# Supplementary material for: Multiplex Editing of the Nucleoredoxin1 Tandem Array in Poplar: From Small Indels to Translocations and Complex Inversions
Source: CRISPR J. 2023 Aug 14;6(4):339–49. doi: 10.1089/crispr.2022.0096 (PMC10460964; doi:10.1089/crispr.2022.0096)
Supplement: Supplemental data [file Suppl_DataS1.txt]

>utg000442l len=259604 reads=217 Chr10 long contig
CCAATCACATGCCTCCACTCTCTATTGGCCATGACTCTTCCCTATTTAACCCGTTCCCCACCTCCTTTCTCCCCTACACCTTTTTCACTTCATAACAATACGATTCTTATTCTCCTCTCGACTCGTTCGTGCCTCGTCTCTCTTTCCACACAGACTTCGAGCTTGCTAGTTTTCTTCATTTGGAAGACAGCATTTTCGCCGTCATTCTTTTCTCCCTCTCTAATTCTTCTTCTTTTCCTCACTTTGGAATAGATCCAACTACGTTTGTTCCAAAGCTCGTCCTTTTCGTTCGTAAGATCGCTTTATTCCATTTCTTAAAGAGCCACTACACACACACTTCTTCTTAAATGCTATAACACTTGCTCCTTAAGAATTACCATGGGACATTGTTTCACTTTTCTGGTCCTAAATTCAGTGACTTCTTTGCTTACCGATGTGTATGGGTGACGGACCTGTATAGTTGGGGTGGCCCTTCAGGTCTAGCTGTTGGTGGCTGGCCTTAAAGGGCAAGGGTAGCCCATTCGTTATGCTCGAAAGAGCAAACTGCATTGCCTCTCTTTGGCAAACCGCACCTATGATCGCCTCAGCTTCATACCTCCCTAAGCAATTTTCTGTCAACTCCTGGACTTTCCCATTTCCAGAGTGAGTTCCAGAATTCCCACCAAACTTCTTCACGTTTATCTAGCTATCTTGCATCTTATGCTACGCATTCGATACTCAATTCCACATTTTCAATGAAGACTGTGGCAGTCTGCGAAGTATGGGATTGAGACCTTTTGGTTCTGTGCTGCGACGTGTTATAATAACTCATTTTCAACAAGCAGTTCAGATATTCCTCAGTGGTCGATATTACGATTTGCTCAAATGGCTTGTGGTGGCCATACTGGAGAGATGCAGAGAAAGTTTCTGCCAGAGTTTGAAGGGCTGTGCAGGATTTTGGTGGCCATGTTATGCATGCTTTGCGACGTACACAATCAGCGTGAAAAGTTTATCCATGGTGGAAAAGCGTGTGCTTTGTTGTTGGCTGTGCATTCAGGGCATGGCGAGGGTCTCTCTTGCATCTACTTGCAACATAACGCAAGCCCATCAATGGTTTAGTTCCGCAGCTCGGTGAGTAGCATGTCTTGTAAATTTGCTATCGGTCATCTATTAATAAGCATCCAGCTTATACACAGTTCAAACAATGATTTGCTCTGCACTTAATTACTGTAATGTTCTACAGGTCCTCATGTCTTGCCTAGGGAAGTTCTTGGGAGATCACACATTTTTGTAAGTTGGCAGTAACAATGCTGAAAGGCTGCACCTTTGGCCTCTTGCTCGACAAAGGTATTGTATTACTTCTTTCAGGCTTAATCTCCTCGATATGTTGAAAAATATGGTTGAAAAGCCAGTTTAGGACCTTTACAGCTCAAGGTACGCAAGGGAAAAACCCCCAGTATTGGACATTTGGCTGCCCTTGAAAAAATAGATCTGGTATAAGATTCAAGGTTGTCCCTGGAATGCATGAGTTCTCTAGTGGCAAAGTGGAGCTTTGTAAACTAGGTGAAGTTCTGAGATCGATTCTCGTAACCTCTCTGGCACTGGGTTATCGCAGCAATGTCACCTTCAGGCTAAAGGTTGAGAAACTGCGTTTGCCATTGGTTTTTATTTTTATTACAGTTTATGGAGTGGGTAACTCTGCTTTAGAATCTATGCCTCTCTGTTGTCTTGATTGAGACAGCTTTGTTTCCAGAGATTTTGGAACTTGTGGTCCGGTTTGCTAGTTTTTTCAATGGTTGGTTTTCATGTTTTGTCCTATTTCATGGATCATAAATATAATAGTCAATGCGAGAAGGGTTTCTCTCCATCTTACTTCCTGTCTCTCACATGCATTCGGCGAGTCAGTGTTGCCTAGAGTTTTTACAGGCAGGCATACGCACAGGAGACGATTAATGATATCGGAAATTTAACAAAATGAAATCAGGGCATGTTCAGGTGCTTCTTGCTTTTTTGATTATTTTTTCTTGGTATTCTCTCGGGTCGCGTTGGAATTTCTTTCTTCATTTGGACCATCTTGTTTGTGTTGACCATTCCATTCCTCTGGGAAAAATAAGTTCGACATTTATATCTGCAAAGTTTCCCACAACTTAGGGCATTTATACAACTGGACTAATCTAAAAATATTGGATTGTTTTGTGGTTCTCAGGAGACATGAATTTGACTTTGACTGAAGACTGGGGATTGCCTACCAAAATCCATTCCCTAATCGGATGGAAGGTCAATTGCTGGGCCTCTTATTGCGTTGCGGTTCACAAGGAGCCGCGGTTTTATGTCCGGGGTGGTCTCTAGGGATGCTATGAGCGTAGCACTTGACATTGCCAAAATCTGGAAGAAGAAACCATCGCAAAATACAGAAAACCGGTTGGTCAGCTCGATCTCAGGGAGATTGCATTATCACATTTCTTTGATAGTTACAAGTTTTTTTCTTTTTTTTTTAGTCTCTTTCATCTTCTTTTATTCAGGAACTGAGACCGAAAGACAAGGAAATTGAGAATTCATGTTTGGCTCGCTAGAAAATAAGGTAAGATTCAAGAACCGTAGCCCTCTCCCTGCACAGAACGACCAAGATTTTTACAGACTATTGCGTTCTTTTTGTTTTGTACTAAGGAAGCATTGAGGCTATTGGTTAAAATTTTTTTCCTGAGTTCAAGGGGAATTTTGTATCACATTTTATTTTAATTAATACATAAATTATCCAAGTCAATATGCGCTCCATAATCCAACTGTCTGGCATCTCTCCTCTCTTGTCCACCTAGGGCCGATCAGAATAATCGGGGCTCAGTCCATTACACGAGACAAACGCTCACAAAATCTTCTTCAGATTAAGTTATTCCGATCTCCGAAACTTCAGGCGCTCCTATGAGGAGAGAGAGAGTTTTTCACTTGCTTTGCAATGGAACAGAGGAGCCCGACTCGTGGTCGAAGGATAAGCTATGTAATTTTGAGAAAATGGAGGCTGTTGTTCTAAATTCGAAAAGGTGTAAGAACAGCCACTTCCACATAAACTCTCAACCTAAGTCCACTGTGCAAATTTGCTTCAATGCCATGGTGTTTCCTGCGGCTTCAATATCCTCTTCGAGGAAGATATCATTATGTTCAATGCTTCGGATATTAGATGTTCAAACACCTTGCCACCGCCGCCTCCCCTTTCTTGGCTGTCAAAACCAGGAAATACCTGCGCTTGCGCATCGCAAGTTTCGAATTATCTGTTTCATGACACTGATAGTCGGTAGGGGGCTGTGGTTTTAGGGTATCAGAAGCCCAGTTTTCTTGCGAACTTGAAATGGAGAGACATTTATGGATATACTTGCAAATCCGGAAAATCTTGCCGACAGCACCCAATACAGAATCCTGTTTGGCTATATACAATTCATACCATTTTGGTTTGCTATTTAAGCCAGCATGGCCACCTAGCCATGTGCTCAAACAAAAACTTTGCCTTCACCTTTTCACATTCGGCTTTTGGTCTTAGACAGGTTTCCCTAAAACATACGAAGAACTATTCACCAATTATATTAGAGGAGGGAAAAACAAAATGAAAGTGTGAGAGTGCAGTAGGTACGCATGAGTGCCATGCTTTTTGATTACCTGTCGCTCAACTTATTTTCAGCTGGAGAACCAGTAAGATTTGATAGTTGTTGGAAATTGCACTCTTCTAGCTTACAACATTAAAAATAACTTGAACTTAGTTTGCTGTCTATTCCACTGAATAATCTAGTGGTGTGTTCTCACAGTCCTGTAACCCTCTTAGACATCACGTTACTCGGGAAAGGAAAACCCATGGGGTGGCCGCCACCTTATATTCCTTCTTGTTCCACCAATAGCCCATTTCTACTGCGTTCTGAAAATCTTATAGTATATGTCAATGTACTACTTACTATCAACAATTCTATACAGCACATTATATCCACGAAAATCTGTCAGATATACAGTCCCTGTTATGCGCGTGTTTGTGAATGCATGTATCTTCTCTCCGTGCGAGGGTTTTATGAAAGAGTTGCGACAGAAGTTACTAACTCTATTAATCGAAGTAGGCATAAAATTCTTGCTCTCGATTGTTCCAGATTGGATAGGGATTGTCTGATGATTAAAAAATCGGGAAGCAGTTGGTATTTACCAGATTCTATTACTCACTACCTCGCTCTAATATTGTAGACCTACAAATTAAGTCATGTACAAAATAAATAAAATCATGGCAAGGTACGCATAGCCTGAATGCCCTAAACCGAGTAAAAACACGGATGTTGACAATTGGGATCTGCTTGCTGTCTGAATTATGTTCTAAATCGTTGCCCTAGCTTGCCGACCCTTTGCATGCGAGAACTTGCTCCTGAATATGTATTCCTCTTTCTTTAATCTTTAGCCGTAGTGTTCGACTACAAATTTTTTGTTTGTTATTATTATTTATTTTTTTTTTTTAAGGGTTATGGGGTGTGGGAATTGTTGGTATTATGACACACGCGGATTTTCCTGATAAGCCAAGCCTACAGTTCATGTGTGTCTTTCAGAGTGTTTAGTATTGAGCAAACTGAAAAGCTTATGAAACACCAGGATGTTGTGTTCATTTAGTTGCAGTTAGTTTATTCAGATATTCAACTTCATGTTTTATTTTTTGTGATCCTCGCACGCCCAAGATCCTAGCTAGAGCAAACATCAGCCTTGTATCAATTTAAGCTTGATTATAGATTACACAGGGAGGTTTCCAATTCTAGCAGCATCACCATAGCAAGGACTAGGGTATGCTAAACCATTCAAAATAAATTAATTTTTCTAAGGAAATAGTTAGGATAAAGCTAAACAAGAAGTCAAAGTTATATGGCTTAAATTGAAGCAACCTGACTCTTCAACTTGTTGAAATTTTAAGCTGCAAGATGTTTTGATACCATGTCCATCGCCTAAAATAACCTTCATCAGGTTCAATACAAGTTCAAAATTCTTCACATACATGGAAGCAGCTTGCGAGCAATCACTTGTTCTGTCATATCAGATCAATCTGACCATCTTTGTTTGTATGATTCCAGCATTTTTCTGTGTGCGCTATGAAGGTGTGTTGCCTGTCAGCTTCTTGCATTGTGTGCAATTACTAGATATTAAAAGCAATGGTCAATGCATTTATCAGAATAGTTCATTATTCATTTTACTATATTACTTTAACCTATCTTTTTCTCCCAAAGTACTTGGTTTGCTGTACTAGCAGATAGGTTTCTGGAGGTATGGTAGTCTAGTGCAATAACGAGCAAATTCCGAGACCCTTTGGACCAACCTTGGTTAAAAGAGGCAAGTCAGAATGAATATTTTCTCGGTTGCTTTATTACTTGATGCATCAGTTAGAGACAATCCTTACCAGGTTTAGTGAAAACGGCTATAAAAATTCCAATGACTTTGGGGAGGTTGAGAAGGATCCATTCCTGGGGAAAAATGCCGAGGACTTCAAAAGTTCATCAATTGCTTCTATTCTTGATAAATGATGAAAGATTTCCATTATGAAAGTGAAAATAAATAAATTCATCCTAAGCAATTAAAAGATTAAAAGCAATAAAACATTGACATTGTTTTATTTAAGTCTTTCAACTGTGCAAAGAATTCTAGTAAGGTATTGGTATTGGTGTAAATAAATTAAAGGATAGATTTTCTGTAAGAATATTCGACTTTTGCTTATGCACTTGAGCACACATTCCTTGAAATAAGTGAATCTTTTAGCTACTCGTTAATACCTAGAGAGGTTTTTTCCACAAAACAGTGTGATATGTTCTCCCATTTAGATCAGATGGCCAACATCGCCCACCAATGAATTGCTTTTAGAATCCCCATCTAGTGAGCATCAGCGCCAATGCATTCTTAGAGAGTCTTTATAAGCCCATGCTTAGGGTCCCAGACAAAATGGAAAAAGCTTTCATAAATAAGGGGAAAATGCCACTAATACCCATGCTTTGCTGATTAGTCATCATGCTTTTGACAGTCTCCATAACAATGGTCTCCGGTTCACCCTGCATAGTATTATCATATTTGAAAGTTCAGGAGTTTCTAGTTTACAGGAGACTAAGAAACTGATGTTGATAGAGCTTAGGGTTTTCAACTATTGATTGTTGCGGATAATCTCCAATAGGTCTTTTTACCAACCAATCATTTTCTCTTTCCTATCGTTCATTTTTATCACAATGACAGCATTAAAAGAAAGTTGTTATATCACTATAAACTTCACTACCAATCAACATCAAACAAAGTCAACATTCAGAGAATGGGACAACCTTAATCGCTGCTAACCTCATTCAAAGCATACTCCTACATCTGATCTCACCTTACCTGTACTTATTGTGGATGTTGTGTCTGCTCGAACCTCCAGCGCATATCTTCGGCACCCCATCGTATCCAACCACCAATCCTGAACTTTTGATATACTACTAACGAACGTATATATGTAAAGTCGGAGTCTATTCCTCCATCACGGAATTGAAGGTTTGTTTCCGGTGTTGGCAAGTAACATCCTTGTGGTTATAATAGTCCTCAGATTGAAAGGCGAATAAATGAATGGCAGGATTGAGGGCTATTATGATATGTTTGGTCACTGTTCAGCGTACGAACGTGACAAAACCAGTAGAGATGATATGCTGGTGAAAATAATTCATTCTCACCCGCTAAAGCTATATCGTGTAGTCGAAGCAGCTGTCAGCGGGAAAACCCAAAAAACAAGGTGTTAGAATATCTAAAACTGAAAACAAGTTTTTCTGTCCACACACTTTAACCTTCGTCCAACTCTAAATGCATTTGATCATGATAGACGCAGGAGTGACCAGGAATTTACTCAGTTGATTGGTGAGTTCTTTCAACATCGGTAAGTCACAATGTGCTAGTTAAATCAATATTTTTCGAATGCAATACTTTACATTTCAAGCTCTGTTGTCTTGAGAGATGATATGTATAGCTCACCTTATCACTTTTTTTCTCTTTGGGAGAGAAGAAAAAATGGACAAATAAATAAAAAGCATATTTGCCATCTTAAAACTGGGCAATACGTTTCCATCACCCTATGTATATAATATACAATTCCCCGATCGGCATAGTTTTTTATTATAATAAAAAAAAAAACAATGGACATGAAATTTTTTAATCTGCTATTTCTGGTCAATATAAGAATGTTCAATGATACTGTATCTTAAGAAGTGAATTACCTGTATAGCTGAAGGTGCAATACGATCACTAATCGTTTGTGGTCAGACAGAAATAAGGACCTGCTTTAGTTAAGACTTGATAGACATGAAACAGCAGGGATTGTTAGATTGGACAAGCGAAAGCGAGGGGATGTATTTACCTCTTCATACGGCCATCCAAGTGCTTCAAATGGACCTAAGAAAGGATGAGCAAGATCAACTGCTTTTGGACACAATAATAGATGAGTCACTCTTCTCTCCATTCAGAGTATAAGGTAGTTAGAAATGTCTGTCTTGGTGTGTGTGACCCTATCTACTTTTCTTGCCATAACAATCAGTGTTCTTAGAAAATTAGTGACTTGATTAATGCTCCTTTTCTCTCCCTTTCCCTGCTTCTTGGCAAGGGAAATAGTTTTATAATAACAAAAGATGTCCCATCTGCCCTCAATAGCAAAACGGGCATGCTGATGCCGTCTGTCTTATGGCGCACGTCATATCTGCTCATCTATTGTCTACATTTATTCCTACAGATCACGAAGAAATCTTCTTATTTAAGTTTGTGTTTTTGTTTACTTCTCATGACAATTGTACCATCATTGAAGCATTAAGAGCTCATTATGAGAATCCATTAGAGAAGACAAAATGGTGTTCAAGTCAAATAATTACATTCAGCACAACCTTGTAGTCTTGCATAAACTGCGTAATGGGCAACAGTTTCTGGTTCATCGACTTGGCGAGCCTCTTAGAACTTATCAACGCCCTTCTCGGGCTTCCATTATCACTGTCTGAATAAGAAGGGTTACATACAATAAGAATTATGGTGGCTCCGCTAAATGCACATTGAGATTCGCTACGAGTCCGTCCAGCAATTATCCATCGAGTACCAGAACATCTAATATAGTTATTTTACAATTGCATCTTTAGACAAATATCACCAAGTTGACTTAAACCCATCTCTGGCTTAGGATATTTTTATCTTTAGAATTCCACAAAGGGAACGTTAAGTCTGTGCTCCAAAACCCGCTTCTGAGCACAAGCAGTTTCTAACATCTTGAATGTACACTCATTTATTGATCAATTAGTATTTTACAACAGGATGCCTTCACAAGTTTTATTTTTGCAACTCGCTCGCGTGTACCAAATATTAATTTAATAGACGTCCAGATTATGCGCTCACTTTGTTCCGTTGAATAGTAGATACAGGTTTGGACTAATGGCCAAAGGTAAAACAATTCTGACACATTAAAATTATAATTAACTGCATATAAAGCTCTTAATTACACAGTTTGTGCCCAGTACATAAAGCTTGTCCAAATCAGATGGTGCTCCACAGATCTTAACGCTGCAGTTTCAAGACACCATTCTGCATTACAATAGTACAAGTTACAACAAAGAAAAGATGAAAGTAGAACCTTCCAGCACATGATGTCCAGTCATACCTTGCACTTGGAACCCACGCCACAGAAAAAGAAGACGCCTTGACACCAGCAGGCCTGTTGTATAAGACAAAAAGATCGATTTGTACCGCTATATTTTTGAAGTATCATATTATCGTAACAAAATAAACCATATCATTTGTACAGAACAGAGAAAGCATTGAAATCATGAACCATGTATTTCACGCCTATGTTTGAAGTATTGGTCAAGGATTTTTTAACTCTTACCACATTATTTTTAATGTGCTCTTCCAACAACACAGACATTCAATCACCTGATACCTAAAGCTACCAGAAAGTAGAGCTAGGTTGGGCCAACTTCTACAAAAGGCAAGCATCATACCATGGGCCCATCACCTCAAAGTGTTATCCCATAAGGGACTTCTGGGCCTTCACATAATTATATCAAGTATCACACATGCAACTATGAAGATTGAGGTCGTGACAAACTTCCTATTCGAGCCATTGGAGTGCTCTTAAACCAAGGACAAGAGAAAAAATGAAGCGCCAAATCTAAAATTGGATTCAAAATAACCACACTTACTTATATATGATATTCAAATTGGATCTGATACTTCTTGTAATACCAAAATAACCACGAAATGCGAGAACTCTTTCAAAATTTAAAGCATCTAAAACATTGCGAAAAAATGCCTCAATACACCACTGATGTTGGCAAGAACTGTTGGAAGACTGTAGGCATCACATAGTAGAGCAAGAAGTAGCCTCTTTATGTACTGAAGTGGTGATTTAAAATGTTCCTGTTCCCCCCCCCCCCCCCCCCCGGATGACCACTTGTATGGTTCTATCTTGCCATGCAGTGCCCATTTTGTTGTTCATTGCTCAAGCTTAACACCGTTTAGCATGTTTTTTAAATTGTAAGAGCTTTCAAGAATGACAAACGAAGACAGATATCAAATGTCGAAAGAACTGCTTATAGAAAGTAGTTGCCAGACTCAACCAGTGCAAGGGTATTCAGATTAGGGATAGTGTTTGGCTGAACTCCTTTTGCTGCTAGGAACCTTCTTCTGGTGTCGCTATTACAGAAAACGAGGTGGGGAGTGGCAGAGTTGCGGAAATCAATCAGAAAAATCAAGAAATAATCAATTAAAAAATAAACATCAACGAAAATCTGAGCGCGTAATGAACCAAGCTACACGATGCAGTTACAAACCTGGCCTAAAACAGGCCTGGGAGAGAAATCTGTCCTCTGGATCACTGACACAAAAATAAATAGCTAAGAAAGTCATGTAACTTGCAGGGGAATAAATCAACAATAGAAGTTTCTCTATTTATTCACACACCTCTGTACACATATAACAGGGTCGACCATACCAAGATTTCAGCATCTCAATTGCAATAGAAGTCATCTATTCCGCGTCCATTGAGCTCCTGTCATCAAAGAAAGTTACAGACAAAAATAGAGAGAGCATTATTAGAGAACTGTGTCACTTAGCAGATGGACTAGCTCCGCTGCCGTATAACTTCTGTGATAGCATAACCATCAGTCTGATGTATGTGGTATACGTAATACTTTATCGGTCTCGGCTTGAGTAAAGTTAACCCTCTTCTCTACATGCCAGGGCTGGTTATGCGTAGGCATCCACCGCCAAAGTGCTTCTCCAGGACCCTAAGTAATGTGCTCTTATCACAAAGAACTGCGCATTCCTCCCTCTGCCATGGATACAGGTTCCAAGAAACTGCTTGAATGTCAAAAAAACAAAAAAACAAGGACAACATGCTTTGGATTGGATATCAGGTGCCTAAAGAAAGTAGTAAGCAAGAACTTTACTTCTCGATTTTTGTGCCAATGCGCCCACTCACCTAAGAAAAGCACAAGCATTCTTGACATGGGCTACACTTTGCTTAGTTAAGTATCACCGTAGCCACATCGACTGCAGTGGTCTTTTTGCTGGATAATGCCACCTTGGTGGTATGGGGTTTGGACGTTTGCCTCCAGTCCTTCCTCGTTACCGTCAGGACCTCACTTCTCGTCTTTGAGAATTGCGCGTCGAAGAAGAAGATGATTTGAGGAACATGATTTGGTAGTTGAGAGCCGTTTGCATGCGATTGGAAGTCATCATTTTTTATTATTAATGGATTAGCACGGCTAGGGAACACAGATAGGGAGGGAAAAAAGCAAAGAATGGAAGTGGACGCCTTTGGAACTTTGGTTCTGCCACACATATTATATACGGCAGGATAAAAGAGATTAATTTAATGGTTCAGTTTTTGTTAAGGCCCATAACGACCACCGTCTCGACATTTATTGCTTAATTTACATTCTTACGATATTTTAGGATTTTTTGTACAAAACCAAAATTATCAAGTCTATGGTCCTGTTCCTTGGAATGTCCCCTGTTCCCTTGCTTTTGACTTAACATAGATGTCTCTCGGCTTCAAAACTTAAAAATAACATTATTTTAAAAATATTATTATATTTTTAATGTTTTGCTGACACTGTTGTAAAAATTAATTTTAAAAAACGACTATATATTCATTTTCATATATATTTTACTTACCTAAATCAAAAACAACATTATTATTTACTCAACATCTCCAAAAAATATTAATTCAATACTCCACAACCTATTCATCAACGAACAATAATCCCACAACAATCTAGAAGGTCTTAGTGATAAGCTTGAAATTAAAAGATATGTTCTCCAATCTGTTCTCAGGTTCGAGCCCTGTAGTTGCTCCACTATACTAGTCATGGAAAGCTTGTATAGTTTGTTAACCCCATTCAGAATACCCCGTATTATATATTAATCAAAATTACATTACAACTTAGTGCCGAATCATCATGTTACATTAAAAAAAAAAAAAATATTCATCCAATACTACCTTATGGACTTCTCTTCTTGTCGTTCTTTTCCTTCCCAAGAACTTTAAAGTATCCATTCCCATTGAGTTAATTATTCCCAACACAGTTATTGTCCATTGTGCATAAACTAACATTCTGAACCCATGTTTAAAAATGAAGTTTATTTTTCAGTACTAAAAAGATGCAAAATCACTTGTGTTTTCATTTCTAGGGCTTTGAGCCTGTAAGCGCTCATGAATACAAATAAATGTGGGCAGACACTTGAAGGCCAGCAAATTCACAATACACTTTTCCTCATCAATTGTCGGTAACCTCTACTTCTAATTTTTAACCTTCCATGTATAAAAGACATCCCTCTTAAAATTTTCTCTCATTAAACAAATTATAGCCAGAAGAGAACTTTACTTATTGTCATAATATGCCATAAGAATGACAAAACTGGATTAAGGCTCCGCCAAAAAACTTAATTTTCATGGGTCACAAAACAATGGATGGTATAACTGACTCTGAAATATAACAAACTACGACCTCGCGTTGAGTTGCAAAATAAGGGGAGGCGGTGGATATGGAGACGACAAGGATGGGTCCTCCAGAACAAGACTCGCCTATCTATGTCCCAGTTTGATTGAGTGTTCCTGTCTAGTACCAAAGACGCTTGCTGTTTCTCTGGTATAGGTTCTCCAGGAGATGACGTCTTCATAATCCCACCCTAAAACTCTTGTCCACCACCTATGGGGGGAAAAGAAAAGTTGCAAGATTTATAGTTTATCACAGCACCAATAAATGGGGAGCAATAAAATAAAAATCTTCTCTATGTCCCTATCGATACATTCTGAGCCTTAACACTCGGTTTGTTGAGATAGTAGGTGGAAAATGGATTGGTCGAGAGAGTGAGGATGAGATTGCTTCTTGTTTCGTTGGGTGGATAGACCCAATGGACAACGATACCCTTCCTGAATACTGTCGATAATTTTTGAAATCTGCCCATTGCCGGTAGTCTTATTTTCCACTTCTCTCCCTCCCTTTTATTACATTCCCATGCGTTTAACTCTATGATTTCATCCCTTTCTCCTACGCTCAATCCCATTGTAAACTTTCTCCTGCCCCTCTCCATCCTTCTCTCCCTATATTGAACAGCATCAAATTTTACCTCACCAAATTGGCTGCCCTCACCCCACGCTCTTCTGGACTGGTCCAGGCGTCTTTTTCAACCAAATTAACGGCCTTCCAAACCCGAATAAGTCAAGGGTTACTGTCCCACCTGCTTCCGACTACGGCGGATATTAGTGGGTGTCGTCAGTTACAAGGAAGGAACGGGAGAATTGCATTCAGCAAGGTTCCAGTGCTGTTATTGTATTTACGTGAAATACTCGGCAGGGTAAAAGATTATTAGAATCTCTCTATCCTGATTCCGATTGAATTTTGCCATTCATCCACTAATCAAGTATAGTTCATAGGTGGACATAAGATTTTTTTGAGTACGAAATATACATCATTGCACTGCAAAAGTATCTGTTCGAATAAGCCCTAAAATCCAGGATCAAAGACCATCTTACCTTCGTTAAGACTCGAAAAAAATGCAATTCCTGCCCCTCTAATCAGACTCATTTACCGTACTCTCTTACCAATAATTACAACAAATAGTTCTAATATGTTTGGTGTTAGATATCATACCTCATCACCTTCATCTGCAATATGTATTGCTGTGCCTGCACGGTATGGAAATTGGGGCCAGAACTTGCTGGGAATTTTCATTGGCCATACTTTGGAGCAGTCAAAAGCTCTAATCTTTGAGTTTGAACCTCAAGTTTACGCGCGACATATTCATTGGTCAAATCCTTCTATTTTATTTGAACCAAAAATCCAATAAATTATATTAAGACAAACTAGATGACTAATATTGAATACACACGTTAGCATCCAGAAATAGAAACTAATCAATAGTATAAACAATTTGAATTATTCAGGGGAAGAAAAAAAGCACTTAGACTAGATCACTAGAATAACACTCACCAACGCTCGTCAATTATCTAATCCATAACCATTTCCTGATCTAGGGAGACACATTGATTCTCAAGAATGTGTAAATATACACTACAAACAACTTAATATACCACTGTAGTAAACCAACATTACTCTCCACACATTCTAATATGATGGAAAGTAGGCAGATCTTCACAAGTGTTTGTCCCTATAAAAATACCAGTTTTTAAATCTTATTCTAGAAGTTTAAACATCAAAATAAAGTAGGAGGGTAACACCTATGTACAAGAAAAAAAAAATAAGGTGCGTTGACAACATATTATGCAAAATTTTACGATTTATAACAAGCACTTTTCAGAACTATAAAAAAAAAGGATAGCCGTGTAATAAGCAAAAAATGAGAAGTTTTAATCCAAAAATCTTTCAAACCAGCTAAGAGCAGACTGTATACCCCCTTAAAAGCTCTCTGTTTTGCTCTTCATCAAAATCCAAATCTTACTAAGGTATACACCCGTATATCTTTTTTCCTGTACCGAAACAAACCCTTGCCGAGCATTTAATCCTATTCATCTGAACCTCGAAGAGATCAATGGAAAGAAATGGTACCATGCACCATAAATCCATAAGATTCTGACACAAAGCACACTCTAAAATTATACACTAGAATCAGCTGCTTCTATACATAAACAAGAATTGACTGAGACCTTCCCTCTTTTCTCTCGGATTAGATATAGTTAAAATCCTTTCCCAAGCTGCTTCCTAAGAGTTTCGCATCCAACAAAATCACTTCAATATAATCTAACTCCATTGTTCATTTCAGGCTAGAAGGTACCTTTAGCTTGGAGCACTGAGGATGACTCTTGATGTCAAAGCATGCATCAAACTCTTCTTTTCCAATGGCAACTGCACAGCACAAAAGGGACATTGTTGATTTACATTTATTTATGTATTCTACTTCAGTCACTTCATAAGTTATATTCAATTATTTAACAGAAACGAGGGGGAAAATTTCTCAAATGCTAGAGCCCTTAGCTTGCAAAGAATTGACAGTATATTAAAAAACATATCCTCAGAAAGTATTTGTGTTAATGTTTTGAATGCATTCTCATTTGATCTGGTGGAATGTACACAGATGAAGCTTCAAGATTGACTGACCATTTTCGGTAGCATGAGAAAATCAGTAGCATCACTTCTAGGAACAGATTGAAAGTACCAATGTTTTTCCTGGCTGGTAGTCACCCGGATGTCATCTGCAATTGAAATGAAGAAGAGAAACCATGACTGATGGAAAAGGAAAAGACCTTGAAGAACAATTTGCAAAATGATTCATTGCAGCACGGCATAACCAGAGTGAATATTGGTCTGAGGTTGTACAACGAAAGGGAAAATATATACACACCAAGAAACAATGCCCAACACAAAATTGAAGCTCAAACTAACTCGTCCAGAATAAATGTGATGGAAATCAAGTACAATAGACCAATCCCCACATCTTCACATCTAAGAGATGTCAAAGCTATCCAGCACAGTTCACAAAGGACATGGAGAGATCAATAGGTCTGAATAAAGTGTCTGAATTTTTGTCTCTATAGAGTCTTATCAAAGCATTCAAGTGTGATAATTAGCTGTCATCCCATACATTAAGTAATGTTGTGATTGACAGGTAGATTAAACAAAGAAAAAACCAGGGAAAGCAATCAACTCTTTAATCCAGAAATGTTGAGGATGTATGAATTTAGGTTCCATTTGACACACTCCGAGATGGCATAATGATCCATATTTGTGGAATTCCTGAAGTTCCTTAACAGAACAAAGGCCTCAAGGCTCACAAGAGTCCTCTGAAGCAACCAAAAATGAGCTCAATCATCATTTCCACAATACCCCCCCCCGCTCAAAGACTGAACCACCAAAAAAATAAGCTCATCATCATTTCCAACAAATATGAACCCCTTTTGGGAAGACGTCCCCCACCTCCTTTTTTTTCAGTGAGAAACATGTAAGCAACAGCATCCACTATGCAGTAACATTTTGAACAGCACAACACAATTCCAAGAGAACTAATCATTACCTAAATCTCTGTCGATGTTGCTGACATTTTTTCTCACACTCCTGCTTACACCTGGGACTTTTTCAGTTACCTGAAGCTTTACGTAGCTTGGATTGCATTTACTTTCTTCTCTGTCATAAAATGAAGATAGTTAGGTAGAAACATTAAAAGCATATACAATATATGTTGAGATAACTTAGATCATTTCATTTTTCACCCACAAATAAAATCACTCATTGATGGAAAAACTTAACAGAAATAAAAAAAAATCAATTGATCTGAAACATAGCCCTAAAAAGAGAATCATAATAAGTATATTCTGGAATCATGCAAAAATAATTATGTGGACCGTATTGGGTTAACAGTCATATGAGTTCTTGAACTTCAAAAGCCCAATCCTGAATAGCAGTTTAAGAAATGTTGTATCTCCATAATCAATATGGAGATGATTACGAGGCTCCCATGTAGTAAAATATGCTTTCATCAGCATCATAAAATATCAAGACAAAGAAAGCTTGTTGTAAGCAAATCTTTCATTTATCAGCTGGAAGGATGGGTTAATATGCTTGGAAATGAATACTGCAAGCTGTTTGCAAAACTCTCTTCAACCTGTCTCTCTTTTATAAATGGTACTCAACTGAGTTTTTTAAAGAGGACAATGACAAACTGAAGAGCAGAATAAACCAATCAACTGTACTTATTAATGATTTAAAGGTCTTTTCAAAGTAGTTTGAGGAAGTTTTAGCAGACTTCTTGATTTTGCTTCTCAAAGCAAATGCATGCACACTCTATGTTAAGTCAGGAAATTTTTATTTTTAAACTTTTTATAGAGAACTACCAGATGAAGTACACAGTCTGTAATAAATTTATTTCTTGTTAGGTTTCATTCGTGAAAGCAAACATAGGAGGATCTACAGTGGTGTCCCTCTTTTGACACCTTTCTTGATTAAATTTAACTAGGTTTGGACCAGACTATTTTTTTGTTGTGTAAAAATGATGATCAGGTGCTGCCATTGCGTTTTGAAAAGGGAAGAAAAATCCATGATTCGGTCATAGATCCGATTAGTCAAATAAGTTAGTTTTATTTAAATTAGACGATAAAAAAAAAGGCAACTATAGCAAAATGGACATTGTTTTTTTTTTTTTAAAAAAAAAAAAAAAGTCATCATGAGAACTTGGTAAAAAAATATTTTTTCAAAATGAAACAAATGATGTAGCTTAATTCTCAACCCATTAAATATAAAAGGATGAAATGGGGTACAAAAATAACCTAAAAAATCAGGTTTGGTCAACTCAAGTTAGCATGACAAAATTGTAAAGTAATCAGAGTTGAGCCAACCTGAATTATCTTGCCCACTTTTTGTTTTTTTATTTTATATTTAGTCAAATACCAAATTGCCCCTCAGTTGACCTAATAATAACAAAAAAAACCATTATGAAATAATGAAAAAGCCCTTGGCACTAGGTTTTAAAATTTTTTCTTTCAAGGGTATTTTGGTCGTTTCACTATGCTTTATATATATATATATTGGCCCTTAGCTGACCTGATAATAATGAAAATACCATGTGAAAATACAAAAAACGTTGGACATCAATTTTAAAATTTTTTGCTTTCAAGGGCATTTGGTCAATTGATCTTCAATCAATTTGGTTATGACTAATGCGGCTTGTAAAAAGACCTTAATGCCCCAATATCTAGTTCAATATTTTTGGGTGTGAAGGGCAAAGATCTCATTACACTATTCTTATTCCAGTGAACAATGTAAATAGATATGTCTGAAGTGTTTTTTCATGCCTAAACTTTTCTTAATAATTTTATTGATAAAACAAGTTCTCTAAAATTTCTAGCAAGCGGATAATATATCAAACAGTTTATGAGGAATGACTTCCTCATTGTAACTTCCTCATTGTAACATTTCTCATCCATAATGGTTAACAAAGTTGCATGGCATATGTTTATTTTTGTTTTTAATAGGCCAAATATTTCTTTTGCTAATCCATCTAGTTCATCATCCCCCCATTTCCTCACTCCCCACTCTTTTCTTAGACCTCATTTTAGCATAAGGAAAAGAAAATTTATATATAAAAGCATAAGAACTTCGACGGTGAACAAAAACTGTGTGAATACCTTCTTGGAGAGCATCAATTGTTGACTGCAAATCCTGACGATCTTTCTCCAGGCTGGACATTTTCTTTCTGCAGGATTCGATTTGAATCATAATGGTTAAATGTTGTTTCAATTAAGAAAACATAGAAAAAAGGCAATTGGAAAGGATAGTGTAGGACTAATACAAAAATTGTCCACTAAAATGGAGAAGGGAAATATATTGGTATGCACATAGGCATGCACATCATCAGTAAAAAAAAAATAGTTCCCTAAAGGAAAAAACATTGGCTAATTACTGTCATTTTGTCCCTTTGGAACTAAAGATAGAGCCTTCCTTTTTTGGCATGCATATTTCACTCAATCATGGAAATGTTGTTGGTATTCTAATGAAAATCAGTGCTTGCATGACAGAAATCCCTCTCTCCCAAAATATGGTTACTGTTACCTCCCAACATAGCTGAACTCCAATTATATGGATAACTGTTCCAGAATCCATGCAAAACAAATCTTGATAGTTGCACAAAATGCTTATTTAAATAAGTTTTTTTAAACAAACCCTGTTAAAAGTCCACCAATATAAACACACACAAAAAGACTACCAGAACATCAAGTTAAACTGAAGATGTACATCTCAAATTCTTCATCTCCAGTCAAAGGAGAGGTAAAGCATACTTGTATGAAGTTATCTCAGCCTGTGAGTTCTCTAACTGCCTCCCCAGCTTTAGCTCACTAGATCTTAACCTGAGTGCCTACACAAGCAGGTTATAGAACAAACTTAAAGGGAAAGAGAGAAGTAACCAAGCATAACAAGCATATTAAATTTGTGATTATGAATGACATTGGTATCAAAAAGTACCACAATATAAACTACAATATGAGGAGATTCTTTTTCATACGTGGATGGTACAAAAATTTTAAGCACCCGTGTAGTGCTGTTTTAGCAGATTAGAACAATGTATCATCATTCCAGCAATTTAATAAAGGATTTCCATATTAACTTCACAGCAATTTAGTTGTTGTGCCTCCGTAAAGAACAATTTTTTACACACAAAAATTTACTTAGTAGACAAAAACTAATGTTACACAAATTAATATCAACCTTGAATTAGATGTGCATAAGACAAAAACCAATGGTTTGAGTGTAATTCAAACAATGCTATCATCTATCAAGAACCAAATGAAACTTTAGTTGCATTCCTACATTAGCACATTCCAATTCAGTCACACATTCTTCACAAAGCAAGGGCAAAGTGGGGGGATGCTTGGAACTGTCATCTTGAAAGGCAAGAAAACAAGACGAACAAGAACCAATAATAAAAAGGCAATTTAGTACCTTCTCTTCCAAACTAATAACTTCAGAAGCCAGTAGCTTAGCTCGTTCATCAGCAGCATTACACTCGAGCTGTGCATTTGCACATGCAATTTTGACAGACTCGAGTTCCACCTGGTAACATCAATGGGCATAAAAACAATGGAAATGGAAATGACCATAAATACCAGGATAGATATAAGCATAACCAGCTATAATCAAGGGACAATCACTACTAACCAAATGGGTCTTGATTTCTTCCTGTAACTGCTCCATATCAGATTTCAGTTGGTTCACAACACCTCTCTAGAGAAAAATTCAACGAAAGTATTAACAAATTAAAGACATAAACCCAAAGGAAGTATCAGGTATAATCAAACAGCCAAAGGCATAATATAGAAACCCACACAACTGCAATTTTTATAGCTTCAACTTCTAGACTCTGATCCCAATTCCAACATCCCAAACAAATCAACTAGCAACCAAGCGACTTTGATCAACTACTTTATACTTTATGGAAATATTTTGTGGCTTACATCCATTGGCAATGGGAAGTTAATGCCACAATATGTCGCATTAAAATGCATATCAAGTGGTGTATTCTTACCAACAAAATTTATACAAGTGCCAGTAAAATCCGCAATTCAGATTTGAAAAGTATAAATATCAATGACGGTTCCAATCTCAAGTTCCACAAAAAATTGTGCTGGTAGAGTTGAAGTCTCAATGTTAATACGTTGGAACCTTGTAGCCTAAATATTATGAGAACTTTACACAAACATCTTCGTAGACACATACAAAAGATGAGAAAGGTGTAGCCCCAACATCCCTAAGAGAGCATGATAAAAATTCTCTTATGTTAAAACTCTCTTTCACCCAAAAAAAAAAAAAATGAGATTTTCTAAATTAACATAGCTTGCTACATAAAAAGCAAAAATAAGGAAAAGATTTTTTAAGGATTTACTTCGTAGTCTCACAAGTCTTATCCAAAGAAAAAAATTATCCCATCCTTAAGAAAAGATTCAACTTAGCACATTTTTCTTATATATAAGATGTTGATGGCTAATGGGAATTGCAGGAATAACAATAAAGGTTGGCAGATATTTATCCTCTTTTAACTATAAAAAGGAAAGAGATCGCAAGGACAGCAGAGAAAGATTTTGTATGCCAACCTGTTGGTTATAGCTATCTGTCAATGATGAATTTTCAGCAGCCAAGGACTCTGCTAAAGCACGTGAAGCTTCAAGAGCTCGTTGCAAGGAGAATTTCTCTTGCGTCAAGTCTTCAATATGCTGCACAATAACAGAACCAACATAAAAAAGAATGTGACTGTAATGGGAAGAATGTTTGGCAACTATCTCAGAGAAGTGACAGCAAAAACATGTTGAAGTGAAATTTGATAGTTTCCTCTTGGTTCACAGGGGAAAAAAGACGAAAAGAAACGATCAAAAGGGATGTATGCATCACAGAACATACCCCGACCACAATTCCTAAATATAATCCCAATCAAGTTTAATATTAACATCCCGCCATTCTCCTCACAGCAGATGCTATGTGTTGTGATGTTATGTACACTATTCCATCTGGATAAAATTTTAAAGGACCCAAAATCTAGTACTGATGAATTCTTACGTGTGCATCACAATACCAACAAGTCCTTGACAAACATATATTTTAATAAATTGTGAAAAACACTTAATTTTATAATATTCAAAACATTGCACTTGCAGAGCTAAATTCACAAATTTCCAAGGAAATGCTAAAAAAGAGACTAGTGAAGCAAGAACTATACAACAAATATTAAATAACAGAAAACAGGGTACCTGTTCCAGAGCAGAAAAATCTTCATTTTGCTTGGGTTGATAAAACTCATGTTTTCTCTCCATAATGTTCTCCTTAGTATTAGTGTTCATTATACCAACCCCATTAGTGAAAGAAACTGAAGATTTTGTTGCATTATCAAACGAACTAGGTATATTTGAAGAAGCCATCTCTGATAAACTCCTGTCAGTTTTGGTCTCCACGGGAAGCTTCTGGAAAGCAGATGATCCTAAAGCATCAATGCCGTTTGATTTGGAAGTATTGATTATAAATGAATCCTCTGGTTCAGTCCGTTGCAAAGAACTACTAGATGACGATCTAGACACATTAAGAGAGTCGAGGAAAGATGGACGAGATCTCCTAGAACTATTTGAGTTGAAACCTGTGGATTTCAGATGTCTGCGCAGCTGTATCGTGCACAGTTCGCAAACTACTAATGGAGCTACTAAAATTTCTTTCACCAAAATCCAAATTCATGGGATAATTGAAACGCATGTCCTGCTCAACTTCAGAATCAGAATCTCTCAGCTTCATATTTGGCAGGGTAGAGTCCACTGTAAAACCCCAAAACACGACTGTATAATTAGTTTTTTTTTTCTGGAAAATTGAAGATTTGACAAAGTAAACCTCATAATGTGTTGCTTATACAAACAGACAGACATGGAAATCCAGGAAAAAATATACAATCCAAATAGGAGGGGGACATACCAACAGTGGCAGGGGAGCTACTATAACTGGGCTTAAAGGCTTGCTGTTCGGAAGCTGGCAGAACTTGGATATGAAGTAAGGAAACGAGTACTATCATTATTTAACCACAGAATGCTTTAAAGATATGTTATTTTCTTTGGATTGGAACAACTCCCTTCCATAAAGACTGGATTGACTAGAACTGCCATAAAAACCACTAACAATAGAATGGTCAGATGAACTCCTGCCCCCTTGGCTCCCTGTATGCATTCCAGATTCATTATTCATTTTTTCTGTCTCTTGGCTATACTTAACATTGGCTGATCCGGCGAGTCCTGAAGCATCATGCCTGTTTGAATCAAAATGATTTGTGTGTTTCTCTGTTATTCCTGAAAACAATGTACTAAAATCAACTCAATGAAGGAGGGCTAGGATCTGCATCTTTCAAAGAACTTTGTTCAACTTTCTCAGTAATATAAATTTTTGTTGCCATTGTTCATAGATGCACCAATGGGTTTCAACAGGTCTGCCAGGTCCCATCAGATGTGCCAACTCCATCTGAATCTGTTAGCCGTGCATGTTCATTCTCCAACAGTTGCTTCTGATCTAGGCTCACATCCAAAGCATGAGGTTGGCTGGTGGGCGCGGCTTTCTTGGCTCGCTCTGCTGCCTTTTTCTTGCGGAACTCCTCCAACTGCAAAAGAACACATAGACATGGGGAATACGCTCTTACAACCAGATTTTTCCATGCTTTTAATCAGACAAAAAAGCAAAAGAACTAAAATGGAAGGAGCCAAGGAGCAGGAGGCTATATGTGTGAGGGACATGTTACTTAATCACCAGGTGTATAGTCTAAAATCTCTAAAGAAACGCAAACAGAGACGCACAAGGGCAACAAACAATTGCTGCTTCTAGACCTGAGAAGACTATCAAAGACCTGCCAAAGCAGAGTCTCAAAAAGAAATTGGATGTACACAATGCACTTTTTTGTTATTGCAATGGAGATGTTTGGAAAATTGTTTTTCAGCTGAAAAGGCACACTGCCAAAAGCATTAAAAAGCACCATAATTGGCTTCTACCCCAAGGGAATAACCAATTGGAATTCTAGTGGGCCCCAACAATCCTCTAAAATAGAGTTGCATGACGAGAATCATGCCTTCAATCAAATTAAATTTTACTTTTTAACTCTTTCAGCTCCGAGTCAGAATTACAAGGATAGTTTCAAGTCTTTCCTGATTGCTTCCACTTGTTTCTGTGTAGAGTACTGATCATAGAAATATCCAAACATTTCATCTTTAAAGAGTTGCATTTTATTTCTAGCTCACCAACGGACACACTTAAAGTCATAACTTGATCCTCAAAAACAATAAAACCAGTATGTAATTCTGATTTCTTTCTCTAGTTCAGTAATCTCACACTTAACAAAAATTATACACATTCACTCCCCCGTCCGGCAAGAAAAAAGGCGATTGCAGCAACATGTTTAACTTGGATCAGGAGCGCAAAGCTAATAAGAACTAAAAATTCTATTTGATTACCACCCAAAAATACACAATTCGCCAAAAAAAATAAAAACTCCATTATCTAAATTGAATCACAAATCGTTGATAATGGAACCACATGCATGTTTCTCGCTGCACATTTTGCAAAAGAAAATTGATGATATCAAAATAAACTTAATCAGTTGCATGAACAGAAACAAACCAATCAATCAAATAATTGAACATACCCGTCGCTTTCCTGCTTCGAGATGTTCCTGTTTCCGTGAGCTCGGCAACGCCTGAGCCGACGCCATTTACCCCTCCAGAAGTTGACACCCTCAAATTCTCATCCAATTAAAATACTGATCCACACAAACCAATCACAATCACACAGAAAAGAATCCAGATCAAGAAATAAAAAAAGATGGAAATATTGTAATTCGAAAGGTATAATGGTGAGTTAAATTCGGATTTTGAAATTTAATTTAATAGAATCTTGATTTTGTACGCACCGAAAAGGGAAAAAAAAAAAAAAAAGGGGTCCGATCTGATCGGGTGAGAGAGAGAGAAGGGAGGATAGCTGGTTGTTGTGCGCAAAAATAAATTGTGGGTGCACTTCAGGCAGATCTCCTTTGTTTTCTCTCTCTGTTTTTTTTTTTTTTTTTGGGTTTCGTGTTTTACGTTTTGCGTTTAAATTTGGGGTGGATGCGAGGGACAAAATTACGTGCTGCTGCGTTTAAAATGACGGGCGGTGGATCTTTTGTGTTGTACTCCAACAGTAAGATTTTATTTTTTTTTAGGAAAATTATTATTGTTATTATTATTAATATGTGCAAATAGTTATTAATTCGTAATATTTAAAAAATAACTTTTTTTTATGGAAACGTAGTAATATTCCTACTTTGTGGTAATTTTTTATCAAAATTATATTTAATCATTTGTAATTATTGCAATTTTGATGTAATTAATTAATTATAATATGATAAGATGCATTGTTATTGACATAATAGGTAAATATATTTTTACGTTACATGCATTGGATAATATTCTTTTCCTTTTCTAAGATAATTATATTGTATCATTTGCATGGAGAATTTTTTACCGCGAACACTGCAGTCATTACTATTTTAAATTATGGAATATCGAGGGTATTTACTTATTTTTGTTATAAAAAATTGCTTCATCTCTCTATAAATTAATAAATTACTCCATAGAATAATACAGTGTAACTGTGATTTAATAAATATTGTTACTTAAAGGTAGAAGAGAATTTTTCTAGGTCGTAATATTATAAATTGTTAAAATACATTTACATGTAATATCGTAAAAATTTATCTTATGAATTTGTATTTTAACTAATTGTACCTTAATTGTGATAGTTAAAGGTGATTAAGCGTGATTTCTTATTTTAAAAGAGGGAAAAGGTGTTATACTTGACAAAAAAAAATTAAAATAATTATGAACTAATAACTTTTATTTTAGAAGAAATACAAATTATATTAAAAAAACTGAAAACCTTTGAGTAAAACACTATGATCCAAGATACATTTTATTGTTTAATAGAACAGTGAGATACGTTTTTATCCTTCTAAAACTTTAAAAAAAAAAAAAACTTGCATTTTTTGGTAAAATCATCTTTTCATAAGGATACATTAGATATTACAAGATTGATAAAGGATAAATTGATCCACATAAATTTTTAGAGCATAAAGAAATAACTTTTATTTACCGTTGTTTCATTATTTTATGGTTGACTTAAAGGTTGCCAGGTAATTTTTACAAAGTTCAATATTATTTTTAAAAAGTTATTGATTTATGTTACACATGTGTTAGCGCGTGAAGGCCCCCACACCATTCTAGAGGCACGTGTAGGATCGTCCAGTTACCAAAATCAATTGTTCACAACGGTGTTTGGAGTGACGCGTCATTCTCTTTGTGTTGGGGGCTTCGATGATGTGAACCTCGTGATCATGTGGTTACGCAACCCACAATGAAAATGATAACTTCCATAAGAAAGCCAAGTAATTAGGTTTGGTTGAACCTTTACCCAGAGTTAACTTGTAACTAAGAACCAAAGATATTGGATGATTGCGAATGACGTCACAATGTCAGTTATACCTTGATAAGTCTAATTTACTCTTATCCTAACAAAGAAAAAGAAGTTTGTTCAAGCAAAATTGAATTTCATTAATATCTAAAGGGTATCAAATTTGCAGCAAAACAAAATATAATATAGTCCTAAGATAATAACCATAATGGTCTCATATTGGGTTGCAAACCAATTGGCCTTAACTAAAAATTGGCTAAGCACAAGTCTAAATACCTAAAACAATCCCCAAAAATTGATTTCGGACCAAAACAAACTCAACAGAAATAAAAGTCATATACCTGAAATATAATTATCCTGTATACTAATTAAAGCAAAAAACAAACCTTAAAGAAATATTCAGAATAATACAAGTTATCAAAAACATCTCCAAAATCGTATCTCCTTACTTTAGATCCCCTGTAGTTAATCTGAAACTTATAGAAGAAAGAGTGTTTCTTTATTCGTTCATTAATCCTTTTACCTTGTTTAAAAGATGTTGTCTTGGGATGTTAAAGTTTCTCCTTTTTTTTAGCTGAAAATATGCTTTAAAAAAATAGAAAGGAATCTCTATTTTAAATAAGAAAATCTTGCAAGAGAAAGGAAGAAACACAAAAGGGAAAGTTCTTTGATTCTGATCTTCCCTTATACTCCATTTTAAGGAAGGATTCCTTGCATTTAAAGGACAAATATATGATGGGAAATAATTATCATATGTTGTCGCCTTTCTCTTTCCATGCTAGGTATAAAATCCTTGCCCAACATGAAAAAAAACAATATTTCCTCTTTAAATCAGCCCTTGCCATTTCTTTGCTTCTCATTTTTAGCATTAGAAAACTTCCTCTCACAAATAAATAAGTAACTATCATCCATGTATCCTAATTTAGCTAGGATATTTGAGAGATTATTGTAGAAAAAAGATCTTAGCACTTTTAATTAATCCAAGCCAACTTTAGATTCTATATGACCCAAACTTATACACATTAACGTAACTCAAATTAGACCTAATACAAACTTTTAACAAGCCTACTTTGTTGCCCGAATCAGACCCATACATAGGTTGCTCAAATCTTGTTGAATGCAACATTAATGACCTTAGACCGAACCCCTCATCATACATAATTAAAGGTTGATCGAACTCACTTCATGCTAAAACCCTAATGTAGCCGAATGGTTTCCAGGCTAGAAACCTTTCATGACTAATTGCATTCCAACCAAAAAAACTAAGGCAATAAACAATATTGGTCGAATGGCCTCCAATCCAAACTTAAACACACATAAATGAATGTTCAACATAAAAAATCCAAGTCTAGATTGTATTATCCTCCCCTTATTTAGAAAGATTCGACCTCAAATCCAAAACATGAAAATCATATATACTAGAGGCACATCATCATCATCATAAGATCAAAACAATGTTTCATCATCAAAACATTGTAAAACTCTGTCAATAAGGAAGATGTTCTAAATAACCCTCGCTCTCACATATAAATTCTCAGTTTCAACCTTTTTATCCCCTTTAAGTTTTAACTGGGTACTCATAAACTTGCTTATAAGATAAAGAAACTAGAACTACAAACTTCATATCCTTCACAATGAATATCTATTCTTAAATCTATCATGCATAGCTTTCCTATCATATTGTCAAGGTCCAACCAATAATAAGTAACCAGTATACATAAAGACTACATCACATAACACTTCATTACAGTACTTCCTAATGAAAAAAGATATAAGGATTTTTTTTAAACATCTTTACCTCACTACAATCATCCAACCATTGCAATTTATAAGAAATAATGATGTTTAGTAGTATGTAGGTTCAATTTATCAACCAAACCTCTACTAGTTACACCAATACAACTACCATTATCGATTATCATGCTACATATCGTTTATACACATGACATCTCATATGGAAGATGTTTTCTCTTTGCTATTTCAAACCTCCTACTTTAACATGTATATTAAGTGATTGTTTCACCACAAACATCTCCCCCTAATAGAATACTCAATACATTCACCACTAACATCCTTTGATGATGGCATCTCCTTTTCCTCACTATATTCCTTTTTGGTCAAAATCTCACCTTAAGCCTTCATAACTATAACTCGATTGTTTGAGCACTATAAAACAACAAGACCAAAAAAAAAAAAACATCTAATGTCACGATTACGAGAAGTGTGAGTCTCAACCTTACCTTTATTATCAACAATCATCTTTCTTCATTTTAGAAGTCTTGGAACCCCCCTTCAATATTAGGTTGGACTTGGACAACCCTCTCATTCCTCAAATTAGGCCATCAAGAATAAGAATAAGTGATCAAATTGAATGGATGTCGTGACCTCTTTTCCTCTTAAATTGTCTTTCCACTTTGGTGGCCATATGCACCATGTCCTCCAACTCTACATAATGTTGCAGCTCTATAATATTCACAATCTTGCGATTCAGCCCATTCAAAAACCTTGTCATAGTGGTCTCCCTGTCCTTCAATATATTAGCCCGAAATATCATGATCTTCATCTTCTTATGATGCTCATCAACATTTCTAGTATGTTGACTCAAACCCTTCAATTTTTTATACAACTCCCTATAGTAGTGATTAGGCACAAAATGTTTTCTCATCAAAGCCTTCATCTATATCATCTAATGTAGTAATAGGTCTCTCCTTATTTCACATTCAAGAAGTCATAACTTAATCCCCACCATAAAACTGTGTAATTAACAAACTCAATTACAATAAGTTTCACCTTCTTCTACTTAGAATAATTATGATAATTAAAAGTACAATCTATCTCTTTTTCTCTCACTCCAAATAACCCTCAAGGTTGTTTTTACCTTGAAAACTAAGAATTTTCAATTTAATAAAATCAATATCACCATCCACATCATTACGATATCTATAGTTTTGGGAATCCCTCTTATGGCTAAACCTATCATCCATTCAATTTCTATGATGTCGAAAACCTTTATTATATCATATGGCCCCATCCTCAAATTCATCATCCCTAACATCGTTATTCTTATCATCAAAGTCATCCAAGTTATGGTTTACATGTTGTTCAGGTCTTTTATTAAAGTTACCTCTTCGATCAACCTCATTTCTTCTTTCATCATTCTCATTACCATGCCTTTTCACCCTATCGAACCTCTGATATACATTATCAATCACCATGTTAAAAACCTCTTTAGCATTTACGATAGTCATTGAATATAAAGTTTAAGGTTGTTCATTTCTATAGGTGGTAGTGTTTCACTCTTTTCTTTAGCAATCATGAATCTGCAAAATTCATTATTGGTAAAAAAAAAATGTGTTTCCTCACTCATTCTCTCACGTGGTTACACTCCTCTCATGTTTCATTTAAAGCCTTCAATTACAAGTAGTTTTAATGCTGAAAAAGTCTATATTAATGGCGTTTGCATAGATAATGTCAAGACGAGATAAAAACACAACAAGAATAAAGTTTACGATAAAAAAATATTGATTTAAAACCTAAATTGCAATCTAATCTTCTAGATTAGATCTGACCAAAAGCAAATAGAGGTGTTTTTGGCATAGTAACCAACCCAAAATAATTGAATACACTAATTTTCAATGTTACCCAACCTAAAATTACAAGGCCTTTCAATTGATGAATGCAACAGAACATTTTAAACCCAAATTTTGACCCTAAAATAAAATGTCATCCAAATGATTTGAAATTTTATATTTAGTGCGATTTCACCCAAAATAACCTAAATATCAATTTTGAGTTAATTTCCGATGTGTTTTGGTATGTGGACGCGAAACAAATGTAAATCAACCCCTTTTAACTCGAAATAATGTTGTTTTTATGTGTAATTATTATTATTATTATTTACTAAGAAGAAACACAGTTAGCACAAATAAACAAAGAAAAATGTAAGAAAGAAAGAAAACTAACAAAAACTAATTTAAGCAATTCTGATAGAAACAAAGAATAATGAAGAAGAAACAAACACAAAAACAAATAGATAACGACAACAAGAAATATATAACCTGATTTTGGAGCCTTACTCTGATACCAACTGATGCAAACCTCATAATCATGTGGTCAAACAACCCACAACAAAGATTATAACTTTCTAAATAAAGCCGAGTAATTAGGTTTAGTTGAACTTTGACATAGAGTTTGGAAAGACTCGTCATTTTTTTTGTGTTGATGTGGTACGTGTTCATGGAGGAGGTGCGGTTGGGCTCCGATAATTGTTTTTTTTCCTCTTTTTTTTTTTCTCCTAACCTAAAAATTTGTGTTGGCCTTTCCAAAATTAGATAAAATCCTTCTATTTCTATTTCTATCAATTGTGGCCCTTATTTTTTTTATTACTCTTTGTTTTGCTTTTAATGCCTTTTGAAGTTTACTCCTCCTTTTTTCAGATTTCATCCTTAGGCATTTTGTTTCTTTTTTTTTTTTATCCAGTTCGATCCTCATTCTTTTGATTTCTCTCTTTTGTGTTTTACCCTTTTTGATTATTTTTTTTCAATTTCAGCCCTCATCATTTTGTTTATTTTTATTTTTTATTCAATTTTGGTCCTCATTCTTTTGATTGTTATTTTCTTATCCTTCTATTGATTTTTTTTCAATCTTGTCCCTCAACATTTTATTTAATTTGTTCTTTTTATTGAATCCTGGTTCTTTTAATTGCTCCTTTTATCCTCTTTTTATTATTATTTTCAATTTAGTCCTCAACATTTTATTTTATTCATTTATTATCCAATTCTAGTCTTCATTCTTTTAATTGCCTTTTCTTATCCTTTTTATTGATTTGTTTTTTTTTTCAAATTTATCTCTCAACTTTTTATTTCATTTATTTTTTATTCAATTTTGGTCCCCATTCTTTTAATTGCTCTTTCTTTATTTTTATTTTTCTTATTTTTAGTGTTATCTCGAGTTAGTCGAGTTAACTTGGGGTGACTCAAGTTTTTTTTCCCGTATTTTTTTTATTTATTTAACCCTAATCCTTTTTTCTAGGTTATTTTTTAAATAATTTAAAAATAATTTTTTAATCTCGATCTCATGTCGTAGGTGATGGGTTAGTAGAGTGAGCTCCAGTTGACTCATGTTTTTTTCTTTGATGTTTCTTTTTTAAAATTATTTATTTTTTAATTTTATCCTTTAAGGTCAGATTATTGGGCCTTGAGCTTAATTTATTTTTCCTCTTTTTCATTCTACAAGGTATATTAATCTTATATACCATGTGTTCGTCAAATTAACACAGGTCAACTCAAGTTATCGTTGTCATAATATATTTTTTTACATTTGAAATAATAACTCGACATGCGGAGTAGCGCGAAAAAAAGAGAGTTAATAACTATTTCAAAGTGGATTTTATTTTTATAGAAATCCATAATCAACCTACCCAGGGTGATAAAAATATAAAAAATATTTGGTGCCTATTTTCCAGCTAGTGAAGAAGAGCAAGAGAAGGCAATAAAAGACTTATTAGAAGAGCTAAAAGTCTTAGAATGTGATTGTGGTTGCTTTTTAAAGTACTTTTCACTCAGAAAAATATGCTAATAATATTTTTTTATTTTTAAAAAATTATTTTTGAGATCAACACATCAAAATGATTTGAAAATATCAAAAACATATTAATTCAAAAAAAAAATTAATTTTTTTTTAAAAAACACTTTTCAAATACACTACCAAACACGGAATAGCAAGGGCTAGGAGACAAAGACGTTTTTTGGTGGCAACACAGCACCATAAAATATGATTGACATTTCTTATGGTGCATTAACTTGTTTGTTCGAAGCCATGGAAGAAGCAGCGGTGTAGAAGTAGCGCATTCCTCATTTGCATACTTGGGCTAAAAATTTCACGGACGTTGCTGTGATCAAAGAAAGTGTTCCTATTAATTATTTAATAAAATTAATTTTTTAAAAAATTAGATATGAATGAAAATAAGAATAAAATTCATGACCTGCTAAGCTAAGTGTGATAAAATTTATTTATTCTTGGTAGGTGATGGATCTCTCTACGACTTGACTTATTTTTGGATCAAAATTTCTCGTTTTTTTTTTAATTTACTAATAAGGAGAATCATAATTAACAAATTAAATTTATAAATAATATTGATGGGCCAGTCACGTAAAATATTTGAACAGCAAAAGCTACATTACCATTATTATTAGCATGTCAACGAGAAATACAAGGTTTACACACACACACACGAAACAGAAACCATACATGAAGAAGAAAGATGAGAAAAGACAAACATGGAATTGGGATTCAGAAGCATTATAAAAGGCTAGTTCTTGGCTAGTTTCTTCATGGAGTCAGTCCTATAGGCCAGCATCTTATCGTAGGCAGGGATGTTTTCTTTAACCACCGGAAGTTCGACGAAATTCTTAGCCCAGGCGTGCAACCGAGGCAAAAGTGCTTGGTTCCAACACTTTCACACCTTTTGCTTCTTCCACGGCTGCAAACCAATAACCCAAACACTCCATATGAGATGTCGACGAGATTTATACTGTCACCGCCAAAAAACTTCTTATCTCCAAGACCTTGCTCCTCCAAGATTTTCAGCCACTCCGCCAGTTCTTTTGCTGCCTTCTCGAGCTCCTCTCCGCTACCGTGGCAAAATGCACGAAAGGCAGCACCCTAAATACCCAAAGTGTTTGATTATTTCTTGAATATAATAAAAACAAAAAAATCGAGTAATAAAAATGAAAAAGTTCTTAAGAAAGCTAGTGAAGAGAAATCAATCCAATCAATCAATTACTAGGACTAAATTGAAATCTTGGAATCAATTTCTTTTTCCTTAGGACTGCAACCTACCAAGTAGCAGAAAAACTAAAAGATTTCAGGAACCAGAAACAGTTGAATGAAAAATATACGACGAGACCTGCAACTAGATCGATAACCTCACCTTGGTGACTCCATACTGGATCCAGAACCGAGCCATGGCTCTCTCGTAAGGGTCTTTGGGAGCAATGGGTTTTCAGGCCATGTTTCTTCGATGTATTCAAGGATAACAAGAGACTCCGCAATTGGTTTGCCACCATGAACAAGAACTGGGATCTTCTTGTAAACTGGGTTGTACTTCAAGAGCGATTCACTCTTGTTAGAAAGGTCTTCTTCTATGTATTCATACTCCACACCTTTTAATTTCAGAGCCCATATGATTCTGTGACTAAAAGGGCTCGGCCAGAGAGCCATATAGCTTCACTTCTGCCATTGTTTTGATGAGGTCAGGATGCAAGGTCTGCAGCAGTGGAAACCCCTTTTATACATACTTTTCGCTTCGTTTTATTTTTTATTAAATTAATTATTTTTTAATATTTTTAAATTATTTTAATGTGGTGAAATAAAAAATAATTTTTTTAAAATTATTATTTTAATGTGGTGAAATAAAAAATAATTTTTTTAAAATTATTATTTTAATATTTTAAAAAATATCTTAAAAACAATTATTATAATAAATCCAGACACTATCGTAACTTACAAGCTGTGGATTTTGACTTTGAACATATACATGCATGTCTTGTCTTCGGATTAGGTGGTGGATATGGAGTTATGGACACGTCACTTATGAGCCCGTGTGATTTTCGTAGAAATTTCGATGCCCTGCTCCAAGATCCTACATCATTTTCAAGATATTAATTATTTAAAAATTTGGAAAAGCAGAGAAATGAACTATTCCTGCATTGACTGCCCTTTTTCTTTTGTTAACCTTCTGCTAAAAGTATCTATTGACTGTTGAAACAATCTTAATTTACCAAAAATGAACCGTTGATTTAAAGAAATATAAGGCAGCTGGTGTTTGGGATTCTAGTAGCGGTTGCTTTTCAAATAGTTTTTCGTGCTGAAAAATATGTCAATAATATTTTTTTATTTTTAAAAATTATTTTTGATATCAGCACATCAAAACGATCTAAAAAGTACAAACTGCATTCAATTTTAACAAAAAAAAAAGTTTAAAATTTCTCAATCTCTAGTGGTGATGGTGGCAAGCATGAGGTGATTTGATGAATATCTCAGTGCTTCTTTTGAAGAGAGCTGTTTGTGTTGTTTTTTACAGTATTTTTATTTAGAAATATATTAAAATAATATATTTTTTATTTTTTATTTTTTATTTTTAATATTAATATATTTAAAAAAATCTAAATTATCAAAAAAAATTAATTTGAAACAAATAAAAACATACAAATTTTTTAAATTTTTATTTAAAAACATAAAAAGAATCAGAATTAAAGTAGTCAAAAGCTTGATCATGGTGAGGGAAGGTTGTCTGTAAAAAATCACTAGTAATCTGAACCAAATGTAAATGCTATTTTTAAACTCTTTTAACTTTTACTGTATATGTTCCCATAAAATCTTGTGATCTTTCAAATGAGATTAAGAGTTTTTGAGATAACAAAATACGATAATTAAAGGTATTTAAAATTATTTTTTCATTCACTCGTAACTTGGAAGTTGATGTTTTATGGTAAAATAACCTTTTTGGAGAATAAATTCTAACATATTTTTAACTTAAAAGTAAATACATCTCATTTTTATTTTATCTTAAATGTGTATATTAACTATATTTTAAAAACAAAATTTTTTAAAACTTCATACATGTATGCAAGTGAGGAAAAGTGCGTTTATTTTTATGTTCAAAAAATATTTTTAAAATATATTTTTGTTTTAAATTATTTTTTCTATAATTTTAGATAATTTTGATGTATTGATATTAAAAATTAATATTTAAAAATAAAAAATATATATATATTAATATATATATATATTTAATAATATTTTTAAAAATATCAATTTGAACAAACTTGACGGCAATAATCTCGCCCGTAGCTGCTAATGTATGAAATTTTCCATCCCAAGGAAATATCTGCGAGTTCAATTCTGTCACGGTCGAAATTTTTTTGTCCTCCTTGAAGCAGAGTATAACAGAGAGAGGAGTATAACAGAGTGTTTTCAAGAGAAATTTTTCCACCCTTTATGAATTTGTTGACGATCAGATTTAAATGTACGGAATTATAAAGGAATTATAGTAAGTTAAATATAGAATGATTTGCAATTGTTTTCCTAGAATACTGCTGCACTATCTGTTTGCATTAATATACACATGATTTTCGGCTCGGAGTCTGGTGGACTCGTTTTGCCATTAGTTGTCTTAATACTCAGAGCCCCTGCTCTTCTATGCTTCTCTCAAGGTCCGCAGAGTATTATTTATTAGCTCCTCCACATACGTGAAAAAAAAAGATGTTTAGTGTTATTTCATAATTTGTTAATATTATTTTTTAAAGTATTTTTTATTTAGAAATATATTAAAAATAATATTTTTTATTTTTAAAAAATTATTTTTGATATTAACATATAAAAATAATTCAAAAACATTCAAAAAATAATTTAAAGTAAATTGTTTTAAAAACTTTAATAAAAAACAAATTCAATCTGAATTACAAACAGGATATAAGTTAATAAAAGTAATGCCTGCACTTGAGTTCATCTTCAATGGCAATACATTTTAAAAAAATAAAAAATAAATAGCAAAATACATGCTTGACAAGATTTTCATTCTAAGAAAGGTATCAATAAGTTTACTTATATATATATATCATAATAAAATATATCACCACTCAAATGGTTTGTATTCTCTCTTTCTTTTTTTAGTTTTCTTAAAAAAATTAAATTATTTTAATATTTTTTTCCTCACTTGTAAAATAGTTTATTTTTGTAATCAATTCTTCTTGTATTACTATTATTGCAAAAACTATGAAAAAAAAACAAATATAATTACGATGGTGATTTATTTTTTTAAAAAAATAAATTCATATGTACCTTTTTTCTTAATTCTACATATATAAAGAATTCACGTTCAAGTTTAAATAGTTTAAGACCATTCTACTCAATAAATTAGGCCAAGTGCTCTCTTCTCAAGAAAATGAATGCTTTATATATTTATATTCTGAATAGCCCAAAGGAAAAGTACTTACCTTTTCGTCTATCCAAAACAAAACCAGGAGCCAGGGAGCATTAGGATCCTTCGCCAGCAGAGGATTTTCTGGCCATGCATCTCAATTTGCATTTGAGATCTTGACCGCGGTGGATTTGTTTCCTTTCTTATACCAGGTTCAAATTTAATTGTGCATGTCTGTTACCTTCGTAGTGCATTATATACTTATTGGATTCGTAGAAATGTTCAATAGACCATAGAATTAATCGTGATACGCGCAAGCTGCCCGGACATCCATGTAAATAAATAAAAAAAAAAATCAATCTCAATTTTAAACGGGACATTTAAGCTAATAAAAGTACTGCTTGTACTTGAGTTCGGCACGGTTTATTTTTATATTTAAAAAAAAATTTAAAAAAAAATTAAATTTTTTTTTATTAACAAGCACTGGGATTTTTTTTTTACTATTAAAATAAATACTAAAAAAAAACACATTCTTTGAACCGTGTATACACTCATATTTCTCCATGGATTTCCATAATAAGATTACCATTTTGTCTTTTAATAATTAAAAAGTTTTATAGCATACTTTCAAGGGTAATATGATATTTTTCACGGACACATTTGCAAGATTGAATGGAGATTAAAAAACTTTCATCCTTTTATTTCCACAGAATAATGTCTAAAATAACTTTAAAAATTGAATTTGCTTAACCGTTAGGACATGGGTGTATTCAAAATTTTCTTCTTTTGGGCATACTGTAATTACTAAAATATCATTTGAATAAAAAAGATATATAACTAAGAATGAGGGGTTTAGTTAAATATCATGTGGGGTTAGGGACATTTAGGTATTTACATAAATTAAATTAAAAAACAAAGAAAAGTTACGAGTACATGCAACGTACCTGTCAGTGTATAGACACACTTTTAGATGGCGCATCTAACGTCTTCCAGCTGTCAAAAAAGGCCGAACAGTATCTCTTCTAAAGGATAATGTTGAGGCATATCCACTAGAGGGACGCGTGTCATCCATATTGGTGTTGGATTCCCCATTATTTTCTCTTTTATTTTTCCCTTGGAAAAACATGCAGCTAAAATTAGGAGTAATACACTATTTTCATCTTACTTTAATTATAGCCTTCATTCTTGTGATTCCTTTTTATTTGTTTTAGATTTATTTTTTAATTTTATCTCTTAATATTTAATTTTATTTTATACTTTTATACCTTATCCTTATCCTTTTGATTTGTAAATCTCCATTCTAAGAAATAGAGTTTGGTTAACTAGTTCTTTTATTCCTTTTAGTACTTCCTTCACTCATGGAAGGTAACACATAACGAGTCCACAGGACTCGAAGACGGGCCGAGGCCTATCACAACGAACAGCTGAAAGACGACACGAGTACAATAAAGAGACAGACGAGACACGAAAAAAGAGGTCCTGAACAGCGAAAAACGCACCACAGATCCCCGTTATTATCTGGATCGCCGCCGCGATCAGGCAGATGCAGCCATTGCTTCTCTGCGACGCTTAAAGAAGGTAACCAACCAGTCCCTATCCGGAAGGTTTTCTTTAAATTATAGGCGCTTGCTTGAAGTTTTGAATCCAGGCATGCAGGCGAGGAAACTTGTTGGGCTTCAAATATTACTCCTTCCCCTACTGCTAATTCTTCAATGATTTCCAACCAATAAACAACAGAACCAAAGGCTATATCTGCCATCCCTACACTATCTCCACCAAAAAATTTCTTCTCCCCTAACCCGTGTTCTTCAACGGTTTGCAACATTTCCAGGGTTTCCTTCGTTGTCTTCTCAAGCTCTTCCCCTTAGCACGAAACATTCTCCACACTGATATACCCTGAAGCCAGAATTAACCATGAAATTAATCGATGAAAAACTAAATGGATTACCAAAGAAAAATTAAGCTTAACAAGTCCAGTTTTATAGCATTGTATGAATCATGAAATGTACAATAATGTCTGCACGCTGTACCTTATCTTCGGCAAATTTGACCCAGAAACGAGCCAGAGCTCTCTCGTAGGGGTCAATTGGCAGCAAATGGATTTTGGGGCCACATCTCATCGATGTATTCGACAATGATCATGGACTCGCAAACAGGCTTGTCGCCATGGAGAAGCACTGGGATCTTCTTGTGAACAGGGTTATACTTGAGGAGCAGCGGGCTTTTATTGGTGAGATCTTCTTCTATAAACTCGTATGGAATAGCCTTTAATTTTAGAGCCCATATCACTCGGTAAACAAATGCGCTGGGCAATGCTCCGAGCAGCTTAACTCCTTCAGCCATGACTGAGAGGTTTGTGGTGATTCTTCACCGTTACCTTCCACACTCCTTTATAGTGTTAATTCAACGGAAGAGTCTTGCTTGGGCAGCAATTCAACTTTACCTTTGAAGGAGTTTCTCTATTCCACTCCATATTGATGTATTTGCTTACGTGATCATATTCATAAACAAATGTATTTATATAATCTATTCGCCAAAATCAGAGATTGAAGATGCTAAAACATGATCTAATTAAATTAAATATATTCTACTTCTCTTCTCTTCTCTTTTCTTTATGCTCGAGTTTAATCATGTTTTAAGTTTAATTATATTTTTTCTGAGGAAAAAAGTTTGGATTTTCCTCTCTCTCTCTCTATTCTTTTTAATTATGTGTGGAAAGAGACATAAATACGAAGATAAGAAATAAAATATTAATTAAAAATATGTCCAGCAGTGAATGTGTCGCAATTTCCCGGAACATACTCGATGTTATTGATGTTGACTATACATTCATCTTCTGGATGTTGCTACATGATAGTCGTCATGCATGATGATATCAATACTAAAATCATGTTTTTCCATTTTAAATTATTTTTTTTATATTATTTTAACATAATATATAAAATAAATTTTTTAAAAATAAAAAATATATATTATTATATTTTAACATAATATTAAAAATATATTCTTTAAAAAATCACCACTATTATTAGTTTATTTTCTCTTCTTTTTTAGTTTTCTTAAAAAAAATAAATTATTTTAATATTTTTTCCTCACTTGTAAAATAGTTTATTTTTCTAATCAATTCTTCTTGTACTATTATTGCTAAATTATAGTGATTTATTTGATTTAAAATATAAAAATTTATATGTACCTTTTTTCTCAATTGTACATGTATAAGAACTAAAGTTCAAGTTTAAAATAAATCATATAAGGATGGAGAAAAAAAAATTGATAATTAATTAAACTAAGAAAAACAAAAATAAAATAATTAAAAAAATCAATTAAACTGGCTAAAATATTAAAAAAAAATATCAGGTTTTAGTTCGGTTTCGCAAATTATAAGCTTTCATAACCCTAACTGAAAAAAAAAAAACAGAAGAAAAAACATAAAAAAACCGAAATCAAGTCCTATTACAAAGTTAAAAAAAAAACCCCACAAAATCAATATAGTTTTTTAGTTTTTAATATAAAATAATTGAACCGTACATAAACTATATCAGACGAAACTGGTCGTGGTTAAGTTTTAATTTTTAATATAAAATAACTAAATCGAATCAAAAACTAATTAATTTAAACTAATTTCAATTTAATTATTTTTATTGGTAAAAAACTAAACATAAAATTATCACACCTAATTTAGGACCATTCTACTCAAAGAATTAGGCCAAGTTCTCTCCTCTCAAAAAAATGAATGCTTAATAAGTTACATTCTGAATAGCCCAAAGGAAAAGTACTAAACTTTTCGAGCAAGGGATCTCTCATAAGTCATAAGGATCCTTCGCTAGCATAGGATTTTCTAGCCATGTATCATCGATGCATTCAAGAATCACTCGCCAGTGATAAAAAGCTTGGAATCAAGAGATTTATTTTTTTTGTGGTTTCAGGTTCGAGTCTTGGGTTACTCATATGATGACCACTAGACACTTACATGGTCGTTAACTTCAGGCCCATGAGATTAGTCAAGGTACGCGCAAGTTGGCCCGGACACCCACGTTAAACTAAAAAAAAAAAAAAAAAAATCACCGTAGACTCCGCTAATGGTTTTCCATCATTTAACAAGCACTGGGGATTTATTTTTTTATTGGGTTGCACTGCAAAATCAAGTTATTTTGTGGTATGTTTTTTTTTTGTGTTTTAAAACTTTAAAAAAAATTAAATTAAATTTTTTTTATTTTTTTATTAACTTTAAATTAATATATTTTTAGTGTTTTCAAATCATTTTTATTTGTTGATGTCAAAATAATTTTTATAAAATAAAAAATATCATTAACATGCATTTTTATACAAAATATTATTTAAAAAATAATCAAAAACCACACTGCCAAAGCGATCGTCTTCTTCACACTCATAGCTAACGCCCTTTAGTTTTTATAGCCCAGATAACCCGCTGGCTGCATGTGGGTATTGATCATTGCAGGCTTTTTATTTATTTTATTTACGTGGGTGTCCGGGTCAGTTTGCACGTACCACGACTAATTCCACGACCCACTGAACATCCTGCAAACCCAGCAAGCATGTAAGGCACCGCGGGGTGACAGGCGTGCACAATGAGATTTGAACCCTGGTGCAGAGAAAGGAAACAAGCCCCTTCCATCACTAGACCAAGACCTCAAGTGCCATCGGCAAAGTAATGGAGAATTAGAAGAGCAATAATCAAAGTTAGGCTCCATGATTTGATGAAGTATTGTTTTTTTATCCGTGGGAGATTCTGTTCAAGTTGAGATTGCATATGAAAATTCTAAATAAATTGGAGGGTTATTGCTTTCTTTCATATAGATCACAGAGAATTTATTCTAGGATGCAGGATACTGGGGCTTTCCAGCTGAAAAGGAGAAATTGAAAAGAGAGAAAAAACGATCACAAGGTTCATGGATTATCTCCAAAATAATACATTCAGGTACAATAATTTAACGTCACTGGATAATCTTAGCTTGTAATCCAGTTTCCACATTTTAAGTCTCCACAACATAAAGGTCTCGCTTGGCTAAATATCCAGATTTCTCCTGCATAGATCACACATTGGGCTACTAGACTTCTAGTGATCATGACCCTACATAGACGGGTCTGAGAGAAACATCTGCCTTAAGCGTCTAAAATGCACCAGCAGTCTCTCAGGATCCGGAAGGTTCTCTTTTATATCACCGGAATTTCTTTAAGGCGGTGAATCCAGGCATGTAGGCGAGGCAAAGTGCTTGGGTTCCACCAATTTCACACCAACCACTTCTTCCGAGGCTTCAAACCAGTGAGCCAGCCACCCATATGCTATATCTACCATTCCAATGTTTTCCCCTCCGAGAAACTTCTTGTCTCCGAGGCATTGTTCTTCGAGGATTTTTAACACTTCTAATGCTTCTTTTGCTGCCTTCTCTTTCTCTTCTTCAGTTGCTCGGAACAGTGAAAAAAATGTCAATGTCCTGGATAATCAAGGATATATTTACTCTCAGCTTGATCTTAAAGGCCAGAAATATAAGAAGATCGGAGCTATAATCAATGGAAAACTGGAACTTTTGTGTTCCAAATAAGATCCAGAAAATAACTACCATACTGATAAATTCTCGCACAAAGAACTTGAAAAAATTATTGAACTTCAATGTTTTTTTTACTAATTCGCAAATAATTCATAGCAAAAAAGAAATTAATTGAGCAAGCGAGGATTTACCTTGTCTATTCCAAATTGAATCCAGAATCGAGCTATGGCTCTCTCATAAGCATCTTTGGTAGCAAAGGATGATCCGGCCACGTTTCTTCTATGTATTCAAGAATAACCATGGACTCCACAATTGGTTTGCCGCCATGAACAAGTATCGGAACCTTCTTATGAATCGGGTTGTACTGCAATAGTGCTTGACTTTTGTTGGAAAGGTCTTCTTCTACGTACTCATATCTGATACCCTTTAGTTGCAGTGCCCATATCACTCTGTAACAGTACGGGCTAGGCCAGAAACTATGCAGCTTCACTTCTTCCATTGTTTTTGAGAGATCTGGGCCAAAAAAGTCTAGTTGCAGAGCAAGTCAAAGTCTACAAACAAACTAGATAGGTGGCACGCGGCTGTCGATTTCTTTCCTAACCTAAAAACACAATGTTACAGCGTTCGCCACCCATTTAAAGCAAAATAAAATATTATAACTTGGTATTTTTTTATTATTATTATTATTATTATGGAAGTGTTGGATTAACTTGCATGTACCTTGATTAATTCAATAGACTTTAAAGTTAATGATCATGTAAATTTTCAGTAGCAATTATATTAGCAATCACAAGGTTCGAACCTAAGATCACAGAAAAAAATCTCAGTTATAAATTTTAATATCAAAGGACGATGAGAAATTAAAAAAAAAAAAAAAAAAAGCCAACCTAACTAGGGTTGATATAACAACCTTATGATAAAAAATGAAGAGCAAATTTAATATATATATATATATATATATATATATATAAATGATATAAAAACTATAAACTAATCTAAGCCATTATAACAAATGCGTAAACTCATGGTAGAAAGAAAAAAAAATATTTAATCTTTTAAATAAATTCAATGTTAAATGAAAAAATAAAAAATATAGCAAAAATAAACACATAAAAAAGATCAATATTAATTCAAGTTAAAATTTTGTATCTGTAATTCGGATCATAAGATTAGAATCAATGCAAAAAAAATTAACGAAACTCAATTCTAAACAAATCAAATGTTGAAGGATTAAATTGAAAAAATAAATTGAAAGAAAAGAACCAAGAAAAAAATAATAATTAAAATAATAAGAGTCAAGTCTCACATAAAAATCAAATAACTATGAATGAAATTGAAAAATTATTTTTTAAAAATAACAATCAAAAGAATATGGACCAAATTTGATATAAATACCAAATAAAACAAAATACTAAGGGATAAAATTAAAAAAAAATTCAAAAAAAAAAATTTATAAAAATAAGAATTATAATTAAAATAAAAAGAAAATAGAGTATTACTCTTAATTTTAGGTGGACTTGCATGTTTTCCAAATAAAAGAAAGAGAAAATAAAGGGGAATCCAACCTTCACTTAACCATCATGATATGGATGGCATCATAGGCGGAGGCATGGCAAAGGCTAGGGTGGGCTTTTGTCTAGGTCAAGATTTTATTCAATATTTTTTAATTAGTTTTATGTAAAAAAAATTTATAATTCTCAATTAAGTTATTTAAATTTTTTTGAAAATTTACGTGGAGCCCTTCTAATATGATGTTTTAGCTTGGGTTAAAAATTTCAGAATTTTTGAAGAAATTTAGAATTTTGATGAAAAATCACAATTTGATCAGTTTTACGTTATTGGACGTAATTTTTAATCCGACCATTAGATCGAGTTTAAATTTTATGAGGGATCTTAAAATATATTGAATAAAATTTAGGTAAGATTTTTAGGATGAACGGAGCTTGGTAATGCTAACAAAAAAAAAAAGAACCATCAAATAAAACAAAATGACTCATTAAGAGTAAAAATGATTATTTGCAATTAAAAAAATAAAACAAATCAGTTCTTCCTTCCTTTTATATGTTGCCGACTGAGCAAAAGTAAAATAGAAGAATAAAAAAAAGAAAAGGCGAGAGAAAAATAGAAAAAAGTAAGGGAAAAACATAAAAAAAATTCCAAGAAAAAAAAATAAGAAGTGAAAGTATAACCTTGTAAACTTACAAAGTCCAACTTATAAAACACTAATATAGGGAAGAATCAAGTGAATGAAGAAGGAATTAAAAGAGGGAGAAAAATTTAATTACTTTGATTTCCAGTTGACATGAGATTGTTATTTTATCCTGGTTGAAGGGTTGTTACAATATCGATTCAGATTCGATTATAGATGAATTATATTTAACAAAACATCGAAGAATGTAACTTTAATAATGAGTTTATTTTTATTTTCACTTTAATTTTATGTATTTTCAAATTTATTTTTTAATATTTTGGATAGTGTATTTAAATTAAAATTTTACTATTAATTTTAAAAATTCATGTACATGAGTTAATAATCGATCTTAAAAAATATTTATATATTTATTTAATAGCTCAGGACAAAAAAAATTTCCCGAGTCGATGACATGTGTTACTCTAGTAGATGTGTTTTTAACAATATCCTTCAAAAGAGACGGTGTTCAGCTTTTTTGTTATAGCTAGAAGACATTGCATATACTAGCAAGTGCGTTCTATGCACTCGTAACTTTTTTCTATTTAATTTAATTTAATTTATGGAAATACCCAAGTGTCCGTAATCCCACATGATGTTAACTAAAAAACCATAATAAAAGGACCAAAAGGCCCCTCAATCTTAGTTACATATTTTTTTATTCAAATGATATTTTAGTAATTACACTATGCCAAGAAGGAGAAAAAATTAAATACTCCCGTGTCCTAACGGTTAAGCAAATTTAATTTTAAGGATATTTTAGATATTATACTGTAGAAATAAAATGCTAAAAGAATTCTTTATCTCCATTAAATCTGTAACAACAAATATATCACGTGCTTAAGTTCTCTTGTTCGAGAGATTTTCTAATCTGACAATTTGATGCTTAAAATAGCCATTATATATAATTTATACCACTTGTCAATCACGTTTTCGGTTGGAGTAAATGTTTTCTTATGACATTAAGTTCATTTAAGATTACTACATGACATTAATTTTCTTCAATCTTTATTCAATCACAAACACGTACTCTTGTCAAATTCATCACAGAAAAACAGGGATATCACTTGAGAAGAGACGTGAGGCCGGGAAGGTTTTCTTTGATCATGGGATCTTCCTTGAAATCTTTGGTCCAGGAATGCAGACGAGGGAAGTTTGGGCTTCGAGCATCTTCAAACCCTTTTTTTGAATCACTGGCAACAAACCGAGCAATTGCACCCAATGCTAAATCCACCAGGCCAACCTTCTGACCACCAAAAAACTTCTCGCTTGTTCCATGTTCTTCGATCTTTTTTAGCATCTCGGAGGCATCCTTCATGGCTTGCTTTTCTTCTTCTCCATTGGTACGAGCTATTCTCCATAGCATTGGGATCTGCTAACAGAGCAAAAGTCAGTAAACAGAGCAGCATCGGAGCAATCATGCATCATTGCCCCTGTACAGTATCCCGTTCTCCTCTGATCATTTACTCATGAGCAGGTGCTGAATTTTGATTTAGATTTGAAGAACTTGCTGGGGGAATTTTGTTGTCCCTCTAATAGAAAATTCGCTGCGCACGTATTAACCAAATTTGACAGCTGATAAATAAATTGTCAGGAACAAAAATCAAAGCATACCTTATCCTCTGCAAACCTGAGCCAGAACCGAGCTACAGCTTTCTCATAAGGGTCATTGGGCAGCATGGGGTAGGGCTGAGTATTTCCGGCTCGGTCCGGTTTTAAATCAAAATAAACAACCAAATCGAATTTTTTTAAGGCTCCGTTTGTTTGCTGGAAAGTAGTTTCTTTTTGGAAAGTGAATTACAGGAAAGTGAATTACAAGAAAGTATTTTCCGATGTTTGGTAGTGTAATGAAAAATGAGTTGGAAAACACTTTCCAGTGTTTGGTTATGTCATGGAAAATGAGCTGGAAAATAACTTATTAATATTTTATTTTTCTCAAGTTTATTAAAATAATAAGGAACAAATCTTACAAATTAAAAAGTTGAATGAAAATGAAATTGAAAAAAATATATAATTTCATAAATTATCTCAAATAAAATAAATAATATTCAAAATAATAGAGATCAAATCTAAAAAAATTTTAAAAAATAAAAGATGAAGACATTAAAATAATAATAATCAACATTTCATAAATTATTTCAAATAAAATAATTAACAATCAAAAGAATAAGGATCAAATTTGATAGATAAAAAATTTCAATAAAAATATAATAAGGAAAAACCAAATAGCAATTATAAAAATAAGGACCAAAGTTAATATAAAAATAAAATTTTAAGAGATGAAATTAAAAAATAAATATATTCAAAACAAAAATATATATAGCAATCAAAGTTTGAGGATCAAATTTGATATAATCAACAAATAATGACATTTTTAAATTTTTTCACAACTTCTGGAAAGTGTTTTCCCTCAAATTTTTCAGGAAAACACTTTCCTGAAAACCAAGCTAAATTTTCCTTTTACTGGAAAGTGTTTTCCATTGACCAACTTTCCTACTGGCAAAACAAACACAAGAAAAGTTTGGAAAATAATTTCCCGGAAACCACTTTCCGGAAAACAAACACAGCTAAAGGGGAAAACACTTTCCTGAAAACCAAGTCAAATTTTTCTTTGACTGAAAAATATTTTCCGTTGACCGAAAATGTTTTCCGTTGACTAGAAAGTGTTCTCCGTTGACTGGAAAGTGTTTTCCGTTGACCAACTTTTTCTAATGACAAACAAACACAGGAAAGTTTGGAAAATGGTTTCCCGGAAACTACTTTCCGGGAAACAAACATAGCCTAATTTTTTTTTTGAACTGAACCAAACCGAAAACCGGTTCAAACCAATTAATTTCGGTTCGGTTCGGTTTTTTTCCCTTCTAAACTGGTTCAAACCCAATGGTCCTCTACCAACACTAGTAATATTCCTCTCTCTGTTTGGATCATTGGCTGGGTCTAATGTGGCTTTTGAGAAAAACAATACTCCAGCCCCCAAAATGTTGTTTTGCCCTCCTCAACCAATTCAGCAGAAGAAATAGCGTCATTCCAAGGAAGACTGTTCATCCTCTTCCTTCTCTGGAACAGAAGAATCCGTCTGGAAAAAGAAATGTTGGCCTTTATTAGAACCATCAACACAACCAAATCCCAATCTATATTGTAGACCAGCTTGTCTACCACAAATTCCATTTTATCCCAGTTTCCTTCACCCCACAATGCGTCATTAATATTAAGGAAACTCATCACCATCAGTCTAACAATGGTAGGACTGTTGGTGTTCTTATCCCACCAAACACAGAGCAAAAAAAATAAAACAATAATTATCAGCATACAAGATCACTATCCTAGGAAGGTAAGGATTGAATTTCTCTCAAGGTTTAGCCTTATAAAATCAGAGGGGGAAAGAGGACACAAAACTAGAGAGACAAGAAAGGAGGGAACCTAGAGACCAGAGAAAGGGAAAACCCAAAAACCAAAGAGGGGAAGAACAAGAAACAACAAGAAAAGGAGAGAGAGGATCAGGGTTTCCATCCACTAGGATCCAATAAAAACAAACAAACACACATCTCTCACAAAAAAGCTATTGTTGACAAATCTCTGCTTTCTCAAGAACCCGTGCTTTTCAGGAAGAAGCCACAACAAGACAAAAGTCTTATAAAGAGTAAAGGGAAGGGAGAAAAAATCAACGCAGAGAGTAAAGTGAGAGATAATGAGATATGCAAAGAAGGGAAGGTGGGCGGCTGATGGGTGAATGTTACTTTAGGGTTAGAAAACATTCTATTTATTATTGTTTTTTTTAAGTGCTGGCTGGTTGAATTGGTTCGGTTCGGTTCAATCAGTTTCAGACTTTAAAAACCGAAACCGAACCGAAGCAGAATTTTTTTGTGATTTTTAATCGGTTAATTCGATTTTTTTTCGATTTTATTTTTTTTATTTTTTGGGTTTAATTGATTTGTCGGTTTTTTTTACTCAACCCTAACATGAGTTCTGTGGCCAAGTCTCTTCAATGTATTCTAGGATTACCATGGATTCACAAATTGTTTCCAATCAAGAACAAGCACTGGGATCTTCTTGCGGTCAGGGTTATGCTGTAGAAGCATAGGACTTTTATTGCGCAAATCTTCTTCTGTACTCATACGGGCTATTCCAAATCACTCTCCAACTATATGGGCTATTCCATGTCCCCGTGCAGCTTCACTTCACCCATTACTAGGTGGATTCTCAGAGGATCTTGAGTGATGAACTGATCAATTATGTATAATAATTGATTAATCTGAATTGAACTTCAACATGTCTCTTACCACACTTTTTTATTATTTAAATTTTCAATCAGACTTTATTGATTTCCATGAATATCAAATGTAAACAGTGTTATATTTTTTAGATCGTTATGGAAAAGTTAAAAAACTTTTTATATATATTTTGTCAAAGTTTCCTAGAGACCTGAGCTTTGTTTTTTTAATACATCGATCCAAGCACTCTATAGTCTGTGCTATTCCAATTTCTAGGGCACACCTCCTGGAATTTCTCTGCATAATCATGTTATTAGTATGATCCAATCACTTTTCTCGAAAATCATCATTGGAAATCTATCTAGAGTGTTGCTAAATATTGAAATGAATAGAACCCTATAAGATCGAGAATATTGTGGGGGTGAAGGAATATTTCTAGGGCTCTAGCAAGCTGAGTTTAACCCAGACTTGTACCACTTGTGCTCATAGATCACCAAGCTCAATTATTGTCCTTTTTGGGTAATTTAGAGGGCCAAAGGTTCTATGACAAAATATTGCATAGCATAAAATATAGTGGTTGCAACTTGCAAGTATAATCCACCTAAAATAGAATGCAAAGTCCTGCCGGAGCTAACTAAAACTGATCATTATTTTACCTTCTAGTTAGGCCTTTTAATATATTGAGAGACTCTAGCATACGGTTTCCAAAGAAACGAAACACATTTAAATACATAATATAATTAATTTTAAATTTAAATGATAACAATAAAATTCGAGTAACCATATGTGAAATGAATTGAGTACCTCTCTCATATGCAATAAACATGTTGTCTTCTGACTGGTCCGTATGCTTCCAAGTTTGTAGATGATGGAATCTAAAATAAAAAAATCATTATTGCGTCTTAACATTTTCTTCTGAGTAGTTAATTCTTGATAAATAAGTTCCCACTATCTTGACTTTAAGAGAAACGTCTTTGCAACTCTCTTCTTTTTCTTTCCTTTGTTTTTTGTTTTGAAGATGAAGAAGATATGATAATCAACCATGAACCAGCAAAAGCTGATTTACTCCAACAATGTCCAGAGTTTGACGTTGTCCTTTTTTTTTACAGTCATATCCACGGCAAAGACGATTTCTCATTCATTAAAGAAAGGAAGAAGAAAGAAAAGCTTCTTCCCTCGTCACTAGTTTATAATTTTTTTTGGGGTCAGTCAACGTTTTTCCACTGTTTTATAATAGAATAGTGAGAATTTTGTTATCTTTTGATTATCTTATCATATTAAATAATTAATTTAATTTTAAATTTTAAATTATTAAATATATTAGATATAATTTATATTATTTTTAAATATCAAGCTTATTTCTTTATTTTTTGTTTTTAAGGTAATGTTTATTTTTGTGTTTGAAAAACATTTTTTGAAAAAAATTAATTTTTTTTTATTTTTTTATTTTCTTCAAATTAATATATTTTAGTGTTTTTAAATCATTTTGATGCGCCGATGTTAAAAATAATTTTTAAAAATAAAAAAAATATTATTTTAATATATATTTTTAAATAAAAAAAACTTTAAAAAATAATCGGAATCACAACCAAACTTCCAAACAAGCTTTTAAGTCAATGTGATTAGTTTTGTCGAAAGAAATTGTTTATTCTTTTGTCACTCAAATAGAATTTTACTATAATTTAATTGTTTATTAAATTTAAATTATCAAATTCAAATTGAATTGTCAGAAATTAACACATGATAAAAAATGTAAACAATTTAACTCTAAAAAGTCCTAATGCCTCAAAATAAGATGTGCAATACGAAAACCAAACGATCACAAATTAATATTGCACATATACAAAGAAGAGTTTATCTTATGTCGGCACAATTAAATAATGTTCATATAAACCAATCAATTTACCTGTCTTAGCTATCAGGAGGCATGGCAAAGTAATTATAGTCTATTTAATAATATAATAGGGATTGTTTTTTTAAATATTTTTTAATATTATTATATTAAAATAATATAAAAATAAAAAAAAATATCTTAGCTTGGATACCGTCATGCATGACGGCTATCATGTAGCAACATCCAGAAGATGATGTATAGTCAACATCAATAACATCGAGTATGTTCCCGGAAATTGAAACTTTCGCAGAACAAGCGACACATCACTATTCAAAACTTTTTTCCCCAGAAAATATATAATTAAACTTAAAACATGATTAAACTTGAGCATAAAGAAAAGAGAAAGAGAAGTAGAATATATTTAATTTAATTAGATCATGTTTTAGCATCTTCAATCTCTGATTTTGGCGAATAGATTATATAAATACATTTGTTTATGAATATGATCACGTAAGCAAATACATCAATATGGAATAGAGAACTCCTTCAAAGGCAAAGTTACTGAATTGCTGCCCAAGCAAGACTCTTCCGTTGAATTAACACTATAAAGGAGCGTGGAAGGTAACGATGAAGAATCACCACAAACCTCTCAGTCATGGCGGAAAGAGTGAAGCTGCTTGGAGCATTGCCCAGCCCATTTGTTTACCGAGTGATTTGGGCACTAAAATTAAAGGCTATTCCATACGAGTTTATAGAAGAAGATCTCACCAACAAAAGTCCGCTGCTCCTCAAGTATAACCCTGTTCACAAGAAGATCCCAGTGTTTCTCCATGGCGATAAGCCAGTTTGCGAGTCCATGATCATTGTCGAATACATTGATGAGATGTGGCCCCAAAATCCATTGCTGCCAAACGACCCCTACGAGAGAGCCCTGGCTCGTTTCTGGGTCAAATTTGCCGAAGATAAGGTACAGCGTGCAGACATTATCGTACATTTCATGATTCATACAATGCTATAAAAACTGGACTTGTTAAGCTTAATTTTCTTTGGTACTTCATTTAGTTTCTAGTGATTAATGTCATGGTTGATTCTGGCTTCAGGGTTCATCAGTGTGGAGAATGTTTCGTGCTAGAGGGGAAGAGCTTGGGAAGACAATGAAGGAAACCCTGGAAATGTTGCAGAACGTTGAAGAACACGGGCTAGGGGAGAAGAAGTTTTTTGGTGGAGACAGTATAGGGATGGCAGATATAGCCTTTGGTTCTGTTGTTTATTGGTTGGGAAGTCATTGAAGAAGTAGTAGGGGAAGGAGTAATATTTGAAGCCCACAAGTTTCCTCGCCTGCATGCCTGGATTCAAAACTTTCAAGCAAGCGCCTGTAATTAAAGAAAACCTTCCAGATAGGACTGGATGGTTACCTTCTTTAAGCGTCGCAGAGAAGCAATGGCTGCATCTGCCTGATCGCGGCGGCGATACAGATAATAACGGGATCTGTGCGGCGTTTTTCAGTGTTCACGGCCTCTTGTTTCGTGTCTAGTCTCTCTTTATTGTATTCGTGTCGTCTTTCAGCTGTTCGTTGTGATAGGCCTCGGCCCGTCTTCGAGTCCCGTGTGTACTCATTTTGTTACCTTCCATGAGTGAAGGAAGTAATAAAGGAATAAAAGAAGTCGTTAAAACTAAAAAAAAAATAAAGGAATAAAAGAAGTCGTTAAATTACCTCTATTTCTTAGAATGGCGATTGACAAATGTTTAATTTAATTAACCAAGATCATTAAACAATAATTTCAGTAACGTTCTGATAGCATAATAATCACGAGGGATTGGAAGTTAACATATGCTCCAAAATCTATTTTTGTTGGTTTTTAAATGGATTCAAATTTCACTAACGTTATGATGAAATAAGATTTATTAATCTTGATTTGGGGGGTTGATTTTGAAAATTCAGTACTTGAAATTTGAATTAAATTGGAATTTTAGTTAATTCGAACAAGTAATTTATTCGGACAAAGCCTAATTGACATTGATAGATGTTTAATAAACTCAATCAAATTCAAACTAAACTTAATTAAGTCAATATTTTTATTGGAATCTACAACAATCCCCACTCATTAACAAGAAAGCAGAAGAATCTTCGTAGCATGCAGAAGCACCACTGGCCACATCATCCTAGAAGGTATATTCTACAGTCTTCATGTATATATACTGTTAACAGAATATAAATTAGTTGTAAACCGTTAAAGTTAGTTGAGATATTTACATTAGAATACGTGTATATATTTCATTCATTCTATCTGTAAAGGTTAAGAAGAAAGTAGAAAAAAAAACTCTGCATGCAGATTATCAATTGATAAAACAAACTCTTGTTTTACTTTCAAGAATTCATTCTATTCTTCTGTCAAATCTTCATTTGTGTGTCTTTCTTTACATTCCTTACGTATGAATTTTACATGGTATCAGAGCATTATTGCTGAAAATTCGAAATTATTCTTCTCTGCAAAACCTCTTCTTCATCTTAAAACATAAAGATTCAAATTCTTTGAAATCTTTTCTTTATCATCTTCTTAATCCTATCAAAACTTCAAAATGTCTGATCAATTTGAAGGAAATGCTTCTACAGCACACAACGAATCTTTCAACACCATTACTATGAATCTATCTGATGATTCCTCCAGCTGCTACTACCTGCACCCTTTTGATAACCCTGGTGCACTTCTTTTTTCTGAAATTTTCACAGGAGAAAATTACATTGCATGGAGCAGATCCATGACAATTGCTCTAACAGTAAAGAACAAGATTTCTTTCATTGATGGTTCTTTAATGCAACCAAACACCAACAATCAACCACTTCGCGTGGCATGGCTAAGATCAAATAATCTGGTACTGTCATGGCTGATGAACTCTATTGCCAAAGACATTCGCAGCAGTCTTCTATACTTCACATCAGCTTTCGATATTTAGGAAGAATTGAGAGTTAGATATCTGAGAAGTGATGGACCAAGAGTCTTCAATTTGGAAAAATCTTTAAGTTCTATTTCTCAGAACTCAAAAACTATCACAGATTACTTCAGCGAATTCAAGGCCCTATGGGATGAATATATCAGTTTTTCGTCAATACCAAACTGCAAATGTGGAAATCTTGATTCATATTCTTGTAACATCTTAAAGCACTTAACAGATCGACAACAATCAGATTATGTGATGAAATTTCTAGTTGGACTTCATGATTCTTTCTCTGCAGTTGGAAGCCAATTACTACTTCAAACACCCCTGCCACCTATAGGGAAAGTGTTTTCTCTGCTTCTGCAAGAAGAAAGCTAGAGGTCCCTAATGAATACGGTAGGAATTTCTGTTGACTCACATGCCATGGCCGCTGGACAATACCACAATCCTAATCACATGTCAGGTTCAACATATATTTCACGTTTTTCAAAACAAAAAGGGAAAATCAGAGGCAACTTGCTCCCACTGTGGATATACAAGACACCTAGTTGATAAATGTTTTCAGATTATTGGATATCCCTCTGGATGGAAGGGGCCGAAAGGAAAAAGATTTGCTATCATGCCACATTCAAACAGAAATTATCAAACACTACCAATTGCACATAATACTGTTGTTTCAGAACAAAAACAAGAACCTCCCAACATCGTTTTCTCTCAAGAACAAATGCAAAATCTACTTACCCTTGCAAATAGCATTTCCAACTCAAAGCTACATCACACTGCTAAGGAACAAGAATCTGTATCAGGTATATCATTTTCTTGTCATACACATTTTTCACCTCAGAACAAGTTCACTTGGATCCTTGATACAGGGGCAACAGATCACATGATCTGTAATCCCACCCTTTTTGAATCCATTGTTCTGCCTACGATACAAATGCAAGTTCATTTGCCAAATGGCCACAAGGTGCCTGTTGCTTTTACAGGGACAGTTAAATTCTCTCCCAATATTATTTTAAACAATGCTTTTTATGTACCTTCCTTCAATATTAATCTTATTTCTGTTTCAAGACTAACTGCTGATAACACTATTGGTTTGTTCTTTCTTCACACAAAGTGTTTTTTGCAGGATCTAAGCACATGGAGGACGATTGGGCATGCTGAAGCTGAATCTAGTCTATATCATATTCACAAATCTTCTAACCAGTCTACAGCATACCCACCTCCTAGACCATTCATCAGCTCTTGTAATGTTACCACTGACCTTTGGCATTTACGTCTAGGCCACATTCCTATTTCTAAACTCAATCTTCTTAATAAAATTGATCCTTCAGTAACTTCCACAGATAAATCTATTTGTGACATTTGCCCTTTATCTAAGCAAAAATGGTTGCCTTTTTCCTTATCCATGCATACATCTACACAAATTTTTCAATTAATTCACATTGACATTTAGGGACCCTTCTCGGTTACTTCATATTCTGGTAATCAATTTTTTCTCACAATTGTTGATGATAACAGTAGATTTTCTTGGTTATTTTTGATGAAATCCAAGTCTGAAAACACTAGAGGTCTCCTTAGCAACTTTCTCACATATGTTCATACTCAATTCAACACCAGAATTCAAACCATCATAACAGACAATGGACAAGAGTTTAATATGCCTACCTTTTATCAAGATCACGGCATCATCCATCAAACAACTTGTGTTGAAACACCCGAAAAAAATGGAAGAGTTGAAAGGAAACATCAACATTTACTAAACGTAGCTAGATCCCTCATGTTTCAATCCAAACTACCCTTAACTTACTAGATCGACTGCATTCTCACCTCAACTCACATTATCAACCGCATTCCCTCATTTATTTTACACCATAAAACACCATATCAGCTTCTTTTTAATAAACCACCCACTTATAATTACTTCAAGGTATTCAGATGCTTATGTTATGCCAGCACACTTACACACAATAAAGGAAAATTTCACCCACGAGCCACCAAATGCATTTTTCTAGGTTATCCCCCTCATACTAAAGGATACAAATTGCTTGACTTAACAACATGCAAACCTTTCGTGTCTCGCAATGTCATTTTCCATGAATCCACTTTCCCATCCATACCAAACACAGTCCATACACCTCTTGTCTTTCCTGATTTTCCTCAATTCTTTGATTTAGTCACTCCCACACCATCACAGTCCACCCCCATCCATTTTGTTCCTCAAATAACCTTGCCTTTTCAACCCTCTGCTCCTCCTCCTACTACCTTACCTCAGAATGTTGTTTCTCAACTCAAAAGGTCTGCAATAAATAAACATCCACCTCCTTACTTACAACAATATCATTGTGGCAATATGGCTCAGGTTCCTTCAACAGACTCACACCTTTTCCATTGCTCCAATCCTGGTAAGCCATACTCACTCTTATCTTTCTTATCTACTTCCCAACTATCCTCCCAACATCGAGCTTTCACTTCTCCTGTCTCTTTAATTTTTGAACCCCAAAACTTACAAACAAGCCTGCTTTCATTCCTCATTGGCAACAGGCCATGACTAATGAAATTATAGCACTTGAACAAAACCACACCTGGGATTTAGTACTTCCACCTCATAACAAATCTGTCATTGGATGTAAATGGATATACAAAGTCAAGTTTCAAGCTGATGGGCAGATTGAACGCTACAAGGCCAGATTAGTAGCCAAAGGCTACACACAACAAGAAGGCATTGATTTCTTTGACACCTATTCCCCTGTTTGAAAGATGAAGAAGATATGATAATCAACCAGCAAAAGTTGATTTACTCCAACAATGTCCAAAGTTTGTCGTTTTTTTTACAGTCATATCCACGGCAAAGGCGATTTCTCATTCTTTAAAGAAAGGAAGAAGAAAGAAAAGTTTCTTCCCTCGTCACTAGTTTATAGTTTTTTTTTTTGGGTCAGTCAACGTTTTTCCACTGTTTTATAATAGAATAGTGAGAATTTGTTATCTTTTGATTAACGTATCATATTAAATAATTAATTTAATTTTAAATTATTAAATATACGAGATATAATTTATATTATTTTTAAATATCAAACCTATTTTTAAATATTTTTGAAAAAATTTAATTTTTATTTTATTTTTTTATTTTCTTCAAATTAATATTTTTTTTGATGTTTTTAGATCATTTTAATGAACTGATGTTAAAAATAATTTTTAAAAATAAAAAAAATTATTTTAATTTATTTTTTAATAAAAAAAATTTAAAAAACCAATCGCAACTAGAACCACACTTCCAAAGAAGCTTTTAAGTCTATGTGATTAGTTTTATCAAAAGGAAATTGTTTATTCTTTTGTCACTCAAATAGAATTTTACTATAATTTAATTGTTTATTAAATTTAAATTATCAAATTCAAATTGAATTGTCAGAATTTAACACATGATAAAAATGTAAACAATTTAACTCTAAAAAATCCTAATGCCTCAAAATAAGATGTGCAATACGAAAACCAAACGATCACGAATTAATACTACACATATACAAAGAAGAGTTTATCTTATTTCGGCACAATTAAATAATGTTTATATAAACCAATCAATTTACCTGTCTTGGCTATCAGGAGGCATGGCAAAGTAATTACTAATTATAGTCTATTTAATAATATAATAGCGATTATTTTTTTAAATATTTTTTATTTAAAAATATATTAAAATAATTTTTTTAACTTTTTAAATTTTATTTTAATATTAATATATTAAAATAATGTAAAAAATATATATATATATATATATCTTAGCTTTGATACCGTCATGCATGACGGCTATCATGTAGCAACATCCAGAAGATGATGTATAGTCAACATCAATAACATCGAGCATGTTCCGGGAAATTGAAACTTTCGCAGAACAAGCGACACATCACTATTCAAACTTTTTTCCCCAGAAAAGATATAATTAAACTTAAAACATGATTAAACTTGAGCATAAAGAAAAGAGAAGAGAAGTAGAATATATTTAATTTAATTTAATTAGATCATGTTTTAGCATCTTCAATCTCTGATTTTGGCGAATAGATTATATAAATACATTTGTTTATGAATATGATCACGTAAGCAAATACATCAATATGGAATAGAAAAACTCCTTCAAAGGCAAAGTTGAGTTGCTGCCCAAGCAAGACTCTTCCGTTGAATTAACACTATAAAGGAGCGTGAAAGGTAACGATGAAGAATCACCACAAACCTCTCAGTCATGGCGGAAAGAGTGAAGCTGCTTGGAGCATTGCCCAGCCCATTTGTTTACCGAGTGATTTGGGCACTAAAACTAAAGGCTATTCCATACGAGTTTATAGAAGAAGATCCCACCAACAAAAGTCCGCTGCTCCTCAAGTATAACCCTGTTCACAAGAAGATCCCAGTGCTTCTCCATGGCGATAAGCCAGTTTGCGAGTCCATGATCATTGTCGAATACATCGACGAGATGTGGCCCCAAAATCCATTGCTGCCAAATGACCCCTACGAGAGAGCCCTGGCTCGTTTCTGGGTCAAATTTGCCGAAGATAAGGTACAGCGTGCAGACATTATCGTACATTTCATGATTCATACAATGCTATAAAACTGGACTTGTTAAGCTTAATTTTCTTTGGTACTTCATTTAGTTTCTAGTGATTAATGTCATGGTTGATTCTGGCTTCAGGGTTCATCAGTGTTGAGACTGTTTCGTGCTAAAGGGGAAGAGCTTGAGAAGGCAAAGAAGGAAATCCTGGAAATGTTGCAGAACGTTGAAGAACACGGGTTGGGGGAGAAGAAAGTTTTTTGGTGGAGACAGTGTAGGGATGGCAGATATAGCCTTTGGTTCTGTTGTTTATTGGTTGGAAGTCATTGAAGAAGTAGTAGGGGAAGGAGTAATCTTTGAAGCTCACAAGTTTCCTCGCCTGCATGCCTGGATTCAAAACTTCAAGCAAGCGCCTGTAATTAAGAAAACCTTCCAGATAGGGACTGGATGGTTTACCTCTCTTAAGCGTCGCAGAGAAGCCATGGCTGCATCTGCCTGATCGCGGCGGCGATACAGATAATAACGGGATCTGTGCGGCGTTTTTCAGTGTTCACGGCCTCTTGTTTCGTGTCTGGTCTGTCTCTTTATTGTATTCGTGTCGTCTTTCAGCTGTTCGTTGTGATAGGCCTCGGCCCGTCTTCGAGAGTCCCGTGTGTACTCATTTTGTAACCTTCCATGAGTGAAGGAAGTAATAAAGGAATAAAAGAAGTCGTTAAACTACCTCTATTTCTTAGAATGGCGATTGACAAATGTTTAATTTAATTAACCAAGATCATTAAACAATAATTTCAGTAACGTTTTGATAGCATAATAATCACGAGGGATTGGAAGTTAACATATGCTCCAAAATCTAATTTTGTTGGTTTTTAAATGGATTCAAATTCACTAACGTTATGATGAAATAAGATTTATTAATCTTGATTTTGGGGGTTGATTTTGAAAATTCAGTACTTGAAATTTGAATTAAATTGGAATTTTAGTTAATTCGAACAAGTAATTTATTTGGACAAAGCCTAGTTGACATTGATTGGTGTTTAATAACTCAATTAAATCAAATTCTAACTAAACTTGATTAAGTCAATATTTTGTAAAATTAAAACAATTTTATTTTAATAAAAAAAAATTATTTAAATTAATTTTATAATATAACAGCCTTAAACTAGTTATTAATTAAATTTGTAAACCGTTTAATATTGTGATAGTTTCTGTTTTTTTGTCAGAAAAAAAAAACTGTTTTGTTAATTTTTGCATTTTGCATTAAATATTATATAATTATTTTTCTGATTTTGTAAATGTTAAAATAACTTGTTTTTTTATTTACAAAAATCTATTTTTTTTTTATTTTGCATATAAAAAATTTCATTTCATAATAATTTTAATTAAATATGTAATTTTTTAAATTTATTTTTTTAAAATCATAACTAAAAATATTTTCTCAAAATCTATTATTTAAAAACATAATCGTAAAAGCTACTACTGGTATACACTTCAAGGCATAATAGAGCATAAAAACAATATTCAATTTTGCCACGTCATTTTGATAAGGGTAAGAGAATTGGAGGTGAATTTGTCACAGTTGAATATATAAAGGACGGGTTGGGTTAGAGAGAGCGGAGGAATATGACCTAGCAGCGATTGCATAAGTGGTATTAAGGGATTTTTCTTTTAAATTTCCACAGTAAATTAAAAGTTTTTGAAATCAGTACTATTTTAAAATAGGATGAAATACTATATTTTTTATTTTGTTATGTTTTAAAATCAAAATATTTAAATATATTATATTTTAAAAAGCATGACAACTACTAGTTAGTTGACCAATCAAATATAATTGATCGATCGTTTCACAAAAAAACAACAAATTTATGAAAAAATTTTAAATATATTTTATAAGTAAAAACATATATTTTTGTACAATTTATATTTTAAAAAATAGATTTCATTCAAAATTTTTAAAAGTTATTGCTCATACTATAGTTTTTACCAATAATTCTGAACAATCATATATTGATTAATTATCATAATTAAATTAGAATTTTTCCCAGATAAAATTTATAAATAGTCAAGCAGATGCATCTACAGACCAGCATAACAAGTTTAGGTTCATGAGGAAGTATGGTTGCGCCAAACCATAATGATAGCTTAAAAAGACCTTAACTTTTAATTTGATTGTTAATTTGCGTTTAAATTTTTACAAGAGTTTGTAGAGGTTATTTTTTTAATGTAGCATGGAATCGCTACTTTGACGGTAGAATATTTTAGATTTTAAAAATCTTAACCTAAGACCCTAATTTTTATAATTTTATAAATTTGTTTATAAACTGATCAATCAATTAGTTCTAAATTTAAATAGATATGATTATTATGAATCGCGATACATATTAAAATTTTATTATAGTTTTTCAACCATAATATTTAATTAAATATCATATTTTCTAATCATTACAAAAAAAAATTATTTTTATATCATTTCCTTATTTATTTGCATTTTTCATGCTAATTGCCAATTTGTCCAACCTTAACTAAAACTAAATCAGCACACGTAAGACTTCCGAATATGATCTCCTCTTCTCTAGTTACACTGTATTCAGACAGAATCCCAATCTCACAAAACGACAAAAGAGTAAAGAAAAAGGCCAGAGAAAAGAAACGTTAAAAAATGCAAAGCCAAACTTGATTCACATTCCTTCTTTCTTCACTTCTCTGTCTCACTCCTCTTCAATGGCACAGACCAACGAGCAAGAATTATAGGAGAACCAGAGCAAGGACATGGAAGAGGGCTTAGCTTTAGTAGTGGAGAGGAAAGGAAAGAAAAGGAAAAGAAAGAAGATGAGAGAGGATCGAGGTCGTCCCTTTTGTCAAGACCCTTTGGATGTGCTTGGTAGGGACTTGATGTTGAGGGTTTTGAACAACCTTGACGCACGCAGCTTGGCACTATGTCTCGTCGTTTCTCGTACCTGGAACCGTGTTGCTTCTAGTGATCTTCTTTGGACCTCCAAGGTCAGTTTTTTTTCCTCCTTTTTCTTTCTTAATTGATGTTTGTTATGATACCGCATGATGGGATTGGTTATGATTTAATTACTCGAGGGTTTTTGGTGTTTTGGCTATGTCTTTGATTAATTAATTTTTGAGGGTTTGCTTGCTTTTAAATCCTTTTACAGGGAATTGTATTGTTTTTACTTTTTAATTTTGATTCTAAAGGATGGATGCTAAACCAACAAGTCAATAGCTTATGTTAAAAAACAAAAGATTAATGTGTTATTTAAGTTATTTTCATATTCTTTCAGTGGAAAAAGAATTTGTGGTTTGGTCAAGGTTAATGGAGCTGGATGTTATGCAGTTATTATCCTATAATTAAATAATTTGCAAACGTATATTGACGAAGTTCGAAAAACTCCACACGGACCTTTCCACGGCTGCTTAATGGGATTGGAAAAAAAAAATGTGCTTGGGTTAATAATCCATTTTCTCCTGTGAAACAAGTCCTTCATAGGACCCTCCAATGCCTAAGCATAATTTATAGAAGAAGGGAAATGAAAATGTAGGAGAATGCAAGCATAATTTATAGAAGAAGGGAAATGAAAATGTAGGAGAATGTGTTGTGTTCTTTATGTGTGGATATATAATGTCATGCAGTTCTCTTTTATACCTGTTGGTCATTGGTATTAATATACCTGGCATCACTTGTATTTTCTGTATTTTCATTATAGGTTGTAGATTCGCACACCTACTAGTAGGAATCAAAGAATATTTAATTCACCGTGAATGTTTGCACAAACAACTTGTTAGGACAAGTTGTTCATTCCATCATATTAACTTGTGAGACAAGGCTTTTAGGTAGGCATTGTATTGACAATTTAGAGAGTTCAAGTGGGCATCGTATTTAATAACCTTGTAAGAAGAAAATTCAAGTGTGACTGATAACCTTGTGTCATGTCCAATTTGAAATTTGCTCAATATGAAAAGGGCCAATGTGTTTGTCACTAGTTTGGGTTGGCCACCTTTTCCCTCTCTTTCTCTCTTCTTTTTTCTTCTTCTCCCTCACTTTTTGAGGCGAGTTCGGTTGGGTTAGGGTTTTTTTTTGCCTGGGTTGAGCCAAAAAAAAATTTCCCCTTTCCTCTCTCTTACTGGGCTTAGTTGGATCAGGTTAGGTGTTGAATTGAAGAGTTTGTCGCTGTGGGATTTAGGCATGTGCTATGAATGTATCTTGCTTGAGATGGGTGTTAAAAAGAATTCAAGTTATTTTTTAACTAGAATTACGATCTATCTCTCTAGTTTTGTACACAAGCAACAAGAATGCTGCTCTTAAAGGCACCTAACTACGATGAGCCAAAAATAGAATATTTAAAGGACATCCTAGAGCAGAGTGGTAGATAGAGAGAAATGTTTAAGGTAAGGTAAGATGACACGAATATAGTGTTACAGAATGAAGTTATTGACAATGGAAGGAAACCTTGAGGTGAGCGCCTTGTTGCAGGTTTGAGGTTGCTACCATGTGCAATTAAAATTTGATAGGTTCCATTGCTTGTCACCAATCCTGAGAAATGAATGTTATGAGTGCCCTTTCCTTTCTGAGCAAATAATTTTATTGTGCAATCATGAAGCTTCCATTCTTGTTCTATGGTCAATGTTACTTTACGTGTTCATGAGAAACAGCTGCTGTGGTATTAATTTAGATAATTTTGCATTATAAAATTTGACTCTACTTTTGCTGTCCGTTTTAGTGTGAGGAATTGTGGTGTGGGAAGGCACACATACCACGCTTGTCTCTTGTCCGGGGAATTTCTAAGTTGGATGCTTATTCACTATCTGTTATGGATGGCAAACGCGTGAGTATCTTGTAACCTGTGCCCCTATTCCCAGCTCTCTGTCTCCTTTTCCAATTCATACAGTCCTCGTTAATTCAGAAACTTGTGCATTACTTGCGAATGTGCTGGGGGAGCCCCAACCAAAGTGATTATTTTGTTTGTTGTTTATGTCAGAATCGTATCATGAGGGATGATCTATGTGATCATGTTTGGGAGTTTCACTTTACCAAGGTATGCTTCTTCTATGTAGATTGCAGTCTCATATTTGGTAGAGTCAAACCCATGCGGTGCAGCGATGATTCAACAATGTGAAGCTTGCTGGAAGTGTTCGATAGTTTTACGAAGCCAAAGCTCTTTTGTATTTTGTTTCATTGTTTGATCACAATTCCTGCATGCCACAAGTACTTTCATGCAAAGCAGCCTTAAAATTCATTCCAGTACTAAGGGAAGGTCATGATTAATCCTTGGTCCTTTTACATGTCTATTTCTTAACCTACTTTATCTGGTTTGCCTACTTAGTGAAAGCACTTGGTAAGTCAAAAGCCCATTCTTTTGAGTCTTGTTACCATTCTTTCTTGCAAAGCTCATTTAGTTTGACAAATATCAATCCTCAGGCAGCTCCAGAATACTGGCGCAATCTTGATCCCTACTGGAAAGCAATGGTCCTCCCATGCACCGGTACTTTCATCCAGATGGAAGCCAAACTGCAGATCCTGGTGACAAGGTCTGGGGTGGTCATGAAAGCTGCTATTCCATAGTGACTAGTATTATTGGTGAAGGAAAGATCAGGGAGCACTATGTTCGGATAAACCGGTGGCGTCCTCTTGCTGTGTCCAGGAAACAGGACTGGAGCTGGGAAATGACCAACAACCTTTTCTGTTACTCAAGTATTCCAGATGCCTACAAGGAAGGTGGAACGGGACCTCTCTTTTTGGTTATGTAAATATTTCTCCTCTTTAACATGTATATAGTTGTTGCTTTTAGTTTCCTCTATCCAGCACGCTGTTTAAAACAGTAGCTGAAATGGCAACTTTTGTGTACAGATTTATGTGAATAATACAGTATACCTAGTCATGCTTTAAGGCATATGATTTGTACTGTGTACAGAACATACTCTTAGGTATCGATATGAATAAGATGAACTTTCTTTTGATAAAATTTGAAGAGTTCAAGGGATATCTGTTGAATGATGATGGTGTGTTTAACACTACTTTCCCTGAGCATATAAATTTTACGAATCATTATTACAACAAGAATTCTCTGTACTGTATAAACGAAGAGAATTGTTTCTGTTAGAGTGGTGCAAGTGATTGTCACAGTATAAAGTGCATTCTTGTTCTCTTCTATCCTCGGGATCGTATCATGTTTTTGCTCACAGAACTCAGCTGTGGAGCATTAATTTGATTGCTCGTCTGTCATGATCATATTGGACAACCACGAATAGATTGATTTTAACCTCTGTTACTTTTTAGCAACCTGTTCATGAATCTCTTCCTGGGACTTCAAGAACTGATTTCCTTTCTGTTCTCTTCCCAGATATATAATTGTCACAGATGGCATTCAAAGTTGTGATTTGAGTTCGCTTCCCACCCTATTCTTCTGCTTGTAGGTTGTTTATTTTCTATAATCTCTGTGCTATCTTTGCCTCGTTTTAAGATGCAGCAGCTTTTCCCATTTTATCGTGTAGAACTCCCCAACCTGGAAAAAAGAGTCAATTTGGATGACTAATTCGTAGAAGTAAAAGGAGAACAGTGTTCAAACTTGCATTTACATCTTAGCTTCTCTGTTGATAGTTCTTCCCCTTTGAACTTCGTAAATGGGGCTTCAAAAAATGTAAATATACAAAATTACTCGTCAGTATCACAGCTCTCTGCATGTCCAACCGCATCGGACAACTTTAAAACAGAATGTTGTAGTTGGCGTGACAGAGTATTCCCATCAGATTTTGAAATGTGTCAGAACAACAGGATCACAAATTAACTTAGCAAGAGAGGAGATTGGAGTAGATGAAAAGGAAAAGGAAAGGGACTTTACACAACTTCAATGTTAAACAAATACACCGGTGGCCGGAACCAGCCTGGCCTGAAACTGTAGGAGGTTATTGCTAAATGAGAAGGCTGTAAGAAGGCATGTCTTCAATCCGTAAGACGTCATCCATTAGAAGTTCTCTCTCTACCTGGGCTCGAGTAGATTTCAAGACATCCTAGTACATATATCATTTGATCAGTGACCTTTAACAATCAGCATGCAGCATAAAGGGAGGTGGCGTGTTGATATACTGATCAGCAAAACCAAGCTATCAATCCATATGGACACAAAAAGGAATGGAGGAGGCTAAATAGATTCTCACATTGAACTCCATGTATGTAGCATTTGTATGTAGCCATCGATTGTCCATGATCATGAAAGCCACACAATAGAGAAGGTCAAATGCCCATTCGCTTTCTGAAAGCACAAATTTTAGTCATTAGGCGGCCATAGAAACAAGTGAATTGATATGTCCTAGGATAATGGAAAAGTAGAGTAGCCAAAGTTGGATTCCATCACTTGCTAACACAGTTTGATTTTACGTTTTAAAAAAATATTAAAAAAATTTATTATTGTTTTTAAAAATTAATATTTTTTTAATGTTTTTAAATGATTTTGATGCGCTAATTTTAAAAATAATTTTTTAAAAATAAAAAAAATACTATTTTGATATATTTTTAAATAAAAAATATTTTTAAAAAAATTATAATTAAATTAAAAAAATATTCGAAGAAGATGATTGTATGACCTTAATTTTTACTGGATATAGCTGCTGCTTCTTACCTGACAGAATCTGTAAGAAAACTGGCCTTGCAAATGTTCGAGGTTTCACTGCATAAAATAAGTTCACCGAAAAAAAAAATGTCAAAAACAACAGCAAATTTAGGCCAAAATAAAAATGTGTTGGTCATGAAGATCTTCTAGGAGTATCATTAGCCTGCTCCGCCCCATTGGTTGAAATTTTTTTAACTTAAAAAAAATATCTAAACATTTTTTAATGTGTTCTTTAACTTAAAAAAAAAAAAAAACTTAATCATGAATATAAAATATGATGTACTAGACATATGACCCGCACGATGCCGTGGTCATTTTTTTTGTATAAAAATATTAAAAAAAATAAAAATTTTAAAATCTGGGTTTTTTTTGCAAGGTCATACCCAAGAATCTTAGGTTCGCGGCAATGCCTGACCTAAAAGTAATATTTATAATATTAATAATAAAAATTTAAACTTGCATGACCCAAGTTTAAGTGAACCTGACTGCAATACCGGACTCAAGAATATTGGATGTGGGTCTGGCTATAAGGTTGTGTTATAAAAGTGTGATAATTAAATAGACTAAATTAAAAAAACACAAAGAAAAAAAAATCAACAGGAAGGAAAAAAACTAATGAAGAAAAATAAAAGAAAATGAATTAATTGGGTTAACCCTTTAAACTAGGTTATCCTGTAAAACCTGGGACTCGCGTCATGAAAGTTTGACAACTAAATAGAAAAAAATAACGAGTTTACCCAGAATTAACTGGGTTAACCCCTCAAACCAAGTTAATCCGTCAAGCCCAGGATACGTGTCATGAAAGTATGAAAATTAACTTTAACAAACTAAACTAAATAAAAAAAATAACTCGTCAAATCAGGTCAACTCATCAAACCCGAGATCCATATCATGAAAATCTGATAACTAAATAAAAAACTTTAGCATTAACAAACTAAAAAAAAAAATTCATTAAAAAAAATAAAAAAGAAAAAAAAAGGCTAATATTATAGTAATCCATAGTGTTTTTTTTTTTTGAAAAAACCTACAAAGCTAAGTTTTTCAACCAGATCAATATAAAAAAAACGACAAAGACTATTTTTTAAAAAAAAAAAGAGTCAATTTTGGGTAAAATAAATGAAAAAAAAAAACATGTAAAAAAAAAGGAAACAAAAGCGAAAAAAAACACACGTGGGAAAGTTACAGTGTTTTAAAAAAAATAAACAAAAAAACTAAATTTTCAACCAGCTCAATAGTAAAAAAAAATAAAATCAACAAAAATAATTCTGAAAAAAAAATATGGAAAAATTGACAATTTTGAAAAAAAAAAAAAATAAAAAAAAACATGTGGGGAAAGCTAAAGGTAGATTATCATTCAGCTCAATATTGAAAAAATAAATTCGATAAATATAATTTTTAAAAAAATTATGTGGGGAAACACTGTAGTAATCCATATTATTTTAAAAAAAAACTACAAAGCTAAATTCTCAACCAACTTAATATAAAAAAAAAATCTACAAAGACCATTTTGAAAAAAAAAATCATAAAAATAAAAAAAATATATATATGAAAATATTATAGCAATCCACAATGTTTTAAAGAAAAAAAAACTACATAGTTAAATTTTCAACCAGCTCAATATTTTAAAAAAATTAGTAAAGATAATTTTGAAAAAAAAATAAAAAAAAGAAAAAAAAACAAAGACAAAGAAGTCAATTTTGGGTAAAAAAAAAGAGAAAAAAATAACATGTAACCAAAAAAAAAGAAACAAAAGCAAAAAAAAATAAAATTGCTACAGTGGAAAAAAAAGCAACAAAAAAAACAAAAACAAAGCTGCTAGAGTGAATTTCCTACACGTTTTAGAGTTCTTTAATATTAGATGATATTTTTATTAAATATTGATATGGCAATATTTTGGATAATATTTTAAAAATAATATTAAAATAGCATATTAGACTTGAGCTAACCTATCAAATTTATATCTCAGATCATAAAAACTATGATAACATTATATAAATTATATAAAAATAAGTTATTAAGAATAGTTCTTCATCAACAAAATATTGAGTGATGAAATTAAAAATATATTAAAAAAAACTACCCGAGTCAATTTAAATTAACATGCTACACTCATAATCTAGGTCATAAAATCAAAATAATCATATAGAAAGCATATCATAAAAAAATTATGAAGTTCAATTTCCAACAAACTCAATGTTGAAAGATAAAGTAGAAAAAAAATTATTAAAAAAATATTAATAAAAAATAATTCAAGTCAACCTAGTCAAACATATTAGACCTTTAACCTTAATCCTGAGATTAGAATAACTTTATAAAAATATATACAAAGCTCATTTCCAACAAATCAAATGTTAAGAGTTGAAATAAGAAAAAAAAAAATTCGTGGGATCGAGATAATTTCACAGAAAATAAATTGAAAAAAATATGTTGCTCAATTCTCAAACAACCTAATATTAAAAAATAAAATTAAAAAAAAAACTAAATAAAAAACAAATATTGAATTGTTGGAGGGTGAAATTAAAAAAAAATCCAATTAAAAAGAAACCCAAAAAAATAAACTAAGTTAACTCGGGTCAACCTACTAAACTCACGACCCAGATCATGATATCGAGATAATCTCATGGAAAGCAAATAACAAAAATTATGAATCCCAATTGAAAAACAAAAAAAAAATTAATAGTTTAACTTGTCAAACCCACGATCAGGATAACCATGTAGAAAGCTAATTTGAAAAACAATTATAACCTAATATTAAAGAATAATGTTTTTAAAAAAATCAATTAAAAAAGATGGTAAAAAAACAAATTCAAGTTAACTTGTTAAATGCACAACTTAAGTTATGAGATGGAAATAAATTTAAAAAATTATAAAGTATAATTTCAAAAATAAACTAATATTAAAAGATAAATTAGGTAGTGAAATGTGAAATTGAAAGGAAAAAAACAAACAAAAAAACACATATTAGGAGAAGTGTTTTGTGTGTGATAACATTTGATTTAGCCATAACCTTTTGTGTTTTTTTTAAATTAATTAATTAAAGAATGAGAATAGTAATTAAGATGTTTGTCAAGATGCAGTTGATGTGAAATTTCTGGAGAAAAGCTAATATTCATTGCTTTACTGGCATCAAGGTCAAGCATCTGCATAATCATAAATGTGATATTTACACCAGCAACAGCAAATGGATACTCCCAAGCAGATCGTTTTCCTCCTTGTTTTCTTAGCAAATGTTGAAATGATGTCTGCCACGAAAAAACAGATAATGTTATTGTAGAACATAGCCTGGTGTAAGCCTATTTATTCAGACTTCCCGGTACTGCCAGATAGAGAATCTTACTGAAAATGTCTTTGCAAAGAACAGTAGGTTTTTCCAGAGAAATGAATCCAGCTCCTCTGTTCACCAGGAAAAAACGCGCAGCTAAGTAAGTGAAAACAATCACAGCAGATATGCTGAGTAAATGACAAGCAGTTAAAAAAACCTGAAATCAGTAGATGGATCTCTTCCCTGCCATCCCATTTCTTTCCATTGATCAGATATTAAGCCACTCAGTTCCCGATCAGGATATGTGGCAGACCATAGAGCTCTCAAAGCAACCTGTTCTCGCCAGAGTATCTTGTTAGGAGGTGTTTAGAGTGTAATTACGGTTGCTTTTTTAAATATTATTTACATAAAAATATATTAAAATAATATTTTTTTAATATCAGCATGTCAAAACACACCGTCAGAAAATATATAAAAATAATAATTTTAAACAAAAAAAAATTGAATTTTCACAAACCAACGTTGCGGCCTGAACAGGGGCTTAATTAATCAGAAAAATACTTGTAGCAAAATGTAAATATGGGATGCAGTTTCAGGGTTTCAGTTTCAACCGCTGCACCTATGTTACAGATTTGATTCTGTGAGATATCCCATTCCATACTTTCCGATATAAGAATACCATACCTGGTGGTCTGGCCTGGAAGCATCAAAATAAACCTTCATCCTATTCTTCAACCTCTCCAATCTTTCTTCCTGCAAGATTTTAAACTAATCTATCATGGTTGGCAATCACAAAGAAAAGAGAGACAGAGAGATCATAAAACTGGAAAAGCTATAACAAACTTCTATGAAGTCTCAGTTTCACGATTCCATATAAACTAGATTAAAGGAATAGTTTAGGTAATTAAAATTGAGCCCGGTCCCTACTCTACCTGTAAAATCAAAGGCACTATTATGACAACGCAAGAGTGGAAAACTCAGTAGCTAGCATATATACAAATTCAGTTCATAATCGACACGAATGGCTGACATGGGAAGACAATGCGTCCATTACTTCTATTTTCCTGCATTTGTGACTATATATAATTGATCTTGCTAAACTATTTGCAAAGTGAAAGCAACCCCTAGTAGAGACTAGAGACTTAAACAACGAGGTCTGGATTTGTCAAGAAGCACCACAGTGAGGGATGATTGATTAAATTAAAGAAATAAGCTTTTATTAATCTGCACTTCCAAGTTTGCCAGAACAGACCAGTTTTGAGCATCACATAGATCAGCTCCATTTAGGCAATGTACGACCAAGGAAGGCATCTTTATTTGGTAAGAATCGACAGAAACCAGATGTTTAGAGTTTAGTGTTGGAATAAGATGAGAGAAATAACAGCAAAAAGAACAAGAAAAACCAGTAAAAAATTGTCATCTTTTTTTCTTCAATACTATATGGTTCTTGTTGTAAGTTCACTTGCCTGTTGAGGGGTCAAGATAATGCAAATTCGTTCATATGCTCCCTTTCGCTTGAAGCAAACACAAGTGAGGCCCTTACCAATCCAAGTAGGCGACCCACAAGTTACGTCATCTGCATACAACCATCAATATCTTTGCTTCAATCATAAAGAACAATATTCACTTCAGCAACCAATGACAAGTAGCCCAATATTTTGCAGCCATAATTTTAGCCAAAATACAAGAACACAAACAAGGTAAGGGGAATATATTTTTTTTTTAAAAAGGCTACCAACTAGCAGAGCAAGACAATCTTTAGCCACCTGGTTTAACAGCCACGCTAAAGCATTTCATATCAGCGATATGGAAAAGCAATGCTCCCAGTTCTAAAACCTGAAGTTTCAGGGGGTGATGAATCCCACATAACATAAGCTTATTACAGTATAATAACATGAAAACAAACATATTTTTGGTAACGGGCATGGAGCAGTCTGCTGCATGACCAGTTTTGTCCGTGAAAAGGCAGGGGGGACCTCCGACAAGGCGGCTGGATATAAAGGTCACGTGCCGCACGACGGTGGTTCTGCTAGTGTACTACAACATTATTATACGTATATAATCAATTGTGTTTTACTGCTATCATTTGCGCCCGGGCCGATACATACGTGACAGTCTCAGAGCCCGATGCAGTGTCTTCGTTTAACCGGCGAGCATAAAGTAGAGAGAGTGTAGACACGCGCTGAGTTGGAAATCCCGCCACATGGGGAAACATATGGTATCCATGTGAGCACTCGATCTTATAGGGTCTGAAGTGTCTTCCACGCGCTAATAACGGAAAGCAAGTCTAGACGGTCTGTCACCTCCAATCATGTCAAAGCACTGCCCTCATTGTTTCTTTTTCCATGCCAAGATTGCAAATAAAGACAAACCTTCACTCTCTTGCCACGTTTACCCGTACATCCACAGAGAAATCAGTAAGCCATTCACAATTTCACATATATATTTTTATCTATAGGTAATACCGTGCGTGAAAGGTTGTAAAAATCAAAGCTATTTAGTGCCTGCATAGTTATTTTTTTAAAAATATATATTATATTTAATATTAATATATCTAAATTATTAAAAAAATAATTAATTTAAAATAAAAAAAATTAATTAATTTTTTCAAAACAGGCTCCTGACCCGACATAGTATAAGGCTTAAAAGTTATTTAGGGTTGGATGGAACTTTTGATAATTTATTTTATATTTTTATCTAAAATTATTTTTTATATATATTTTTTGAATTGTTTTGATATGTTGATTTTAAAAATAAATTTTTTAAAAAATATATTTTAAAAAACAATCTATCCCATTATATATAACAAATAAAATAAATTGTCAAAACATGTTTTGATTAAGTATTAACCGTAACTCAGCATATCAACTCCAACTCTAATTTTTAACCATCTAGGTGGTGGTCCAGTGATAAGAGCTTGGGACCAAGAGATTTGTTTCCTCTGTGGTCTCAAGTTCCAGCCCTGAGTTGCTCATATGATGGCCACTAGAAGCTTACATGGTCGTTAATTTCAGGACCCGTGGGATTAGTCGAGGTGCACGCAAATTGGTCCGGACACCCACGTTAAAAAAAAAAAAAAAAACAAACTCGAACTCCAACTTTTAACTAACCCGGATAGATCCCGGGTCTACCGGTCAAAAAAAGTTTGATTTCAGCGAGTTTTTATGTGAGTTTTTATTTATTTAATGGTAGTTATTTGTTTCACGTGAAGGTCTATGTGTGACAACACAAGTTGTTATGCCTAATACCAACAAGGCAACAACCTTTTTGGGGATGTTGGACCACCATTCCAATCAGTGACAGTCACCGTGAAGTGTACCGGCTTTGATAACTGGCCCACTAGCCCGTCCGATGCACCATAGTCCCCTTCTCCCTCACACACTTACTGTTGTAGTCACTAGTTTACTACGCTCGATCGCTCCGAATCCGGCAAGATCAAAGATTTATTTCATTCCACGCTTATCCCAAATTTGTTGTAACTATACACCGATTACATTTGCGTAATATTAATAATTTATTAAATTAAAAGTACAAATGTGTGCATAAATTATAGTTAAAACCGTGTCTACCACTGGTATTTTTGAAAGTTCAATCGCCAAAAATGTTCTCGTAAAGCACGGATCCTGTTACACAAACACTTGCCTGTAGCTTTTTAATTGTTGAATAATTACAAATTCCTAAGAGCATGAAAAATAAATCAAACATTGCAGTGTCGAAAATGACGGGACAGTATTATTTGACAGAGAGAAGAATCCAGAGTGTCGGGTTGCATAAAGAACGAACGGAGAATTAAACACACACACGCAGAGCTCCGGAAGTATTATAGTTGATGATCACGTGAAGTTATAGAAACAGAGAGATTAATCAATGCAAGGGAATTCAGATGGTTTCTGGTTTTCTGCATGCAATCAAGAAAATGGATTCTGCTTATATTTTCAGAGTGAAGAAAAGGGATAAAACCTGAAGAAGCAGAGCCGTGAGCGCAAGATCGGTTGGTGGTTGTAGAAGGAGAGAGAGTACGGATGGCCACGCAGCTACCCCGGGCCCTAACAACACTCATCGCTAAATGATTAGAAGCCGCGAATTTACCGCATACCAAGTTCTGAGAAGAGAGGAAAGGGGAAGAAAGCAGAAAGAGAGAGGCGGTTCCTTCTGGCCCCGACTTTAGCGATCGAGTGGGAGTGATAAAAGAGTGTCGAGCGACTCGAATTCGAAGGCGAGGAATGAACCGGTTTTTGTCCCGTTTCGCATGTGGAGACGAATTTACGGATTGCCCCCCAACAGAGGCCCGCGGCTCGTCAATCCTAATTGTATTGACATTTATCTTTGGCGGGAGGGATAAAATCATAAAGGAGTGTCAAATGTCAATGACTCAATATTTAACTTCTTCTCTAGCAGCACAAAACAATTAGTGCATTGCTGACCACAGCCTTTGATATAGCGATCGTAACAAGGAACTGAATTAATTAAGATACAAAAATTTCAAAAATTATAAGCTTCTAATATAACATTTAAAAACTTTATGTATATTATAAAAAAGATGCTTCATGCAATTCTTTTTTATATATAGTTCACAATTGCTTGATTTTATATGTTGAAAAATATTATAGGATTTTCTTATGATTAATACTTTAAATATCTTTTTATATATATAAATAATCAAACAATCATTTAACTATTTATCCCCGATTTAATTGTATAGCCGATTTTTAACTAATTTAATTGGTGGGAATAGTTTTTCTAATGATGTAGCGACCACTGGTAAAATTAATGTTGATTTTATAAATAAAAAGATTAAAAAATATACCACGACCTTCTTCATCTTCATTAATTTCTTTTAGCAACGTCGTTGATTCTTTTTAGCTTTAAAAATTCTTCCCAGTATCTCATGTCAAAATTGTAAGTTTATCCAGTGCTGCAAGCTCAATCATGTAGAGGTCAAATGTATAAAATTTAGCAATACAGATCAATTTTTTGCTTGAAAAGACTCCCTTGAATTCAAAAATACAATGCAAAAAAATAAACTCTGTGTTAATTTGTAGAAATTACCATTTAAATCCATTAGTTATTGCATATGAATTTAAATATTTTTATATATAATGATTTTTAATGTGTATTTTTTTATAAAGTATATACTTGGACATAAAAATATAACCAAGTTGAGATTTTTGTTATTATCAGTGATAAATTATTCATCTCTCATACTTTATTACTTCTCATCATATATAAAATAACCAATTAACTTCAATAAGTCTGTTAGGATTTTAGCACCTCCTCATTGTCTAGGTATGTTTTAAAATAAAATTCATTGATTTCAAATAAATTATACTAAATATCTTTTTACAAAGATCAAATCCATATTATAGATAAACAAGTCTAAAAAACACAATAAATAAATAAAAGAACTCAAAAAGAAGAAGCTATCACACTCTTCACTCATTAGAGACACCAATTTATATGACTTGGGATCTAAAAACATCAATTACTCATAATTTATTAATATTTATTAATTATGATATGAATGTTTGTATTCATAAACACATACATGAATATTCATGATTCACGAATTGCTTCTAGATATTTTATAAATAAAAATTTAATGATCAACCAAAAACTTAGTAGCAAATATATCTTATTAACCAAAGCTGAAACCCAAACTCATGAGCCTATAAGTTTGTTTGTCCAGTCGCAAAGTTACATTTGAATTTTAGATTTTTATTATCCAAATGCCGTTTGAGAAAAATTTCCTATACATTTTTTAATAATTTTTAAAAAATATATTTATATTGCATGTTAAAGTACTCATGTTGAAATTATAAAATTCAATATGATTTTTATTTTAAATATGAGTGACCCTTACATTTTATCAAGTAGTATGTCAATCTTATATATGATGACGTGAGTTTTAAATTTGTTCCTTGATTCAATTTTATTCTTGTAAAATGACTAAAATTTTAATTTAACATCTTGTTGACTTTTCGTTTTAAATTAACATAGCCAAACATGCATATGATTTGATATTATATAAAAAAATGATCCTAGTAAAGGTGGAGGGTCACCTAAGACAGGAGAAAATGGATGTTTATAAGAGGGTGAGAGATCCGGTCTCATGTCAAGTTGTTAAAAAAAATATTTTATCTGTCGCGTGCTTTATATACGATTGACATGTTCATAGAGTGAAATACTTTTTTGTTTTATTATTAAAATGAACTATTCAAGTTAATTTACGTGTATTTTAATTAATCATATGAGTTTTAAAGTTAACAATCATATAAGTTTTTAGTGATTTTAAGATTTATGAGATTCAAATTAATAATTTTTAAAATACAAATTTAAAACCTAACTAATTAAATTACACCTTTCCAGATTCTGAATTCATAAAGTGCAGTACTCGTTCATTCACGTGACTTAAAAAAAACATTCAGCACATTAATAGATTATAAACTTTCTTATTTTACAGGGATAAAATTAATTCAATTACTAATATAAAATATATTAAAAATTCATTTTACTACCCTAATTATTTTTTAGTTTTAAAAATACCTTTGAAAATTAGGAAGATTTTTTTATTTTAAATTGATTTTTTTTTTATGTTTTCAGATTGTTTTGATGTATTAAAGTTAAAAATAAAAATTTAATAAATAAATAAAATATTATTTTTGATATATTTTTTAAATAAAAATATTTTAAAAAATAATTGTTATTAAAATATCAAATATATGGTTAATTACAAGTGAACTATTTTGCCTTCAATGTATATCTTTCTCTTTCATTTGTGTTGCTTCTTACTTTTTTATTTTTCAAAAAAATGATCACGACCTGAGAAGGAAATGGAAGTGAAATGTTTCAGAAAAATAATAATTGGATGATTAGTGTTCTTCGCAATATAATCAGAGAACGGCGATACACCCAGTCTCATTTATTAAGTGTTTGGAATAATGGTGTAAAATATTTTTAATATTTTTTATTTAAAATTATATTAAAATATTTGTTTATTTTTAATATTAACACTTAAAACTGTATTATTTCATTATTTTTATTTTTATTTTAATTCATTATTTTTTAAAATTTTTACACTAATTACTCCATGTTTGAAAGTGTGGTTGTGGTTATTTTTTTAAAGTAATTTTTAATTAAAAATATATTAAAATAATATATTTTTATTTTTAAAAAATTTATTTTTAACATTAATACATTAAAATGATTTAAAAATATTAATATAAAATAAATAAATAAAATTAATTTTTTTTTATAATGTTTTTAGAACATAAAAATAAAGAGGAAAAACGGTAATAAATATAAAAAAAGAGAGATTAGAACGATCTTGGTTTGGAAACTCCAAGAATGTCGTTGAATGCGTGTGTTCCACAGTCTCGAGTAGCGCGTGAAATAAATGGAACAATTACATGTATTCTTTCTGCCTACACGACAGAAGCAAGGATTCTTGTCTCTTTCTGAGTTTCTGTTGGTCTTCTGACCTTAGATTTGATGCGATCGCCACGTGGCAGTTGCTGCAAAATTGGCAAAATGCTGAAGTATTTAAAGAATTTTTAAACGAGGGGGAACCTTTTAGAGACCTGAAAGCAGTTTAACATTGAATATTAAAAATCACCTTACACCATAATTTCAATCGCTATCGATATCTTCAATGTTCATAACCTTGTATTTATTTATATGAATATTAGTTCTTAAAACAAATAAAAAACCCAGCTCTCCATCAAATGTCAGTTCGTTGAAAGCCACTCGTTATTTGATTGCGTTTGGAAACATGATGTAGTGTTTTATTAATTTTTTTTATTAATTTTTTTAATTATTTTGATGTGTTAATCTCAAAAATAACTTTTTAAAAAATAAAAAAATATATAATTTTAATGTATTTCATCACGAAAAATATTTTAAAAAAGCAATTTATAATCATGTTCCAAAGTATTTAATTGCTTGAATCTTTCAAAACAAATCAAATGGTGATTTTGAATTTTTCATTTGATTTTTTATAGCTACTCTTGCTACACGCAATCAAATAACAAGATAAATTGACACGTGATATAAATAAGCAAAAGAAAAAAACATAATCAAGGAAACCTATATACTTATTTTCAATCACATCCAAAACTTATAAATCTTATCAGTTTGGTATCAAATATTTCCTACATTTGTCAATTTTCTAATGATTCAAAGCCTATTTTGCATATTTTATACACTAAAATAGTGTTAATTTAAAGAAAAATTCGATGAAAAAGTTAATAAACCTCAATGTTTTCAGTCTAATGTGCATATTTATGTACTAAAAGGACATCGATTTGAAAATATTAGATAAAATCATCGATGAACATTGACAAAAAGACTTATTGAAAGGTTTTTGAAATATTTGGAGCCTAATTAATAAAATTTATAAATTTGGTGGAGTGGTTGCAACTTGCAACGTGTAATTCGAGTTCGGCTCTAGCTTGTCTTTAAGGCAATTAAAGCCCAAAACAAACATAGCTTTGGCTCATAAGATTAGCCCACAGAATCTCAACACCAGCAAACGTTAACGTAGTGGAGAAGGAAACGGAATACCACCTGCCCGTTTAGTTCGCCATGTCAACTCGCTACTGACAAGTAATAACAAAACACGGCATAGCATAAAAATAAAGTAAAAGCTAAACTCCTACAACTCCTCTACTCGCACACATTATATAAGAATTCCTTGTCATCTTGTTTTCCGTTCCAGTGTCGGAAGACAATTTCCACAGGAAAAAGGAAAAAGAGATACCGAAATGGCGTTGAGGCTGAGCTCAAGAGATGTATCTGGATTCAAGTTCCTCTTCTTTCTAGCGACCATCTTTAGTCTCATATCGGTTCTTGTTTACTCCATAATTCACATGAAATTCATCAAGCCTCTCGAGATCGACGCCCCTCTCGATCGCTTTCTCCGAGGCCAGAGCCATCCAACATGTTGCAGTTCTAACCAAAGACGACCGTCAGGTCAGCCGCCCCCCCCCCCCCCCCTCACTGTCTTTGCATATATATAATTCTTTAATTATCTATTAATTGGCTTTGACTTTGAAAAACCAAAGGAAGGGCGTCCTGGATTAAGAAAAGCGGCGGTGTATATTAAAGAACAGTTAGAAAATGCTAAAGGAGAGAGCTTGAATCCAATATCAGGTTCGCCGGTATGGTTCGCTTTTTAGAGAGAATTTAACTATGAGTTTGGTTTATTTCACCTTGTCATTTTTTTTAAACTTTTTGCAGAATTGAGGTTGAAGAGGCAACTGTTAATGGTACATTTAATATGATAGTTCTAGGGCACAGCATGTCTTTCGCGTATAGAAACCATATAAATATTGTTGCCAGGTAATCTCTTTACTTCTTGCTGAAATTGATTCCGTGTTTCATGTCCTGACGTTCAATTAGTGTTAGTTAGAATCATCCGAGGAATGAGACTTTTTTCCCCATTAAGTATAAGTGTAGTTACAATTAGCTTTCATATGGGGACCGGTATTGTTCTGTGGGATTTTCTTACATCCTCCAAGGAACCTCGTGTCTTCCATTTTCAATGGAATGGGCCATATACCTTTGTCAAGATATTATGGTTCTGGAGTTATTACATATAAGTTATCCAGCACCGAATCTGGTAGGAATAATAAGAATCAAAGCCCAGGTTGGTTGGTGAGCCTAGTGACAGGAGACTATCTAGCTTTGTCATTTGCTGGGTTAAAGATTTTTTGTTTCAAAATGTCATGGCCTAAATGCTGAACTATTGACCCTACTTGTTCGGATGGGTGTTCACACCCTAAAGTGTTCTCCGACTGCATGCATACATCTGTAAGTAACTTAGTGCAACATGAAAATTTCACCTAGAGGAATCAGACATTTAAAACTTCGCTGTTCACTTCTGGAACTAAGGCCAGGAAGCTGAATCACGTGAAGGGAAAATGTTTAATTTTTTTTTCTTCTTACCTCAGAAAATAATAATAAAATATCACATTATGTTTTTTATGCAGGGTCTTCGAATACAGTGCTAACTTCTATGTTTTATTAGTTATAGAATTGATAGGTTAGGAAATGGGAAAATAGGCTTTAGGTGGGTAATGGGGTGTGTTTAGCTTAAGGTTGTGTTCTAGAAATGTAAATGAACAAGGAACTGGGCTCAAGTAGGCTAGAAAGGAAGAAAACAAACCTAGCATCACACCAGGGCTCCTAGAAATCACTCCTATGAATTCTTAGGCATCACACCGAAGATAAGATGCATCACACATCTAAACCTTAAAGGCTTAAATCGCTTGTACTTTACATATGTGGTATTATAATTGTCTATAATGTGTATGCCTCGTGACATGACAAAGGTTGTATTTTTATCTTACATTTTTGGAAAACACCATTGTGGACTAACTTTTACTTAATGACAGGATATCGTCAGCAGATTCACAAGAAACTGACGCATCTGTTTTTAATTAATGGCCATTTTTGATAGTCCTCTTGGTTCACCAGGAAGCTGGTGATTGTGGTTCATGTGTTGGTGAGTAAATTACATCTCTTAACCACTTGGGCTGCCTTAAATATCTCAAACGTACTTGTTGATTATGAATTTTCATGCCTAGTCATTTCAATTTGCATGTTTGATTGTTTTGCAGCATCAATGCTGGAATTAGCTAGAGTTACTGCAGAATCGGGCTGGATTCCTCCTCGACCTATTATTTTTCTTTTTAATGGCGCAGAAGAACTTTTTATGTTGGTATAGGATCTATTCACAAGCAATATTACTATGTGATTAGCTTTTTAAAACACTTGTTGTGTCGAGGTTTCCATTGTGGACCAATCATATTTCCGAAGATATTGAATGCAGTTTTCTTTTTCCTACTTTGTTAGACAACCTCGACAAATCTAGTAAAAAAAAAATTTAATAGACCATTATTTCACTAGGTATTTTTCTATTTGACTTCTCTCATTTTCAAGCTTAAAAGAGGTTGGTTGATTATGGTGTTTCAGGGTGCACATGGCTTCATGAAGACACATAAATGGCGTGATTCAATTGGAGCTTCTATAAATGTGGAAGCATCTGGGACATCTGGTCCTGGTAGGATGTGATCCAATTTGAATGTTACTTTTCTTCAGCCTTTTTAGAATGCATATGGTACATTGACTCAATGATTTGGAGAAAAGGGAACTGGATTTAGAGAAGAAAATGTAAAGCAGCCTGTGAACTACATGACATACAACTTCTTTCTTACATCATGATTTGATCCAGGAAGCATCTTAAAGTTAGTTCAATGTAAATTCACATAATATCATAATGATTTTACCATGTTCTAGACTTCACTCACTTCCTAAGCTGCCAGATATGGAAATATAAGAAATGAATTGAAACTTTATCTGTTGTTAGTTGGCAACATATGTTTTCGACTTTTTCTAATGTTCCTGAGTTGTGTGTAATGGTCCTGCTACTCTATGCTAATGTGAATACTGTTGTACTAACAGATTTAGTCTGCCAATCTGGACCTGGGTCTTGGCCTTCTCAATTATATGCAGAGTCTGCAATATATCCCATGGCACATAGTGCTGTTCAGGTTTTCTTTTCTTTTCTTGGTTTTGAAAAATTAAACTTCAAAACATTCTGATGAGTGTTTTATTAAATGATTACTTGTAAAGGAAACAGGCAAACAAATAACATTCATATAATTTTGTTTCACATCATTTGGGCCAGTATAAAACCCTCCTAACATATTAATGTGGCTTATCCCAATACCTGTCTGCTGCGCTTGTCTGCTGTTTGCATTTAATTGTTTCAATTCTAGTGATCTATTTCTCTTTGTAGGACGTCTTTCATGCTGTTCCTGGAGATACAGATTACAGAATATTTTCCCATGATCACGGAAACATTCCAAGCCTGGATATTATCTTTCTTCTTGGTGGTTATTACTACCATACATCCTTTGATACATTGGACAAATTACCGTATGCTTTGCTTCTGCCATTTCATCATATAAATATTTCATTGGAATTCTTTTGTCACTTTATTCTTAAACGCATCCTCTTATGCATCTGCATGTACTCACACCAGACCTGGGATCATGCAAGCACGTGGAGACAATTTGTTAAGCTTACTGAAAGCCCTTCACAAATTCTTCTAAGCTACAAAGTGCTCGAGAAAGAGAATATCTTGAAGCTTCAATCAAATGACTACAAGGATGAGAGGGCTGTTTTCTTTGATTTCTTATCATGGTTCATTGTATGCTGCAAAATTTATGACATCTGCTCTATCCAATTTCATTATTTGTACTTAAATTTTAACTTATTTATGACTCACTGTGTGATCTTATTATGACCTTGATTAATTCATAACATTGTCCTTATATCTTTAATGTTTTTTTTTTTTCCAGATATTCTATTCAAGAAGGGTAGCTCTGGTACTTCATAGTATTCCCATTGTCATTTTTCTTGTCATGCCATTCCTTTTGCATTTTTGGATTCTAGGTCACGTTCTTGTTTTGCAACCTTCTATGATTTTGTGAAAGGTTAACTCTCTACTGCTGATTTCTATATGATTTTTTTTTCATCTGAATCTCCATGCTCTGATACTTCATACACACGACACAAGACATGCATATTGAAGATTTTGTGAATAATACTCAGAATTTGTTTACTTTCAAGGAATGCTTTTCCATGCTGCTGGAATTATATTGGCTATTATTTTCCCAGTTATCTTTGCCACTGTGAGACTGTTCTTCACTAGTTATGCGATGAGCTGGTGAGTTTGTTCTCTGTTTCTTTCTTTTATTCTCCCTGAAATTTCAAATGGGAAAAACTTCACCAGTTGTGAGCGTGGGGTCTCCATAACTGCTGGTCATGGTCTTTTTTCAGTAGTTTCATTGTATTCAACAGAAATATGAACTTCTATAGGATGATGATGTTATAATGATGAACTTCCATGGGACACCATGAATGTCTTCTGTTACTCAGAAGTAGCTAGAGGATGATGTTATAACTGTTGGTCATGGTTCTCTTTGACATGCAAGATTCTAATGCAGGTTTGCACGTCCATACCTGGCATTCCTGATGTTTGTCCCAAGCTCACTTGTTGGTTTTGCTGATTCCAAGAACTGTTTGGGGTTGTTCCCCCCCTTCTCAAGATGTTTCAGTCATCAATAAATCAGAGGTATTTATTTCAATTGATTACTTATTCAGGCCGTGTTTGTTACATTAACACACATGACTAGAAGTGCTTGCAAATCGGGATTTTTTTCTAGCTTTACATTCTAGGTTGCATATTCATTTGGAATATATCTTTGGTTGCTAATAAGAGTGAGTATACCATTTAATATGGTATTCAAGTTGTGCAGCAACATTTACTGACTTCATCAATGCGAAGAAATTTCAAAATAATTGATCTGAATGCAAGTCTGTATCAAAATATGAGAAAACAAGATGAAACCAATTTATTAGGAATTGAAAACCAATACAGAAACATGATCAGAAGATAAGTTGTTTTCATAAAGGGGGAAAGAGTCCTCTGATTGCTAAGGATGAGCAAACATTTGATATGCGTGGCATTTAGTAGAGACCAGTGGCTAATTTATGGTCACTTTCTTTACTTTGACTACTGTATTGTTGAGCTTCTCATTTAATAGAGCCTCTTTTCAATAGAGCCTCATTGAAAAGTAAAGCATCAATTGTAATCTTAGGCCTAATTAGGATTTTTGATAATTTTAAAAAGTTCTCGAAAATTGTTACTTCGACTACTGTATTGTTGAGCTTCTCATTTAATAGAGCCTCATTTGAAAGGTAAAGCATTAATTGTAATCTTAGGTCTAATTAGGATATTTGATAATTATAAAAAGTTCTCCAAAATTGAATTGCTGAAAACTATTTTCTTGAATGAAAACTGTTTTTCTTGAATTGCATCAGCTACTTTATATGAATGACGGACATGTTTTACTTCTCTCTTGTAAAAGTTTGTTTCTTTCCTTATGATGTTAACTATGGGTCATTGCTTGGCACAATGGTAAAAATAAACTTGTGGCTTGCAACCAACAAGGTTGCGTTTTGAGCCCTGAGAACAACATGCAACTTCATGTTAAAAGGTAGAATGGCAAGATTGCTTCCAAATTCTCTTTCCAAGACTCCCCTTTAATGGGTCAAATTGCAAATCTTCATAAGATAAACTTTCCATAAAAATATGCAATCCCACCACATTTGTTAGTGATTTGATTCATTGGACTCTTTGATTTGCGTTGTATGGCTAATCATATATTTTCCCCCTTATATTTTAAATTGCTTGGTAGAATTGTGCTTTACTTGGAGTTTGTTGGAGTTGTGTTTGCATCTGGATGGGTGTTAAATCTAACGCAGGAGCACCATTCATCACTGAAGCTAGCAGATATCTGAAATGGAGTGTATTTTGTAGGCTCTATCCGAAGAAGCAAGGTTTTGGGGAGCATTTGGATTTTATGCTTGCATAACTTCGGTATTCAGTTTACTATTTAGAATAAATCTTTGTGGCTTCTAGATTTTGATAGTTTCTAAAATTTGCTAACTATCTGGTAGGCCTATCTGGTAGCTGGGCGTGGTGGAGGGTTCCTGACCTTTATTGTGTTGGCATCTATGCTTCCTGCATGGATCTTCTTTTCCCTATCTGTCAAGTCCTACGATCATCATCAATCACCCAGGTACTGATTTTGATGGATCACAATCAAATTCCTTCTTGTGAATGTTGGCTTGAATTTTTCTTCCCATCTTCTTATCATGTAGAAGTTGCATGTATCTCGTTGCTGGTTTCTGATGTTGTATTTGGAGACTCCTTAAATTTGTTAAGATGTATCTCTTACAGCTACTCTGAAATGCTATCTTTTCTCTAAATGTTGAAGCATGCCTCAAAATATCAGCTCTTGGGTGATTCATGTCTATTTATGTATCCCATGTATGCGAGGTGTTTACCTTTGGTGAGTTTTTAATAAATTTTAGTACACTGCAATGGTTGTAGCCTCAAAATATAAGCTCTGGCTGATTTTTCACCCATTCAAGTATGCTGGACTTCCATTTTAGTAACCCTTTAGCATTGTTTTGGAGCCTCCTTGGAAGATAGGGGTGTTGTCATCTTCAAATGTCTTTCAGATTTCTTTACAACACACATCATGTTGAACCCTAACACAGCAGTTGCCATCAAGCTGTCCTTACAACGTTAACTTTTTGAGAAGAGGCTTCAATTAATTGAAAGACAATATCAAATATTCTATTGCTGAATTATTTTCAAGAACCGCTCCTTGTGAACCACTTAATTGACTGTTGATTCTGTTGAAATGCATCATGTTGTTTTCTGCTGCTCATGGTTTGGGCTGTTGTTTCATTGCATCCAAAGTGCAGCTTGTTGATGGCATGTCTTAGAACTTTGGAAAATTTTGAGAGTTCACACCTTGTTTCTCTGTTTTTTTTTTTTTGTGGGTCGGATCTTTTGGCACTTATTTCCTTTATTATTTTTAAGTGTTTTCTTTCATTTTTTTCTTTTGTTTACAAGAAGACTTGAAACTGTCTTGCAGGAGATTAATGGTGATAGCATGCCAAATGGAACTATAGATTGTTGTCTCTTTGCTCTTTTTTCTCACATTAAAGTCCATTTTTTTTCCTGTATTTTAGTGACTTTCTAATTGGAAAAAAAGGTGGTAAATGGCAGTGAAATAAACAGAAATGGTCTGACTTATGCTCTTTCTTTCAGGCCAGCAGTTTTTTATGTAATACCTCTAATTCCATGTCTCACTTACTCAGCATATTTTAGTGGATTTGTAATCCAATTTTTGATCGAGAAGTTGGGTATGATAGGTTTTCTCCCACCTCCCTATGGTTAGTATTCCTGACTATTTATTCTGATGTCATTTATATCTGCCTTTTCAATTGGATTATTTCCGGTTTTTCTTTTGAACTTGAGACAGTGGCAAAACTGTTGAATCAATATTTGTTCATTTCTCACATTTTAATTGTAAAATTGAATTTTGTATAAATAATACTGTCAGAAAGTGCAAATTGCGTACTACATGAGGTTTATCAATACTCTTTTCACCTTTTGTTGAATTCATGGGCTCGGAGATCCTGGTATTTTTTTTACACTGCTGATTGTCGAGAACTTTTGGATAGGTGTAAAAAAGGAAGAATTGGCCTGTTAGTAATTTCAAACTGATTGTTAAATGAATTATCCTTTCTATATATTTTTTCTGTCTTAGGTTCAAATATTAAGAATTCTTGATGTAACGTTTCATTTTGTTGAATAGACTTTATTATTGACTGCTTTCATTGCATATCATATGGTTGTACTTGCAACTTCCCCATGGCTAAAAGAGGATGATGAACTTATCTCTTTAAAATTTCTTTTTTGTACTCTGGTCCCAATGACTTTCAAGTATGCCACACACCTCAGGGTAGTTTTATTTCCAGTAGTCAGTAATCTACTGAAGAATCATTATGGTTGTTTTGTACCATTATAGTTGAGCAATCAATTATATGCTCTGAAGTGAAGAGTGGATTATGATTATTAGATCCATATTTGCAGGGTATTATGTTGCTGATGTTTTTCGTGGCAGCAACAATTGGCGTTGCAACTGGTTTGTGTGTGGGCCCAATAATACCTGTGTGTAGTCACTGGTTAGCTCGGTCTTCAATCTTGCAGCTCTTGTTGCAAGTTAGTGTGCTTGCTCTGGCTTTGTCATCTCAATTCTTTCCATACAGCAATCTTGCACCAAAGAGGGTTGTTTTTCAGCATACGCTTGTTACTACAGGTATGAAGATGAGAGCACTTGATCTTTAAAGCCGTTTAAAACTTTAGTGAGTTAGAACTGCTAGACAGCAATTGATGTGTGAATAGGGAACAGAGTTCAATTATTAGCTCTGTTATTGGCTTCTTGATTTGTTCTGATTTCTAAAGCCCCCTTTCTCATCCACCTTGCCTAAAAACGTCTTTTTCTTGTGTTGATTGACAGATGCGAATAGGATTGTGAACTCCAGCTATGAATTTTCTGTTTTTAGATTCCAATTCTTTAACATTTCTTTTCAAATATGCTCCTGAAGTGGCAAAGGGACTGCATATGGGCCAAGAGTTATCTTTTGAAACTGCTAACATGTCTCCCCGAGAGACCTGGTTGGTAAGAAAATTTTGCCCTTGATGTCTGCTGCTAATGCTATGTCAAATTTATATTTTGAGTTGGCTCTTTTGCCTCGTCAAGATACAACAAGTTATAAAACTTGCAACGGCATCCACAACAGATGGGTGGTTTAAATCTGGAAGCACGTGATAATTTCCTTTTAATTTGTTAATCTTTCCTCTCTCCCCAACCTGGGGCATTTTTCATAACAGCCTTGTTGAAACAAATGGGGGATGGTATCCTATTCTGAACACATAAGTTATGTCAGGTTTTCTCAAATTCCATTGGAGCGGTAGATTTAATTTTTGTGCCCAGCAAGAGCAAATTACTTTGTTTTGAATTACATGTTCTATAATGATTGTAAATCCTTCAAATTCATAGATAAACCTTTATTTTGTGTAACTTTCTTTCTTTCTTTAATTTCTTTGGCAGGGAAGTTTTCCGATGTCTAGTTTGTTTTCGCAAAGCTTAAAGTTCCCTGCAAGGAGTGATGGTGTTTTTAAACAATATAGATATTTCCCCTACTTATCTACTTACAAGCCACATACCATCTCTAACGATAGATCTCGGAGAGTTTACTTGGAATTTTCCTTGGGGTAAGTAGAGTGAACTATTGATCATGGAAGTGCATGAAAAGTTGTTTTGTGCTCCAAAAATCTAGTTCTTTGAGTTTGTGCATCCTCAGTTTGGAGGGATAGGATGTGGGTATGCTCATAGTTCAACTGTATGCTCAGCAAGTAACTGTTGGGCATTTTTGACAGTAGCGCAGTGCGCGCTCTTGGGGAGGAATTCAAATCTGGATTATTCCAGGTGAGGGTATGCTGTCTAGCTCAGCTACACCCACTCATCTGAAACCACGGGACCATGTTGAAAGATCTCGATGTTGCTTTAACAAATTACTGCTCTTTTTCAAATGAACAAACTGTCTATATGTTTCTTGCCTGATTTGAATATACATAATATCGGGTAAAATGTGTTTTTGCACTGCATGTTTGATGGATAATTGGTAGATGCTCTATAAATCCCAGACATGGGGCAAAAAACTTGAAGTGACTACAACAGTGATGCTATTTGACTGCATAGGAGTGAAACAACTAAAAAAAGTTGAAGTTTAAAATTCAAATCTAACCTTGTGTTCTCATGAATACTTGTGTGCGTATGTTATATCCTAGAGCATAGATTTCTTTTTTAACATTTTTTATTCAGATGTATGGGTTTTTATCTTCAAACGTTGTGTCTTTTCAGTGATTTGGAGGAGGTTTGGCTTGCAGTCCTTAACATCACCGGTCCTTTATCAAGCTGGTCATTTGCAGACAACAAGCTTCCAGGTATGAAATTTTAAGATTCCACTTTTGCTTATGAGCATTTTTGCTTTGTTGTACAAGCAATCACACTGGAAATCGCACAGATCCTGAAACAGTGGAAGGTGGTCCGCCATCCTACATACTGAGACTTAGTGGAACCAGCCAAGCAAACTGGACTTTTCTGGTTAGAGGTAAAGTTCTGTCCTTGATTTGGTTAGGCTACAAAGATGATCTTTTTACACAGTTCATTTCTGTTTTCTGATCTCTTTGGAAATAACAGGCCAGCAGTTCTGATGATTTAAGGGTGGAAGTTGCTGTGGTAGACCAAGTTTTAGATGATGAAGCACAGAGGTTGAAAGGCCTTTTCCCAGACTGGGCAGATGTCACTGCTTATTCTAGCTTTATGTCCAGCTACATTTTCTAATCCTCTGGATTTTTGAACTTCCAATGTATAAACTTTGCCCGAAAATTATATAGACCCAGAGATGATAACCATCGCAAATATCGTTCAAAATTAAATTTTCAGAAAATTACAAAGCCGCATGGCCATGATCCTGAAGCTGTTGTGCTCCAAAACATAGTCTGAAACACCATTTTTCAGCTATCGTTAGTTCGACGAACGATCAACCAAGAACTGTGTAAACCTACATTAATCGAATCATCTTCAACGGGTTTTCAGGTTCCAGCAATCTGAGCCTCTTCCACTTTGTAGTTCTGAAAATTGGGATGTCAATAGTTGTTTGAGTTGGCAATTTTAATAAAAAAAAATAGAAAATTAAAAAACCAAGCAAGTAATGGATAGGATTAATGTCAGCCATGCCCTTTGTGTAAGTGTGCTTGACCATAAGCCTGTTGATCATTAAATCTCATTGGCTTATAAAAAATATTAGTAATTATATATATATAAAATTCTTACCAGTAGATGCTCCTTAATTACTGGAAACTGGGGGCTTCAAATTTCTTACCGAGGAAGCTACCCGTCTTATTGATATATGAAAAATAATTTTAAAGAATTGGTTCGGTGGACAATAAGTATGTTTCTTTAATTTTTTTGAATTCGAATTTTGGAATCAAAAATTAAATATTTTATGAAATATTCTTGAATATATTGTATTGATATAGGGATGTAGCTTGAAAATCTGTCAGAAGAGAATTAGACGTAACCTTTGACATCAAATAAAAAAATATGTATGAAAGCATGGATTATCTTATGTAAAAAGAAAAAAAAATTCTCTTAATTAGAGGCTATTGGATCTTTTACATACCCTAAAAGCCTATTTGGCATGATAATATGTTTTCTGAAAATATTTTTTATTTTAAAAATATTTTTTATTTTTAATATCAATATATTAATTTTTTTTAAAAAATAATAAAAAATAATATTTTTAAATGAAATCTACTCAACACCTAAAAAAGAAAAGGAGGTGGGCTTCAGAAGAGAAGCTGAATAAAAAAAACCAAGCCCAAAAGGAGCAGCGTTGAAAGTCAGTCTGTTGCAGGAATTAGGGTTTCTTTCACTTAGAAACCCTATATAAACCGCACTCAGCAGCCTCTCTCCCTCTCCTCTGCTAGAGCCACCAAATCAACGTATCGCCAGCTTCGACAAGGCAGAAGGTGCAGCCACCATGGTACGCCACCGCTTCTCTTTCGCTTTCTTTCTTACATTGAATCTCCACATCACTAAATCACATTATGTCCTTGTTTTTCTGTTCTCAGGTGAAGTACTCTAGAGAGCCTGATAACCCCACCAAATGTAAGTCAACTAATATTCTTCCATTGGGTTAGCGTGCTTATCACTGAAGGAGATCTTAACCTGATGTTATTGTGTCTGATTTTTTTGCAGCTTGCAAGGCAAGAGGCTCTGACCTCAGAGTTCACTTCAAGGTATTATGTGTAGATTTTTGGTGGGTTTTGTTTTGTATGGCCGTTGTTATCTGAAGAACACAAAAATTTGATTTATTAGTAAAAAACCTGATGAAAAAAGCAGGGGTCTGTTGCCTGTGTGAACAGGTCTCTCGTAAACTTCAGGGAAATCAGTTTCATTGTTATTGGGTGAACCTCTGTTTTTTTTCTTTGTGGCTGAAGGTTCAGTAAACGATGGCAAATTTTCTTACTGAAAAATTGTTTAAATGAATAGTTTTTTATAGGTTTAATTAATTAATATACGCTTTTGGCTTATGCTGGTGTTAAATGATTTTTTACCTGAATTTTGCTTTTGTTGAAGAATTATTTGATGTAGAAGCTGGTGAATTACATGTATTTTTTCCTCGATCCTTCAGGAAACAACATAACAAAATTAGATAATATTGTGGCAATATCTATTTGTTACTTGGACTATGAAGTCTTTAAATTTAATAATTACAAAGCTTTGGTTAGGTTATCCGATCTTTCATGTATAGTTAGTTGTATCATGTGTTGTTGACAATTTGAATTAAGGATAAAGGAAATCTCTTTCCTGGTAAATAAGATCATGTGGAAGATTTGAGAAATGAGGTTTTGAATATTTCATCAACAAGAAATGGAGACACTGGATGTTTTTCTTCATTTTGTCTATTGATTGACATGTTTTGGTTGTAACCAACAAAAAAAACCCTCCATGTTTTCTGTTCTGATTCTTATCCTGATAAAAAAGCAGGTTCTTGTTGCCTTTTTGTGAACAGGGCTCTTGTAAACTTCAGGAACATTAATTGCATTGTTATTGGGTGAACCTCTGTTGTTATTAGTGGCTTAAGGTTCAGTAAATGATGTAACATCTGTTTTCATTTTGATGTTTCTCCATGCATGTTTGAAGTGTTGGTTCTCGTTTATAGCTGTATTGATTTCTATTCATTGATGCTCGGACCATTGTTTCTGATTAGCTTTGCCCTCTCAATTGCTTTAAGTACTTCATTTTAAAAAAACCAGTTATGGATGATCTTGATTTTAATTATGTTTCCTCCATTGATAGATTTTCTAAGCTTGTTTTGACATGTGCATCCTTTTTAATGTCATGCAGAATACAAGAGAGACAGCGTTTGCTCTAAGGAAGTTGCCTCTGGTCAAGGCCAAGAGGTATTTGGAAGATGTTATGGCTCACAAAACAGGCCATTCCATTCCGGCGTTTCTGTGGTGGAGTTGGGCGTACTGCACAAGCAAAGAACAGACACTCTAACGGACAAGGAAGATGGCCTGCCAAGTCTGCCAAGTTCATCCTGGATTTACTCAAGAATGCCGAGAGCAATGCTGAGGTATATCTATCCTCTTATTTGTCTTCACTTTCTCATCAACTTCTGCTTGCCATTTTACTGACATTACTTACCTTTCCAGGTCAAGGGTTTGGATGTGGATGCACTCTACATTTCTCACATCCAGGTGAATCAGGCACAGAAGCAGAGACGTCGTACTTACCGGGCGCATGGAAGAATTAATCGTAAGCTTGTTTTGATTAGATTGGTATTAGTTAATCTTACAATTACATTTCCATTTGTATTCACAGGACTCTTTTATTTTCCTTTCCAGCTTACATGTCCAGCCCTTGCCACATTGAGTTGACTTTATCTGAAAAGGAAGAGCCAGTTAAGAAAGAGGTAATTCATTTCTTTCTAATTGGGTAGATGGTTTAATTTAATATACCAGTGTTTTTTGGACCTTTCTAATTCTGTGTACTTGTATTGCAGCCTGAGACCCAGCTAGCAACCAGCAGCAGTCAAAGAAGTCTCAGGTTTCCTCTTGAGTGGCGATCTTAGTTCAGTGTGGATCCCTTTTTGATTTCTGTGTTTTTTTTCTTAAGAAGGATTTTGTTGCGTATCTTATAGAATGATCAGATTTTTAGATGTACTGGACATCTTGTATGTTGATTTCGAATTATGTTTAGTTCTTTGTTTTATGAGAAATGTCTTGGCGAGTTTATTTGAAGTCTATTTTCATCACAGTTTTATATCGTTAGCTGACAAATACTCCTTGATAATGGTAATGATCGGCCGTTTGTGAACCACCTTGTAGTTTTCTATCCCTGATGTGCCCTTAGGAGTGAGAAACCAGTTTCGATTTGAAAATTAACCAGACTGTCAGACTTATGTCCCCTTGTTGTGGTTGTTGTGTTCATCAAAGTGTCCTTGTTGACCTGGTTTCCAGGGTCTCAAATCGTTAAAATGTTTATGTTTGATCTTCCTCGCGTTGTCCCTTGCTTCCTTTTCCAGTTCGGTGCTGGGGGGATTTGGAAATGTAATGAGCCGAACGAACTTGGTCCTCGATTCGAAACGAATGGAAGTTTTTTGTAACGTTGAAACTCTGTTTTCGTACAAAGGTGGCTTTCTGCCCCCATTAGAATATAGAGTGAACTATATTATTTGCAGGCCTGTGTTAAGCTGTGTGCCGGGGAAAAAAAAGTCGGTGATGCAATCGCATAAACCTTATTGAGAAATTTTTTTTTGATAAAACAAAAAAGACAATGAAACTAAAATTCAAACAAATTAAATATGAAAAGGACAAAATAATAATAAAAAAACCTGATTTGAGCTGACTTGAATGAGAATGCTAAAATAATAACTCGAGATAGCATTGCCAAATATGTAAGTTATTTGTAAACTTGAGTGAGCTTGAGATAAGTTAATAGAAATTAAAAAAAAAAAAAGAGACAATTGAAATAAGAAAATAAACAAGAAGTAAAGTTGAAGTCAAATTTCAAACATCCAAAATTAATAAAAAAGACAAAAATCTAAACAAACCAAGCAAGTTAACCAAACTCTACAACTCAAATCATGCAATAAGATAACTCAATAAAAAAATATATATTATAAAAACTTAATCTTAAAACAATATAATGTCGAATGACAAAATGTAAAAGATATTAAATTAAAAAAAAAAAACCAAGTCAACCCGCCAAACTTGCGATCTAAGTGATGAGATCGAGATAAACAATAAAAAGCAAATCAAAGTAAATTATGAAGCTTAATATAAAAAAACCTCAACTTTGAAAGATTGAACTAAAAAATAAAATTAATTCTCAACATAAATAATATTGGAGGATGAAATCAGAAAAAAAAATATGAATTAAAATAATTTGTCAAAGTAAATTCAACAAATAAAAACAAATAAAAAAAACCCAAGATAACCCAGGTCAGTTTGGAAATTCATAAAAAATCCTATAGAAAGAAGATAAAAGAAAGAACAGGGCGTAATAACTAATAATGTAAACGTTGAAGGATAAAACTGAAAAAAAAAACATGAGTTTTTTTTTTTAAAAAAACATGCAAACATTCTAAACTTGGACTAATATCTCAAATTCACAATCCATGAAATCCTAGACTCGGCTGAATTAAGAATATCTCAAATTCACAATCCATCCATGAAATCCTAGACTCGGCTGAATTAAAAAGCTCAATTCCCAACCAATTTAATATTAAATGATTTATTCATAATTTGTTTTTAAAAAAATTAGCCACACAAACTTCAACAAAGAATTATAAATAAAAAGATTCAAGATAACCTAGGTCATTTTAAAAATTAATGAAAAGTTATACAAAAAGCAAATAAATAAAAATAACAAAGCTCAAACTGCAATTGAATAAATGATAAAATTGAAAAATACATGAGGTTAATGAAAAAAAAAAACCCAAGCAAACTGAGACGAACCTCCTAAACTTAAGCTAGTCTCTACAACTCGTAACCGAGAAATTCTAGACTCGGACTCAATCAAGAAGCTGAATTCCCAACTAATTTGATGTTGAAAAATGAAATTGAAAAAACAATATCAATTTCAAAAGTTTGCCAAAGCAAAAAATATCAATCAAAATAATAAGAATAAGTTTTGATAGGAAAAAAAAACACGAGGATGATGAAATTGTAAAAAAAAATCAATTCAAAAAATTATCTCAAATAAAAAAATAACAATAAAAAGAATGAAGACTAATTTAAAAAGTAAAAAAAATGAATGAGGATAAAATTAAAAAGGCATTCTAATTCTATAAATTATTCCAAATAAAAAAAACAATATTCAAAGGAATATGAATTTAATATGAAAGAATTTTTTTTTTTAAAGGGGTTGCTTTTAAGTTTTCAAAGGGCGAGGTGAAAATCAAGTGAGGGGGAGATTAAGGAAAAAAGAAGAAGAAAAGATTTGTTAATGTCAAAAAGGAGGATTGTTTGGAACACGTGCCACCTCGTCACGGAGAAGATGCCAAGACAATTTAAACACCTTCGTGAAAGACGATATTTGATGATCAGCCGAGACCCCTCACACGCCTTTTGAATGGCATGGGGCCGCTTATTGTTGCACGTGCTAGCAAGTTTTTTTTAATAATAATATTTAATAAATACTTACATACCTAAAATTTCCCTAAGTCACTTTGATATTAACAAAACAAAACACAGTAAAAGGATCAAAAAGGCCCTAGAGAAGAGTTTAATGGATTTTGTCTTTAAAGGATAATAAAGTTATCTTATTAGTTTTAAAAAATAATAAAACCTAAAACACCCTCGAACATAAGTTAAGTAATCTTTTTTGTCTGAGGGGTAACTAAGTAATTTTATAATATAAGAAAATAAAAAGACTAATCTATCTCTGTATAATTTGAAAATGACAAGTATATCATGATAAAAAGATCAACATAGTAAAAAGATCATGTTATTCTTAATACATACTTTAAAGATTTTTTTAATTCTAATTCTAATTTTATAATTATACTATTACAATAAATAGCATTCTTCGACTTGTTGCACAATGAAAAAACACTAGGAGTAGAGTCTTATGTTTTTTTTTTAATAATGTTGCCAAAGAGGATTTTTTATTTTTTCAATGTGAACTACAATGTTGTTTGATTAAATATGTGTCAATCCTATGCTTTTATGTATCTTAGATTCAACCATCCAACATATTAAAAATCCTAGAAATTGGATTCATTTGTATCCTAAAGGATAAATTGGCCAATTAACACACAAAACTAAAAAAATTAAGGAATTTATAAAGGAGCAAAATGTTTTGGCGAAATAACATATTTTGGCAAAGTTGCGCTTTAAGAAATGCTCCATTTATTGCATGTCGCTATTCTTAAGCAGGAGATGGTCAAACCATGCTATTTCTAGCTCAAATGGTTGACCGGTTCGTAATAGTCAGTAAAATCAATTGACCACGATTCTAAAAATAATAAGAAAAATCTCAAAACTGCCAAAACTGGGAGGCTTTGGAGAGATTTTTGATATCTAAAGATCTAATGGTCTGTATAGGGACGCAATGGCTACTATAGAGAAAAAGACCTCCGAAAGCTTATGTAAAAATTTAAGCGCAATCCAACAGTCGAATAAAAAATTATGGTTTTTTTGAGCTGTTATTTGGTTTAATGCAACCAAATCTCCTTTTGGGCCTAAACCTGTCCTATTGGTTAATAAATGCAACTGTTAGACCATCCACGTAATTTGTTTTAGGCAAATCCTCATTTAGTCATTACTAAATTTTGGATCATATTTTTCCTATACTCTTACGTGTATAAAAATCCTTTAAAAAAACTTAACAACATATATCCATCAACACTAAATACATATGTCAATAATATTTTTCATTAATGTTAATACATATATCAAAAATATTTTTTCTCTTTAATACTATTAGGACAACATTAAGCTTTAGCCCCTCATCTTCATAAAGAGACTTATGAGTTATTAATAGACCATGAATCCTTTAACCCGAAAAGTTTGGAATCTTCATTTTCTATTGTATATTTATTTTCAAATATCTCTGTATAATATTATTAAATTTTCTCTTAAAAAGTTACTAACTTAATCATTGGAGCGTCCCTAAATTCACTAGAAGAGATATTTTACAGGTATCAGACACTAATTTGAAGCCACATTGACAAGGAAGAATGTAATAGATTATCAAAACCAAAAGACTAACTAATTATTCAAGACATAAACCTTATCCCTAAGTTACTTGTATTTTCTAGAACATCATCACTTTAAATAACCAACAATTTAGTTTTTGTTGATCCTTTACACGTATAGAGGGGGTCTCTCACCTCATTTTTAACTTTTATCATCATCATATTATTTTAATTATAGAGATATAATTTTAATTATTAATATAAAGTTTGAATTTTTATCCTATGACTTGAAAAAGATTTTTATGATTTTATGTAAAAATTTGAAGTTTATTTTATGATTAATTGATGAGGATGTAGTTTTTTTAGTTTAGATATTTTTTTATAAAATTAATAAAAATATAAATTAAATTGGTATCCAAAGAATACAGACAAGTAAAAAAAATCCTTTACTTGACCTGATTCAATGAGGTCAGAATCGAAAGTGAATTATAAATTTAAATATTTCAAATTAAAACAACTAAAGTAAAATCTAATTAGAAGGATAGAGTTGTATCATGTACTTTTGAGAGCAAGAAAGCCATGATTCATAAGAGAAAATCCAATGCCAAACAATGGAATATTAAATTTAAAAATTATCTATTCTTCCATGAAAAATAGTGTATCTCTGCCTTTTCTTTTTGTGTTATTTAACACTTAGTAATTTTTATTTAAAAAATAATAAATTAATAATTTTTTAAAATATATTTTTAATAAATTTAATATATTGATATTAAAAATAATTTTTTATTAAAAAATATTATTTTAATATATATATCAATTAGAAAATACATTTAAAAAACATATGCATTCCATTATTAAACAATCATTCCGTAGGTTCCCTGTGAAAGATCCGACAGAGACCAATTGATTTTTTTTTTTTTTTGCATTTTTTTTATCAGGAATATAATGATTCATTGAACACATAATAGCGGGAAAAAAATTTAATAGCAAACTCTTTATATTTCAAAGAGATAAAAGAAGAGAGAATAAAAAAGGAATGTGTGCTTTCTTAAAAAAAGAAGTAAGACCGGTCCATCTTGTTTAATACTGCAGAACAGGGCAGAGAGAGACGAAGAAGGTCAATCAGTCAGTCGGCAGTGACACAACATTTTAGACTTTTTCTTCAAATTAGCAAAATAAATTAATTTTTTTTAGTAAAATAACATATTTAAAAAATTACTTGTTGAAATAATATAATTTTATTTTATTACACTTTTAAAATATAATATTTACTTGATGCTAGATTTCTAAATGTGATAAAAAGACAGAGTTTGTCACATTTATAACATATGATATTTAAATATATTGATTTTTTTTTAAAGCACGACAAATATTAAACTAGTATGTGGTTAGATACAATTATTTTTAAAACTTGTCATTAATTATGTTATATAAAAATAACTCTTAGATGCATAGTTTTGAAACCTGGCTTGGGACCCGGCCGACTCAGAGCTGAAACTTGGTTGAGTTTAAAAAAAAATAAGAAAAGTTAAAACCCAGGGTGACCCGGCAACCCGATTGACAGAGCAAGATCTGGTCAAAAACTCAGTTACAAATCGTTGATTTTTTTTATACTAAAACGATGTCGTTTTGATTTTTTTAAAAAAATGAAATTGACACGGGCAATTCGGTGACCCGGTCAAAAACCCAGAACCCCGGCTTTGGACCGGGCCGGCTACCAGACGAGTTTAAAAACTATGCTTATATATTTTTAAAATTTATTAATTTAATTTTAAATTTAAATTAGATAAGAATTAGATGATGATGTTTTAAAAATTTACTTGTTCCGACAAATTTAATTATAATGAATAAGTATTCTATGACCGAAGCATTCTTTTGTTACCATCAAATGTTTTTTGATATGTTCCGCTGCTTAGTGTGGCCTCTAAAGTCTAACCAGTATAAATATAAACTTGTAGGTTTTTCTCGTCATTAAGATGAATATCATGTTTTACTTAGATTGCGAGTCTTGCTGAAGAACAAAATTATGACCAATTTCTAAAGCTTTTACGATTAAGAAAAGGCTAAAGTTTTTTTTTTTTTTTTTTAACCCTCTTACTGGCAAGAGAGAAATTAACATGAGTAAAATATTGATTCGTTAAGCGCTAATATTTTTTCTATTATGTTCGACATTAATTTTTTTAGGTTAAGGTCAGCAATTTGGTTGGGAAGATTGTGGAATTCTATTTCGCTGGTTTATGGTGCGGCCGATGCCGTAAATTCACACCATTGTTGGTAGAAGTCTATGAACAGTTATTATCCAAAGGGGATCTTGAGGTGGTCTTCATTTCCTCTGACAGAGATGATGAATCCTTCAATTCATACTTCACCGAAATGCCATGGCTTGCCATTGCATTTTCTGATACGGAGACTCGCAAACTTCTTGAGGAAGTGTTCAAAGTAAGAGTGTTCCCTGTTCTTATCATTTTTGATACTTATAGGAAGGTTGTTGTGGTAAAACTCAATCAGTCACATGCAGCCACCAAACTATCAATAACCTCTTGAAATTTGAATTTTTTTATTTTTAGTTTGTGTATAAATAAACAGCTAAATTTATGTTATTAAGTGTGGGAAAGAGAAGAGAGAAACACTAGAGAAAAAGAAATGATGTGTATTAAGAGTGTTTTATTTGAATTTTGTAAATTTATTGTTTTTTAAATAAAACCGTGTATTTTATTTTTTCTCTGAGTGTTCCAAAACCACCATCAGTGGTTTCTTCCACCAACAAAGGTTTCATGCGATAATGTAGTAGACAGTACTGTCATTGAACATGGTGTGGATGGGTATCCATTCAACCTTGATAGACTGAATTTCCTTGAAGAACAATGAGAGAATGCTGAGAAAGAATCAAACCATAAGCTCTATCTTGGTTTCAAGCTCACGTGATTTTAATTGATGGAAAAAAGGTAGATGGTTTATTCAATTGGGTTGTTTTTATATATTGAATTGATGATGATGTCACAGTTCACATTTTTGCTATTAGAAGTGGCAGATCCCCAGGCCTTGAAGGGAAATTGGCTGGCCTGCGAATTCACTCCTAAAGTAGTGGAATTCTATAAGAGGCTCAAGGAAAAAGGTGAGAACTTTAAAGTAGTCCTAATATCTCTAGATTCCGAGGAAAAAAACTTCAAAGATAAGAGGCTCAAGGAAAAAGGTGAGAACTTTAAAGTAGTCCTAATATCTCTAGATTCCGAGGAAAAAAACTTCAAAGAGAGTTTTGAGACAATGCCTTGGTTGGCATTGCCGTTTAAGGACAAGAGCTGCGAGAAGCTGGCGCGGTAATTTGAACTTAGAACCATTCCTAATCTTGTCATATAATTGGCCAGGATGGGAAGACTTTGAACCCAAATGTAGCTGAACTAATAGAAGAACATGGTAATGAAGCCTCCCCATTTACATCGCGGAAAAGCTTGATGAGCTAGCTGCATATGATAAGGCAAAACTGGAATCGCAAACGCTTGAGTCGGTTTTGGTTTATGGGGAAAATGATTTTGCGATTGACAAAAGTGGTTCCAAGGTAATTTCTGTGTTCTAAGCTAATCCAGCATGTTGTAATTGCATTACTGTATTTATGTTATCAATAACTTGCTTGTTATCACCAATTGAATAAAGTTCTTATCACAAACTGAATATATTACCAAAGGTTTTTTTTTAATCATTCATATGGTTTACTCTTTATTAGTTTCCAGTTTCTGAACTAGTCGGAAAGAACATTCTTCTTTACTTCTCAGCTCAACGGCGCCGTCGTCCCGTTCGTGCCTTTTTACCCAAGCTAATTGAAGCACACCACACTATCAAAGCGAAAGACAACGCATTTGAAGTGATCTTCATCTCACGTGACCTCGATCAACCCGGCTTTGATGAGTTCTATTCAGAAATTCCCTGGTTAGCCCTTCCATTTGGTGACGCAAGGAACCGAATTCTGAGGCGGAGATTCAAAATTCAAAAATTCAAAATATAATATATATATTTGCAATGGCTGTCGGGAAACAGGATATAGCTGTTTTTTCTATTGCGAACAACGTGTCTTTGATTTTCACCCCAAGTGTGCTTTGAAGGAAGATGAAGATACTGGAACTGGAAAGGGAAAGGAAGGATGGATCTGCGATGAGATGTCTGCCGCAGAGCTTACGCAGGCATGCGCTGCTTGTATCTGGTTTTGTGGGCTTGCTTTTGTAATAAGTACGTAATGTAAGATGTTTGTTGCATGTGTGTGAAGATCGTGGATGCCTTTATGATTAACAGGTTGGGTTTTATTCATTTACCTACATTTTTTTAGTTTGTTATAAAAAAGGTTTCATCCTTGTATCTTCAGTTGTTAATGGTTCATTATAATCATAAAGTTAAATTTTTTTCATCCAATATTCAATTTAATTTTAGCTTTTTTAGATTTTCTTTCTCTTTTATGTGAGGATTCAAGGTTTTTTACTCATTGGATTCGAATGAATTATGTATGTTTATGTTAAAGTAAAAATTCATATAATTATTTATAGGCATGAAAAGCCTTTGTAATAAAACAATTTATATTTATGAAAAAAATTCAAAATAAATCTTGAAAAACTCAAAAAATAGTAAAAATAACTTGGATCCATTGTGATAAAAGCTTGAAAAGCGAGGACCATAAAAAATCTCAATTGAAGTAATTTTAGTTTAAACTAGTTTTGAAATAAAAAAGATTGAACTAAGCCAAATATAGTAGGTTTGAACCGATATTAGGTTCAAAACCTTAAGAAATTACATTGTTAATCTAATTGTTTTTTTTTTCAAAACCCAAACCGAATAAAAAATAATTACCTCTATTATTGACTTAACAAACTCCTAAACTGGTTTAAAAATAAAAAATTTAACTTGAAAAAAAACTTTTTCAACCTTAATTTAACTTGATTTAATTGAATAATAAATTTGGATATTTTAGATAGAAAAATTAAGTAAAACTCAAAACGAACTTATTTTATTACCTTCTATTAATTATTATTAAATGAGAAATTCAAACATGCTTTGCGTGTTTAGCAAAAGGAGAAGGACATAATTGTGGTATACACTTTTGAGTGTAGAAAACTCAACTCATTTAGATACTAGTTAACCATACCTAGTTGAAAATGAACAAGAAATTTCTAGTATAATAAAAAAAAACAAGAAATCATTTAATTAAGGTTATTCTTTCCATTCAAAAATATTTTTAGTAACAATGCTGAAGTATTTGACAAAAAATTTTCTCATAACATATTTTTTAATATTTATATATTCAACAATAAAGAATCTTTTTGAATAAAAATCATTTTTGTATAAAATATTAAATTTTATAAAAACTCGATTACATAACTTTAAGTTTAGGCATTGGAGGTTAAGTTTACATCAAAATAATTTATATTTTGCTCTACTTTGACATAATAGAAAAATCCTTACAATATCATATCTTGACATACATATTAAATTCACTAAATTATTGTGATCATCAAAAATTATTAAAAATCATAAGTATTAGAGATCTTTGGGCTAACACTGATTAAAACAATTCCAACTTTGTTGAGTTCTGAACATGAAGAGGTAGGAATTCCACACGAGACAAGAATACAAGACAAATCGATTAAATAAGTTATGATAATAAAATTTAGTTTTCAATCAAAGAAGAGAGAGATTATGATTTTTAGAGAGAGAAAGTAGGATAAGAAAGAGTGTGTGAATGTGTGATTTATCATTTGATTGGTTTTCTTATATATTATATATAAAGGTAATTTAAATATTTTGATATTTTTAAAATTTTTATTTGATCAAAGATGTAAAGTATAATTTCTAAAAGTATTGGGCTATAGTGAAACATAATTAAATCATAGGAGGTTTTTTTTTTTGTAAGTATCTCTTAATAAATCAAGAGACCTAGAATTCGGATCTTAACAAAAAAAGAGTGATTATGAGTTTTTTTTTTTCTAGATCTGTTTGTTTTTGTATTTTAAAAAGTGTTTTTGAAATAATTTCAAATTTTTTTTATTTTTTTTCATTTTCTTTAAATTAATATTTTTTTGTTATTTTTAGATTATTTTTGATGCAATGATGTCAAAAATAATTTTTTAAAAATAAAAAAATATATTATTTTAATATATTTCTGAGTGAAAAACACTTTAAAAAGCTAACAACTAAAACACTTTTAAACACCTTTAAGAGAGAAAGAACAAAATGAAAAAGGAAAAGAAATGAGGATAAAACTAGAATACTAGAAAAAAAGAAAAAAAGAGAGAAATTAAAAAAAGAAAAAGAATATGTTTTTTTCTTTTTCTTTTTCTTTTTAAAATAAAAAAGCAATAGGAGGCGTGTAAAGCACGTGGAAAAGCATTTTTAAGAGGCTTGCTGTGCAAGTAACTTAAAAGGAACCTTAGCACCTTAACCAGTTCGTCTCAATACATAGCATTTGGAATCGGCAATTGTTCTAGCCTTTTGAGTAGTTCATCACTTAACAATGGCCAACGAAGACGTTTCGCACGACCTTTCATCGCTTCTTTCGTCGGAAGAGAGGGACTTTCTCATCCGCAACAATGGTGACCAGGTACTGCTTTTAGCTTATGGATTTCTGTTTTTCTCGTAATTAAGATGGATATCATGTTTAAATTAGACTGCGAACCTTGCTGAAGAACAAGTTTATGACCAATTTCTAGAGCTTTTATGATTAAGAAAATCCTCAATTTTTGTTTACCCTCTTAATTTAAGGGCTAATGTTTTTTCTGATTATGCTCCACGCTAATTTTAGGTTAGGGTCAGCAATTTGGTTGGGAAGATTGTGGGATTCTATTTCTCTGGTTATTGGTGCGGGCCGTGCCGTAATTTCACTCCGTTGTTGGTAGAAGTCTATGAACAGCTATCATCCAAAGGGGACTTTGAGGTGGTCTTCATTTCTTCTGACGGACACGATGAATTCTTCAACACATACTTCTCCGAAATGCCATGGCTTGCTATTCCCTTCTCTGATACGGAGACCCGCCAACGTCTTAAGAAAGTGTTCGAAGTAAGAGGGATCCCTAATCTTGTCATTTTTGATACGAATGGCAAGGTTTCATGCGATGATGGAGTCAGCACTGTCATGGAACATGGCGTGGATGGGTATCCGTTCAACCTTGATAGACTGATTTTCCTGAAAGAGCAAGAAGAGAAAGCTAAGAAGAATCAAACCATAAGCTCTATCTTGGTTTCCAGCTCACGTGATTATGTGATTTCAAATGATGGAAAAAAGGTAGATGGTTATTCAATTAGCTAGTTTTGAAATTGAATTGATGATGCCATAATTCACATTTTTTCTATCTGTAATGGCAGATCCCTTTGTTGGACCTTGAAGGGAAATTGGTTGGCTTGTATTTTTCAATCCATACGATGTGCTGTGAATTCACTCCAAAATTAGTGGAATTGTATAAGACGCTCAAGGAAAGAAGAGAGAACTTTGAAGTAGTCCTAATATCTCTAGACGACGAAGAAGAAGACTTCAAAGAGAGTTTTGAGACAATGCCTTGGTTGGCATTGCCTTATAAGGACAAGAGCTGCGAGAAGCTAGTGCGGTATTTTGAACTTAGAACCATTCCTAATCTTGTCATGATTGGCCAAGATGGGAAGACTTTGAACCCAAATGTAGCTGAACTGATCGAAGAACATGGTATTGAAGCCTACCCATTTACACCGGAAAAGCTTGACGAGCTAGCTGCAATTGAAAAGGCAAAACTGGAATCGCAGACGCTTGAGTCAGTTTTGGTTAATGGGGAAAATGATTTTGTGATTGACAAAAGTGGCTCCAAGGTAATTGTTTTTGTTCTATGCTAACCTCGCATGTTGTTACCGCATTACTTTCAATAACTTTCTTATGATCACGAATTGAATTCATTAGCAAAGGGTTTTTTTTTTTTTTATCATTCAAATGGTGTGCTCTTGATTAGGTCCCAGTGTCTGAACTAGTTGGAAAGAACATTCTTCTTTACTTCTCAGCTCAATGGTGCCCTCCATGTCGTGCCTTTTTACCCAAGCTAATTGAAGCATACCACACAATTAAAAGAAAAGACAATGCATTTGAGGTGATCTTCATCTCAAGTGACAGAGATCAATCCACCTTTGACGAGTTCTATTCAGAAATGCCTTGGTTAGCCCTTCCATTTGGTGATGAAAGGAAACAAATCCTGAGTCGGAAATTCAAAATTCAAGGCATTCCTGCAGCTGTAGCGATTGGGCCAAGTGGCCGGACCATTACCAAGGAAGCTCGGATGCACCTGACAGCTTACGGGGCAGATGCTTTTCCATTTACCGAGGAACATCTAAAGCAATTGGAGGAGGAGCTTGAGGAAAAGGCAAAGGGGTGGCCAGAGAAAGTGAAACACGAACTTCATACTGAGCATGAGCTGTTACGTAGTAAACGCAAAACATATATTTGCGATGGCTGTGGGGAAACAGGAAATAGTTGGTCTTTCCATTGCAAAGAATGTGACTTTGATCTTCACCCCAAGTGTGCTTTGAAGGAAGATGAAGATACTGGAAGTGAAAAGGGAAATGAAGGATGGAACTGCGATGGAGATGTGTGCCGCCGAGCCTAAGCAGGCAAGCGCTCCTTGTATCTGGTTTTTTGGGCTTTCTGCTGTAATAAGCGTGCCGATGTAAGGTGTTTGTTGCATGTGTGTGAAGATGTGGATGTCTTTCCTGTTATTGATATGTAATTAAGAGGTGTGTTGCTTTAGGATTTTCATGTCCTGTATTTCGATACGAAGAATAAATAACCGGATTGGCTAGGTTTATGTGAATCCTGTGACCCTTTTGAAACTTGGGAATCCATGGTTGCTTGTTGTTCTCAAATCTCCATCACTTGTTATGAGGTTTTCGTCATTCGTAGAGGAAAATGCTTATCAGTCCTGTCTAAAAATTGGTTCCATTGCGCCACTCTCTTTATTCTTTTTGGCTGGATGAAGCAGCAGCAGCTTCACCTCCAGTGCAAATATTCCTGTAATTGTTTTGCAGATTAAAAAAAAAGAGGGCTGATTGTGACTTAACCAACATTATACTATGAAACCTTTCTTAACTGATGTGTACTTGACAATGAAATCGAGCAAGTGGAAATTGACAAATAAAAAATAATATTATTATAATATATTTTTAAATAAAAAATATTTTAAAAAATCCATCAACAATAAGCAAAGGACGGATAGGATTAATGGCTAGCCAGGAGAAGTTAGCAAAAGCCAACAACTGTACCCAGACTGCTGACTCCTCCCCTCACATGCCAAGAAAAGATTCCCATAAATTTAATGCTTTCCTTCTTAATTCGCTTGAAAATCATATTATTTGATCCGTAAAGTATAATTAATAATTTTATTTTTTTTATTAACGTGATTATCCGGGTTAGCTTGCGTGCATCACGACTAATCTCACGGCTCACTGAATATCCTGCAAGCGTGAGCATGTAAGGCACCGCGAGGATGACGCCATACCACACAGAAAAGACTCAATAAAAATAAAAAAGGAACAAACTTTCCAATTCTATTAGCTGTTGGTGTATAATTAGTAACCCTTCGTCTCATCAGTAAGGGATGGCAGCCCAAGCTTTATTATTATCTTATAGAATCTTTTTTGAAGTGTATGAATTAATAATTTTTTTATATATATAATTCCATGGATAAGATCGAAGTTTAGAATCTACTGCCTATCACGACAGCATCAAAATTTGTAGACCCACCACCACTCAATGGCCCCACCAGGTTGATAAGAAAAATTCTAAACAAAGAATTCGACTTCATGATTTCCATGAGTTTGTCTTTTATAAAATGCTTCTATTCTCACAAGTTTAAAAAACTAAACTAATTGATTTAATTTTTTTAAAGTTTTCTTTACAATTAATTTGTTTATTTTATTTTTTTTATAAAATTATCTTGATTTTATGTATTAAGTCATGAGTTTTTCAGTTTGATCCAAGTTGCTTACAACCAATTTTTTTTTCTTCAATTTATTTGTTATTGTTATTTTTTTAAAATTATATTATTAAATTAATTAAGATTATTGAATCCAATATTAAATGACTAAGCATTTTTTTGCGATGAAAAAAATAATAATCCTGCTCTTGACGTGGCTACCAATCTAATGGGTCATTAAAACTCAAATTTCCATCATCATGGTTTTAAAAAAAACCAAACCTTTTTTTTGTCCGAGGAAAGTTAGTTACTTTTGTGTTTATTCCCTTCAATTTTTAAAGAACATGAAACTATTAACTAGTTGACCCGCGCTGTGTTATGCATCGAGTTAAAAATTTTCAACATAAAAAAGAATATACATACATTGCAATGTGTTTTGTAATAGAAGAAATGATAATTGTGAACTCCAAGCTCAAAGCCCTTGTCTAATAATTGTTATGCATCTCTTTGTTTCGATTTGGCTGGATGAAGAAACTTCACCTTTGGAGCAAATATTCCTGTAATTGTAGTCACCCTTCTTCTCTTGTTATTGTGAATCTCATCCTTAGTAAAGGGATGTAAGCCCAAGCTGCGCGGATATATAGCGCTGTTTGGAGTAGCTTTCTAAACTGAGTTTTTTTAAAAATATAAATTGTTTTTTCTAAAATAATTTTTTATTTTTTAATCATTTTAAATTGAAAAATGATTTTTAGAAAACCACTTTTCATGAAACAAACTATACCTAAAAAAGAATTTCAATGTTCACAATAATTATGTTTGACAAGGTTGATTTATGTTATTTAGCATATTTGATGAAGATTAATTATTTCCTATAAGTTATTATTAATTCTGCCCTAATAATTTACATTTTATGTTTCAAAGGCACAAAAGAAATTTGATGTGTTGATTCTTATTTTGTTGCAAGCTCAGTATATTTCTGCTAGTATGTTTTGTTAGTTGTAGTATTACAAGTTTCTACGTAAAAATTTTTCAGAGCTGATGTAACTTATGGGTGAAATGGCAATGTGCACAAATCCATTAGAAGTTTGTTTTCTACTTTGCTAACTCATTTTATAGAACTTGTTAGCTAAATAACCCGTGTTTCTCTGTGTGTTTAAAAATTTTTATTTTTTATAAAAAAAATATTTATGCAGGTTTTTTTAATGCATTTTGGTAATTCAAAAAATATAACAAATCAAAAAAGCTTATGCATACAAGTAGTCAAATAAACTAAGAATTATGTGCGCTAATAAATCAATAAAAAATCATTAATGATATCTAAAAACAAAAATTAAAAAATCAAGAGACAAATATCGATCAATATATTGAATCTTAAAAAATAAACATTAAATTGATTGAATAAAAAAAAAATAACATGTAAGACTACACATATTAAAAAAATAATCTAAAAATAAACATTTTTTATTTTCAAAAACATAGTTTATCTATATAAAAAATAAAAATAAAACCATAAATGAACCAAAAAAGCCACTCCAAAAATTAAACACATAACACAAAAATCAATATTATTTCAAAGAGACTCTCTGAAAAAAATAAAAAAGAATTAATAACTTGTCCATTTTTTTAGTTTTTATTTTTTTTAACTAGTCAAGTAACTTTATTTTTTTTTTAATTGCATTGTTAAAAGTTATATTTTTATTGCAATCATAGTTATTACACCCGACCCGAGGGTTAACCTGGCCAAGGGGCTGAGACCCGGGTTATACGGGTTGACTCGGGTCAAACTGGAAAAATTTTAAAAAATATATTTGATGTTTTGATATTTCATATGAAAAAAATTAAGAAATAATCTAAGTGGATATAGGTTATACATGTTGTAAATAATTAAGTTTAAAATATTATTTCAAAAGGTTTTTTATCCCACATTTAAAAGATACTATTATATTCTTTTAAACTGAAGTATTTAAACTAAAAATATTTTTTCATCCCACATTGAAAAAACATAACATTTTTCTTTTTGAACATAGAGTATATTTACTAAAGGGCTTCAAATCTCATTTTGAAAAAATAAAAACATTCTTCTAGTATTTATATAGTGAACTTTGAAATGAGTTATAACCAACTAAAAAAATATGAAAAAAAGAGGGGTACGACTAGGAGAAAAAAATTATTTTGAAAAAAAAAAAAACAGGTCTCTACTAGGTTTTATTGGGTCACCCGAGTTCCGGGTTGACTTGACAGGATGACCGGTTTTCTCTAGGCCAATTGCAAGCCCAAATTTTAAATGAAATAGACTTGGCTAAGGCCTTGGGTCACCCGAGTCCTGGGTTGACCTGTAGAGCCAAGCCAAATTTGATAACTATGATTTGTCTGGCTTGCCTGCCACACCCAATCCATACTTGACCCAAGGCATTTAGGTTAGGCAACCATGTTAGATCCAAAGGTATGACTGTCAGACTCTCAATCCTTGCCTGACCCAAGACACTTGGGTCTTGTGTATGATTGTTTGACCCAAGCGTCTTGGATCTATCATGGCTGTCAAACCTAATTCAATACTCTTGGGTATTGCAGTCATGCCTACATGTTTTGCCCAGGTTCCAACCACTATGGTTGCCGGAAAATTAGGGTTTATGCTCATTTGACCCAAAAACCTATTTTGCAACCTGTTTTGACCCCCAAACAACTATAAAACACCTTGTAAACCATGAAAAAACCCATTATTGGCCTAAAAACCCCAAAAACCGAACTCAACCAGAAATAAAAAATCAACTCGAGTTCAAATATGTTTTTTCGTGAACTTTTAAGGTACAAAAACACCTAATATGAACTCCTTGCATTCAAATGAAACAATTTGACACAAAAAATCACTTATTTTGGTGGCCTAAATATGTGTCAACAACAAGTTTATCTCTCTACTGTTGGAATCTGGTAACCCCTCTCTCTCTTCTCTCTAAACCAAGGACCTAAAAATAACAAAAATAAATCTGTGTACTAAAATGGAATTGGAATAATTTTAAGGGACCACAATTGTATAATCTGCGTGATTTTTTAAGTTAGAGCATCATAGTGAAATTTTTTTTTTACACACAGTAACAAATGTACAATGAAAATCCCACGTGTTTTAGTATATAAGTAACTAGTTTGGTTTTTCTTGTAAAAAAGGTTCGTTCTTCTTATGTTGTAACATGTTTAGTTAATATAGCTTGTAAATGTAGCCTTTAGGTTTCCTTTGTCACTATCAGGACTGGTTATGGCATAAATCAATTTTGATGATTTATATTGTCTTTTCTTATCTAGATGTGAGCAAGTTATTTCAAAAGAAAAAACCGTATTGACTCATTATAAATTATGATTATTGAAAACTAGCTACTTGTTGTGATAATTATGAGATGGTTAAGATTTTGATGAAAGCTTTTGTTGTCAATTTTTTTTTGAAGAGCAACTTTTTAGATTTCATTTACATTTTTTGTTATCAATTTGGATGAATTGAAGCATTGTTGCTGAAACCATCAAGCAACATCATGAATTATATATGCCAATTAGGCCTTTTAAAAAAGTTAGGAGCTAATAAGGTTGAAGAAACATTCAATGGTTATTTCAAGATATTTAGGCCTTATTTCTTACAAGACTTACGGATTCAACTTATTTTCCTACTTACACGCGGATTGGACTTTAAATTTTCTTGATGATTATAAAAGCGTTATTTTATATGGAGTTAAAATATAATAGCAATTTAGATATTGATAAAGCCTTACGATAAAGATTAAAAACTACTATACAATAATTGCATTAGTTTTCCAGTTAATTTAGAATTTTATTTTATTTATTTAGAATTATTTTGTTATTTTTTTAGCATTTCTCATTTTACCTAGTATAAATATTGTTATTTAACCTATATTTAGTTTTTTTTTTAATAATTTGAGATAGATTGATTATTCAGAATATTATTTTATGTGAAAGAGTTTACTCATATTCTTGATTTCTCATGGAACTTTTTCAAAAACTTATCAAAAATCAACTCTTTTTATGACATCCATCCTTATACCTACAGTTCGTAGTTTGTTATAATCAACGGGTTGGGGTTTTATCCATATACCTATATTTTTCAGTTTATTACAATCAACGGGTTGAGGTTTTATCCTTTGGAACTTTTTCAAAAAACTTATCAAAGATCAACTCTTTTTTTATGATATCCATCCTTATACCTACAGTTCTTTAGTTTGTTATAATCAACGGGTTGGGGTTTTATCCATATACCTACATTTTTCAGTTTATTACAATCAAAAAACCCTTACTGTCAACTCAAAAAACTCATAAACTGGTTTTAAACACATAAAATTTAACTTGAAAAAAAAACTTTTCCAGCCCTAATTTAACCTAATTTAATTAGGTCAGAGTTGGATAATGAATTTGAATGTTTTAGATGGAACAATTAAGTAAAACTCAAAATCCAACTTATTTTTATTACCTTCCATTGATTATTATTAAATGAGAAATTCAAACATGCTTGGTGTGTTTAGCAAAGGAGAATGACAGAGTTGTATTATGCATTTTTAAGTGTGGAAAAGTTACAACTCACTTAGGCACCCACTTAGTTGAAAATAAACAAGAAATTTAGTGTGATCAAAACATAAGAAATCATTTAATTAAGTTTTATACTTTTCATTTCATTTTCAATTTTTTTTACTAACAATGCTGAAATATTTGATGAAAGATTTTCTCATAAATTATTTTTTCAATATGTATAAATTCAACAATAAAAAATCTTTTTGGATAAAAATTTATTTTTGTGTGAAAAAATTAAATTCTTTAAAGACTTGATTATATAACTCTAAGTTTAGCCATCTGAACTTAAGTTTACATCCAAAAAAATCTATTTTGCTCTAATTTGACATAGTAGAAAAATCCTTATAATATCAAATCTTGACATATATATTAAATTCACTAAATTATTGTTTAAATTATGTTTATTTTTACGTTTTAAAAATGTTTTAAAAAAAAATTGAATTTTTTTTATTTGCTTCAAATTAATATGTTTTTGATGTTTTTAAATTATTTTGATGTGCTGATATCAAAAATAATTTTTTTAAAAATTAAAAAATATTTTAAAAAACAATTACAACTACACTCAAGATCTTTACCTAGCAACAATGAAAATAAAAAGGATTCCAACTTTGTGGAACGTGAAGAGGAAGGAATTGCACACGACAAGAGAACAAAAAACAAATTATGGTAATAAGGTTTAGTTTTCAATCAAAGAAGAGAGACTGCGATTTTTAGAGAGAGAGAAAGTAGGATAAAGAAGGGAGTGGGAGTGGGAGTGGGAGATTATCATTCAATTGGTTTTTCTCATATATTATACATAAAGACAATTTGGATATTTGATCATTTTTTAATTTTTATTTGATAAAAGAATGTAGAGTATAATTTCAAAAAGTAATGGGGGTAAAGTGAAATATAATCAAATCATAAGAGTAAGAGGATTTTTTTTGTAATTATTTCTTAATAAAAGAAGAAACCTATAATCCAGATTCTCGAAAAAAAAAAGAAGGTAAAAAGTGAAGAGTGACTGGGTGACCGTACGAGTCTTTAAAGGAAAAGAAAAAGGGATAAAAATACAATACTAAAAAAATAAAAAGAGAGAGAAATTAAAAAATGAATATGTATTTTTCTTTTCTTTTTCTTTTTTAAATAAAAAAAGCGAAAGGAGGTGTGAAAGCACGTAGGAAAGCATGTTTAATGCCAGTTTCTCGAACCTACTGGTATTTAGATAATGAGAATGATGTTTTTGTCATCACCATCGAAATTTCCATGTCATCGTTGACGTATGATAATTCCCTAAGCGTGCTGTGCAAGTAACTTAAAAGGAACCATCCCAGTTTGTACCAATTAAAAAAAACTAAAAGAGATCAGTAAGATCAGTAAATCACTGTACATTGTTTCTAAAATCACTGTGGATTGCACTGTTTACATTTAAAATTTATTTGTCGGTAGGTTTTGGCCACTTTGTTTCATTGTTTTGTTTCACTGTACATGGTATCTCCTGGCCAGTTTTGTTTCAATGTTTTTTCCTTTTTTTGGTTGGACACGTGGTAGCATCTTTGCCATACATCTACAGGTTACAACTTTTCATGTTTTTGTTTTTTTTATGCAAACGCCTCACAGACTTTGTCGGTAGGTTTTGGCCACTTTGTTTCATTGTTTTGTTTCACTGTACATAATATCTCCTGGCCAGTTTTGTTTCAATGTTTTTTCCTTTTTTTGGTTGGACACGTGGTAGCATCTTTGCCATACATCTACACGTTACAACTTTTCATGTTTTTGTTTTTTTTGATGCAAACGCCTCACAGACAAAGCAAATAATACATTCACAATTCCAGATCTATCTCAGTAAATGCTAAAAGGGCTTAAGAAAACATTGTGGCTGCCTTACTGTGGACTGGAGCAATTCACTTAAAGGTCTGCTTTGGTGTTTTCTCGCGGTACAAGATCTTGGTTTGCATCATTCAGTTCTCACCAGGAGGTCTGCCCAGTGCTTGCCCTTCGTTCACTAAAAAAGAATGGAATCCGGATCTGTAAGTGACTTCCATAAGCTTCGTTCACCTGCCGTGTGATTTTTTTCGGTACCTTATAGAGCTCTGTCCCCTCACGGACAGATTTTATAATTGCATAGCTTTGTCTGATTAGCTCCCTCCTTTTTCTTGCTGCTCGGGCCCTGATGGACAGATTTTAAAATTGCATATAGATCCCAAAAGGAAAGACCGGGAAATGAAGAGTGAACGACGGCTTGGATTTCATGATGGCTTAGGCTGAAAGGGAAAGGGACTTTAGTCTGCAGAGACGTCACCGCCACCAGAAAATCTGGCTTGATTTTAGGAGTTCTTAAATGCAGCGCCAGAGCAGGTGAGCTTATTTGTGATTAGTAATTTGGTCAGATTTTGTATATAATTGCAGTGATTGACTGACCAGTTTTTGGTTTTTTTAAAATTAATTTAATTTTTAGTTTGCGTTTTTACAAAATATCACTTGACAGTGAAGCTTTTTTTATTAGGTGGCTTGGCATAGATTAAAAGGCTCTTTGTGGCTCTTATTTATACATGGCTGGTTTGCTTGCATTTCTTTGTGCTGGTACGTTTTTCCCCCCTAAGAATTAAGGTGTTGACATGCATTTGGATGTCTCAGTTGAGATAGGTGAGAGTGGGTTGGTTCAGCATGCTGATGAAAAGAGAAGAGAAGTATGGTTTTAAGCTGTTTCAGCTGACAAGCATTTAATGCACGTCAAGGTTGGCATGTTGCTGCCATTGTAATGTGTAGTGTTTTTCTTAAGCGGGAAATGTGGAGACAAGGTGAGGGGGCTGATTTGTTAGTTTATTTTTGACTTTAGTAGGTGATGGGCTGTCCTGTTTGAATATTTTTAAGAACTTTATTTTATATCTGGTCATTTTTTCTTGAGCGGGAAATGTGGAGACAAGGTGAGGGGGCTGGTTTGTTAGTTTGGTTCTGACTTGGGTAGGTGATGGGTTGTCCTGTTGGAATATTTTTTAAGAGCTCTATTTCATATCTGGTCATAGCAATCACTTTTGTTTTGTGACATCCAATTACTTGCTTTTTATCATGTTTTTTCCTGCAAAGATATATAATGCTTTAAGGTTTGCTTTTGGGTGTCCTGGCTCCTAACTTTTTCCCCGTGTTCTACTAAGACAAAGGTTAGTTTTTTAAGATTATTCTCTGCTTTTCCTCAGCTTTAGTTTCAAATCAATTTGGGTTGCAAGTTATGAACTTTACTGTGTTTTTAAGATTTGGCTCCTTTTAGTTGTCTTTAATTTTTTTTACTTTTGTTGAACGATTATTTGTAGCATTGTTTGTTGCCTTTTTTGTTATTAGTAAAATACCAATCCTTATGCCCCAATAACATTTGACTATAAACATTTTAAGCCTTAGTTAGTTTTGTTAATCCAAAATCTGCAACCTGTACAATAAAGGATTCAGTACAGCTATGTGAAAAAGGCTTAAAATGGGACACCATCATGAGAAAAATATCAATCCAACCTTTCCCCTGAAGTTCTTGCGTATCAGTATGTTTGCTGATTTAATATCACGATGAATATAAACAGGGACAATATGCTCATGGATATATTCAAGACCTCTAGCTGAATCAATGGCAATCTAGAAAAAACAGAGCTTAATCTTCTAGAACATTTAACATTGTTTGGCCATGGCAGCCTACAGAGTTTGACAATTGCGCTGCATGCTTTAGGGAATTTTAAAAAAAATTGCAGCAGAATGGAAAGACCACAGAATTTTCATAGAGTTTCAGCGAAAAACCTCAGTATATCTTCACTACTTTTTTTTTAAACGCCTTTCCGTAACCTGGAGTAGAAGTCTAGCACCTAAAAAAACAAAAGATTTTCAATCAACAACACAGGAGAGATTTAGGGTAGGTGTTTTTTGTTCCATCTGGTTTTGGATTAAAAAATTATGGATTGAGATGAATGAATTTGTTATTTGAGATGAGGCATTAAACAAGTATGTTGTATCACTTTGTGTTCAATTCTCTCTATATGGGCAAGGCAGTGGAAGTATTTTCATAATTATTTTCTTTTGATTTTCATAATCACATGTTTTTTTTATTATTGTTATTATCCATCTCTCAAGTTCAGATTTGCTTGGTGACTTTCTATTTTTAACCATTTGTTGCAGGCATGGTATTCCAATTAGTTTTGAGCTATCTCTAGGTTGCAAGAGTTGTAACACCACCTTTTTCCTCTGTCACTCAAGTTACAGGTGCACCATTATTTTTCAGACTTTACCTCTTTTTTGCTTGCAGCTTTGTTGTTGTATTTTCTTTTCCATTTTATGTTTGTTTTTTTTACAGATTAATTCTTTTTTTTTTCAAATATTAGAAATATATTGAAATACTTTGTTGATAAAGTATTAGAAATATATTGAAATAACGGTAAAAAAAACAAGTGCATGTCATGATCATCCATTTTCAAGAATAAAAGATTGTGCTCCATAGGCTGTAAAACCACATATGCCAAATAAATACATGTTTGTGATTTAAATATTAGTTTGTCCATGCAAAATTAATGTAACCCATCATTATATAAAAACACCAACTCTATACTGGAACCCATCATTATTTAAATATTACTTTGTCCATGCAATTTTTTATTTTATTTTGGGTCCATGTTTTTTATAGTTGAGAGTTTTTTGCTCTAATCCATGTGGTTTTTTTAATTGGCAAGGGCTGTCATGTGGCATTGTTTTTTTTTTTTTTTTTCAGTAACTACAGTTCCCCTTATTGTTTCATTTGCTTTTGCAGTTTTTGTTTGTTTTTTTTTTCCTTTTCCTGTCAGCTTATCTCTATGCCTTTGAATGGGTTCCATGTTTTTTTTTTTTTTTTTTTTCAGTTTACTAGGTAAATGTGTGAGTTGTATTGTGTTCTCTCATTCCTTTCTAACATGATCAGCATAATGCATACATTATCTAATAACATTTTTTTCTGCACTATGTTTAGACAAAGCCTTAGGTAGCTTCATTGTTGTTAAACTTCACGTTGTTCCCTTTTAAAAAAAATTGTTATTTGAGATGAGGCATTTGAGGTTGAGTGGTGCCTCAGATATGAGAAAAACAATTTGTTTGTGGTTTTTTTTCCATCTGGATTTTGGGTGTTAATTTGGTTGATTGGTGGATTTATGCATCTGAAATTGTTTGTTTTGCAAGTTGCTTTATTTTGTGTGGATTTTCTCAGAATCTTTAATCGTGTAGGCTATTAATTTTGCTATCCACTTTCAAGGAATGTTTAACAAGGTATTTTCATGCCTCTTTTTTTTATTAAACAATGTTATAGTTCTTAGTTGTTTCATTCTTTCTTACAAGCTATTTTCTACTAAAGTTTATAGAATATCTTTGTTGTTGTTGAAAGAGCTTAAGTTAGGTTAATCAATGCTTATTCTTTTTTTGCATGATAGCTTAAGATTAGGGTGTTGTTTTGCTCTGCTAGAAAATATATGCTTGCTGATATGTGTTTTTTTTTTTTTATAAAAAAAAGGTGTTGCTTGAACTCATGCTCTGCGTTTTAATTAATTTCTTCTTTATTTTCTCATCACAGCTTTGCGTTTTCTTCTCTATACCCATTTTGATTTACAAATATTTCAAAGGGAATTTTTTATTTGTCCCACAAATTGAAACTGTTCTTCAGTTCTGGCAAGATTTTCATTGTCATGTTCTTTCAAGCCGCCCCTTCAACTACACCACAAATCATTCCAAGACCTCACCAATTTTTCGTCTGTTTAAAGTAGCATTTGCTTCTTTACTTTGCCGTTGTTACTTTGCATATAGTAAAAGCAAAAAAAAAGCTAAAAAAAGGAGGCATGGGATTGGCTCTGCACCTAGCCTCTGGTCATTTGACATTTTCCTTTTCCTTAATTCTCTACTTGGGGAGAAGAAAACGCGGCTAATTTATAATGTTAATCACAAACCTCAAGCATTCTGGTCCTTCGGTTCGTGCTAAAAGATATGGATCAAGGCTCCTGAAAATGTTTTATAGCATTGTTACTGTTACTATTCTATAAATGCCGGTGCCCAAAAATCACAAATAAATAGAAAAGTGAGCATAGATGTTTTGATTTGACATAACAACTGCAGGTCATGCTAAGCGAATATATATTAGCTTGCATAACATATAGGAAAACAATCATGTATGCATACTAAATATGTATAGAAGGCCCAACAAACCTTCTGGTCTGGGTTGAGAGAAAAGGCAGAAGCAAGCTTTGGTTTGGAGAGGATTTGATTGCAAGTTTGGTTCCATGATTTGCAAACACAAGCAGCTGATGCAAAGGATGAAGCTGGTGTTCTCTTCAGAATGTTTTGAACAAGGTCTTCGTTTATTGACGCAAAGCCTGTCAATGGCGTTCTAGCTTCTTTAGGTTTCTTCTCCATTATTGATAGATATCAGTAATAGTGCAACCGATGCTTAACCTCAACGTGAGGGGTCCCATTATATGGAGAGCTCAACAGGAAGTCAATTGCTAACAGTGAAGTCTCGATCCGGCCAATAATCAACTTGGAAGGGACTGGAGGGATCAGCAAGCGCGTATGAGGGCACCTATCAGCATTCACATAATTGTTTTTAGGAGAAGTGTGTGTCTGTCTGAAAAATATTTAGAGAATTAACGGGTTCTGGATAGCAGTAGCAGTGGCGGATATTTACATTGCTAGAGAGAAAGCAGTTCAACTACGATCAAAGGAATTCTCTGGGACTCGACCTCGTAGATGATTCGTGTGGATCGGACCCTAATCGAAGCTCCAGGTCCAATCCCGCCTGCATCGTAGGCTTGATTCAATTGGATCTTGTTATCTTCATCGCCATCAGTACCTGCCTTCACATCAGCAATAAAGGGTAGCGGCTGGGACCTCTCCAAGCCCTGCACAGCACCGTGAACAAGCGAAGTTTTGGCCAGCCACCACACCTTCGTCATCGTTCAGACCAGAAGTGGAGGGGAAGTTTGGTCAGCCACCACCTTCGTCATCGTCCAGACCAGATCTGTCACTGTCTTCGGCCGATCTCTCATTCTTCTACCGTTGATCAACTTGATTTTTGCGTATGTTCTGTGTCTCCATAGTTCCTACATCCAGACCGGAGGGATCGTTCATATCTGCTGCCGTTTAAGAAATCTAATTGTTTGAAGATTTTCTGGACAAACCACTCTCGGAACAGTAAGCTCCGCTGGCCTTTTTCTCACTTTTCTACCGTTGGATCAATCTGAATTTTGGATATGTTATGCTTATGGTTGTATTAAACATTCTGAACGGTGGAGATGAGATGAAACCTTTCCAGCAAAGTGTTATGAATGTCTAAATGGTGGCTCGTCAATCTCAGGTCAGTTTTGTTCTAACTCCGATCTAGAGAGATCCAACCGTTAACTTGAGCTGATATTTGGATATATGCTGCATAAGATGTGTGTTTATCTTTGTACCGTTGGGATTTGATATTGATTGATTTGTTAGTCAGTAATTGATGTTTGAAGCTCTGTCCGGAATCTGTCATGACTTTCAAACCGAAACCCAAAACACCCAAAGTTAACATCACCCTCTCAACCACTAATCATCCCACAAACCAACACCAAAACACCCAAAACACAGCCTTCCCATCGCAGGTTTGATTTCCAAAATCCCACAAACCAACAAACAATCAAAAATCCCTTTCCAACAACCATCTCTGCCCAAAACAGCAACCACTCTCTAAACACAATTGCAGTTTCCTAGCCCAAAGAACAACGATACAATAACAAGATCTCCCAAAATGCTCCCAACCAAAAAGCCTTCGCTCACCCCTGCAAACCAGACCGTAGCAACGTTACTCAAACCTCACCTGAATAATACAGCCTCTCAAACACCTTCAAACACAACCTTCCCTGTTACACTAAACCTACCGAGACCTGTGCACCACACAATAAACGTCCAGAACGTTAATAAGCCTTCTTCTAACACAACCTTCCCGACCTTTACCCCTTCTAAGTTCTTTATTGAACGTTTCCCATCATGGTTAGATTATCATGACCTCAAAAAGACGCTTGCAAAGATTGGTCCTGTTACCAATCTTTTTGTCTCCAGGAAAAAACATCACGAGGGAGACGGTTTGGGGTTTGTTTCCTTCCTCTCCACCTTAAAAGAATCAGACATTTGTAACAGCTTGAACCTTATCTGGTTCGATTCATACAAAATTCGTGCAAACCCGGTCAGATTTCAGAAACCTCTAGACAAAAAAACCAGACCTTGTTATAAAACCACAACCAAAAAACCATGCCCAAACTCACCTTCAGAGACACCCGGACCTTCGTTGAAGCTCTTTCTGTCACAAAGCATCCAAAGAAAACGGTGATGTATGAGTCTATCCCCGATGACAAGGAATGGCTTCAGAGAAAGTTTAGTGGGATTCATAGCCACAGACGTGGACTATGCTCAGCTTGAGCATATGGTGCTAAAAAATGTCAAACAGACAGTTGGGTTTCGTTTTTTGGGAGCAAGCCAAGCAGTCATCACCTTTACAAATAGAGAATCTATGGAGAGAGAGCTGGTAAAATGGATCCTCTGTTTTGGAAACATCATTCTTTCATTTGAAACCATGGGAAAAAGGAGCTAAAGCCATAGACAGATTTGTGTGGGTGTCCATATTAGGATTACCTTTGATAGGATGGAATCGCAGATGTATTGAATCCATTATTGAGAAAGCAGGGAAAATGCTTGGATATGACATTACCAGCGTGAGCCAAGGATCTCTCACAGGCGTTAAAGTGCTGCTGAGCACAACCTCATTTGAGATGCTAAATGAACATGTTTTGCTGGTTCTAGATGGCGACGAATTTGAAATCTCAATCATGGAAATGAAACCGGATTTTAGTCCCCTGCTGTCTACAATCAAACATTCAATGGGTGCAAACAGGTATTCAAACATCAGATGAAGAGTTATGCAGTGAATTTGCAGCTTCAGATGAGGTTACGGCAGCGGGCACAAAGATTACTGACACTGATGGTGATCATTGTGCAACAGACATTATTTTAACACAGCAACAAAAAGGTGGATAAGGATAGTGATTTCTCTCTCATTCTCTATCAAGGGTACACTGGACCAACAAACAACTTGGATCATACTGACACAAGTTCAAATATTGCCTACCTTTTTCCTGAAACAAAAGAAACACGTGATGAAGGGGCAACCGACAGTGATAGCAACACAGATGTCTCAGCACATTCAGTTACAAGAGTGGGCCTTGTAAAAAACAGAACCACAGGGCAGGTGAAAGGAACAAGGCTAATCAACAAGGCAATAAACTCATGTAACTCATTCTCTGATTTCATACGTGACCTGGCAGAGCCTCAAGAAATAGTGGAAATGGAACTACAGGAGAAAAAAAAGAAAAAGCTTAGACGAACCAGAAGACTTGGCCCTAAATATACATACGGAAAAGGGAAGAAGGGGAAGAAAAACAGGCATACTTTGGCTCTTAATGACACATCAGATATTGTTCCTGACTCATTCAGAAACACATCTCAAAAAGAAACGGCTCTCCCCCTACTATTAAGTCATCTACTGATCAACATGAAGATATTACCTCTAATCATGCATCCATGGATACAGAGACCAGTGATACACAAGCTCATCTACCAACCCTTTTGAACTCTCAGTGCAGCCAAGAGGCCTCCTCAGAAGCGATCAACGAAAACAACAGGAATGCTAGAAGCAAATCCAGGAAAATAAAATTGTTGCAAGCTAATGGTAGTGTAGCTAACACTACTGAGAAATGTGTCTCTTCTGATTCCCTCAATTCGGGAATTAAGCAATGCAATGTCCGGTTCCAGACAACCTGTGAGAATAATCAAGCTGATGGTTTTGATATAGATAAGGAAACCAGGAAAATGTTACATGATGCAGCGGCTCTAGGCTTGGGACCATTCCAAGATCTTATAGGGTATGAAGAGGGAGTTCGGGGAACATTGACAGAGAAGTAGACGAGTGGAAATCAGTCAATCAGTTGTAAGTTTCTTAACTTGCTAAGTTTTGTTCTGTCATGGTTTTGATCTACATATGAATATTTTTGCTTGGAATAGTTGTGGGTTGGGTATGTTGAACAAACGTCATTCCATCCGGAATAGGTTGCTCAACAGTAATGTTGATATCTGCTTTCTATTAGAAACAAAAAAAGATAATTGTTGTGATTCATACATCAGGAATTTATGGAATGTGGTAACTGTTAAATGGGCTTTGCTAGAGTCTGTAGGCAAATCAGGAGGGATAATTGTGATGTGGGATAGTTCTATCTTTGAGGTTAATTCCATAGAATTTGGGGGCAATGGATCAGCCTATGCGGTAAACATGTTCATTCTTCCTTTAACTGCATGGTAGTTGGTGTTTATGCTGCATCTTCTGTGCAAGATCGTGCTAAGCTGTGGGAAGACATCACTACTCTGACTTGAGTTTGCCTTTTGAATTACCAATGGTGGTGATAGGTGATTTCAATGAAACTCTTCAAGCTAATGAGAGAAGTAGCGGCTACATTAATCATTCAGGGTCAGCTGCTCTCCGTAATTTCCTGTCCGATTGTGCTCTGATTGAATTCAAACTGCAGGGCAACCGTTTCACTTGGTTTAGGGGGGGTCTCTATGAGCTGTATTGACAGGGCTTTCGCATCTCCAGAGTTCCACCTCCAGTTTCCATTCTTATCACTCTACCGTTATCCTAGGGGGATGTCTGATCACTGTCAATTGCTTCTTCAGGCACCAAAGGTAGATTGGGGATGGAAGCCATTCCGCTTCATAAATAGTTGGTTGTCACACCCTACATTCTCAGCTGATTTTGAGATCTTCTGGTTTGATAGTTGCAAGGAATTCCCGGTGACTATAGATTGGTAAAGAAACTAGGAACTTTGGGGAAAAGACTGAGACAATGGAACAAATCCACCTTCGGTAATCAAAATTCAAAACTTGCAGACATTCAGAACTCCATCACAACCATCGAAGACTTAAGCGAGGTACGCCTCTTGTCTGAGACTGAAAAAAACAAAGCTCAAGAATCTGAACTCTGAACTTTGGGAGGTTAGTAGGAATGTCGAGGGCATTTGGAGGCAGAAATCCCGCCAAAACTGGTGCAAAATGGGGGATAAAAACACTCGGTTCTTCCATCTTTCGGCAAGTTTGAGGAATGGTCGGAACCACATTAGTAAGATTGAGCAGAATGGCAGATTTTTGGACTCTCCAAATGACATCAAAGAGGGTGCTGTCAACTTCTTCTCAACTCTGTTTGCCAAGCCACAATGCAGAAGAATTGAAATGGGAGACTCAGGGTTCTCTAAAATTTCAGAAGAAAGTTCAGCTTGGTTAGAAAGACTACCTTCATTGGAGGAAGTGAAGCAAGCCGTATGGGATTGTGATGGTTCAAAAGCCCCTGGTCCTGACGGGTTCACCTTCTCCTTCTATAAAAAGGAATGGAATCTTATCAGCCCTGACATCTTTGTGATGGTCACAGAATTTTTCAGAACAGGTAAATTACCAAAGGGGATCGGCTCGTCCTTCGTGACTTTGATTCCAAAGACCAAGAAGCCGAGCACTTTCTCCCAATTTCGACCAATTAGTTTGATTCATGGGTTATATAAAATAGTGGCAAAGCTCTTGTCAACTAGGCTCCGAAGCATTCTACCAGATGTGATAAGTGTAAACCAGTCTGCTTTCATTGCCGGGCGTCAGATTCTAGATGGGTTCATGATAGCAAACGAGGTTGTCCATAGTATTCGTAGCAAAAAGGGACCACGGGTTTTTGCTAAAGGTAGATTTTCATAAAGCCTTCGACTCGATTTTATGGGAGCATATCGATTCTACCATGGGTTATATGGGTTTTGGATCTCACTGGAGGAAACTGATGTTTGAATGCATGTCCACTTCTAAATTAGCCATCCTGATTAATGGCTCACCAAGTAGAGAATTTAGTATGGAGAGGGGTCTCAGGCAAGGGGACCCCCTCTCTCCTCTCCTTTTTGACATAGCAGTTCAGGGGTTAACAGTTCTATTCAACAGGGCATCAGATTCAGGTTACTTTAAAGGTTTACAGACTTCGCAAGGACATCACATAACCCATTTGCAATATGCAGATGACACTTTGATTTTCCTGCCGAATGATTATCTCTCTCTATTGCATGTCAAGAGGATCCTCCGCTGGTTTGAGATCATTTCAGGACTGAAAGTTAATTTCTATAAAAGCTCACTTATAGGAATTAATTTGGATAACGAATACACTTCAGGTCTGGCTAACACAATTTTCTGTCGCAGTGACTCTTTCCCAGTCAGATACCTTGGGTTGCCTCTTGGTGCTAACCCAAATAGGCTCTCCACTTGGAAACCGGTATTGTCCACAATCAGAGCAAAGTTAAGCAAATGGAAAGGGAAGTTTTTGAGCATGGCCGGAAGGATATGTCTTATTAAATCTGTCTTAAACTCTCTACCTCTATACTATATGTCGGTCTTTATTATGCCAAAGGGCATTGCAAAAGCAATATCCTCAATCAATCGATGTTTTCTCTGGAAGGGCTCCTCAAATTCACATGGTATTTGTAAGGTTGCTTGGCATAAGGTAATTAAGAGTAAGCCACTGGGAGGTCTCGGGCTTGGTTCTATTCACAGTAAAAATCTGGCTCTGATGTTTAAATGGCTTTGGAACCTTGACAAAGGAGTGGTAGGAGGTTGGCAAGAGCTCATCTTACGAAAGTACCGGCCACATTTTTCAAAATGGCCTTCCTGTGTTTGCAGGTTCTTTATCTCCAACTTGGCGTGGCATGGTATCTGCAATTTCCTTAAATCACAGCATAGCCGCTCCCATCCAATCCAATGTTGGGTTTAAGGTGGGTGATGGGAGAACACATCAGGTTTTGGTCTGATTCTTGGCTAGGCTATGCAGCCCCTCTCCAGTTCATGTTCCCTAGGCTCTACAACCTCTCCCTGCAGCAATCTTTAAGCGTTGCAGAAGTTCATATCCCAACAGATAACTCAATCAATCTTTCTTGGAGAAGACCACTTCGATCCCGAGAACTCTGCATGTGTGAAAGCTTGATAGCAGAAGTGGAACGTGGCCTAGTCTTCTCTGATGGTGAAGACAACAAGATTTGGAAACACCATAGCTCCAACAATTACACAGTCTCCTCTGGGGTGTCATCTCTTTGACGGTTTAAATGTTTCAGGACATCTGCACTCCCCTGCTTTGCTTTGGAAAGGGTTTGCGCCTCCAAAAATAGATGTGTTCATATGGCTTCTTTTCAATGGCAGTGTCTGCACAAAGGGTTTCTTAGCTGAGAGGAGAATCATCAATTACGAGGAAGCTCTTTGTCCTTTCTGCTGCAAGGAGATTGAGACTACACATCATCTTTTCCATCTTTGTCCAAAATCATGGTCTCTTTGGGGCAGACTATTTAGTTGGTTTGGTGTGTAGGTTGTCTGCCAAAAGAACCATATCATAACCTTCAGGAATGGTCTAACATGGTAAAAGGAAAATTCCAGCGTCAGGCAATTTCCCTTCTCTGTAAAGGATTATACTGGTCAATTTGGATAGCGCGCAACCACATGATCTTTGACAACAAAACTCCAGACTGGGATGTGATTTTTGACCTCACCTTTCATCGGTTGGCCTTCTGGTTGAAGTCCTTTGTTAAAAATTTCAGCTATACGGGCTCTGATCTTTATAGAAATCCTGAATGTATTATGAACTGGACTAACTAGTCAGGTCTTTAGATTCCTGTTTTCTTAATGTATTTTTAATTTCCCATGTAATCTTCCTTATCAGCCCTCATCTCCTTAATGGGGGCATATTTTATAAATATTCTCGATTACTATCAAAAAAAAAAAACTAAATATGTATAGAAATTATATTTAAATAAAGGTAATTTAGGATGCTTATTTATTGAAATTCTTAGAGTATTATCAGTTTAAAATCATCTTGAGATATTTTATTTGCATGCAATTTGTAAGACTTTTTTAAAATTTTCAGAAAAAGATATTAGCTACTAAGTAAATCATGGTTCTGGAAAATTCAATGCATTTGAAACTTGAAATGTTTGCTTTCATGGTTTTGGTATAAATTAACTACAATTTTTCAAAACTGAATTCCACGTAAAGCTGGAGAATTAAGATTTTTTTTTCTTTGATTAGGTTAGTGCCCACGTAGAGGAATTGCTTGAGTCGTTGACTGACCTCTTCTCGGTCCAAATACATAATAATGAACCTGTCTAGACTGTAGTTATTAATTAGTACTATCTTTTTTTTATTAAGCATTAAACAAGTATGTTGTATCACTTTGTGTTCAATTCTCTCTATGTGAGCAAGGCAGTGGAAGTAGGGAACAACTTTGTTGTTCACCAAGCTGATCAAGTCATGGCTGAAAAAGCCAAAACCTTGCAAGATCGCATTGTAATCTCTCTTAACATTGATTTTTAATTGTAATTAGGGTTTTTGACTTGGCTGGATACATTTGATTCTATCATAATTTTTTTAATTAGTTTATTTGTTCCGTAAAATGAATGGATTAGTTGTTTAAATTTTCAATTGGTCTTGATGCTTTATTCCTTAAATTCTCCCCTCCGATTTTGTGTGCAGTCAAGAGAACTAGCTTTGCTTGCAATTTCAGTTCTCGCTGTCATTTTCTTAGACAATTTGTGTTACCAAAAAAGCTTTGGTTGAGACAAGCAACTACTTAACTACACCATCTTCACTTTTATCTTTTCTACTTTGAATAATTTTGTCACTCAAAGGAAGACTGGTTGAATTTTAATAACTTGAGTTTGGGGTGTTGTTTTTTTTCGCTGGAAAATATATAATTGATGATGTATATTTTTTTAAAAGGTGTTGTGCTTGAACTCATGCTTAGTAATATGTGTTTTTTTTAAAAAAATAATTGAACTCATGTTAATGGTTATTTAAAAAGATATATTCTGAAATGAAAGATACTTAAGAATAAAAAATAATAATATGTTGAAATTTTTTTCCGTTTGGGTGTTAATTGCTATGTTAACTCATGAAATAATTTAGGCAATCAATGTTATTGCTTCTATGCTTCAAAACGAAGAATGAAATTGTTTATTGGTTTTGGCATGGTAATTTAAGGTGTTGTATGTGTTGAATTAAGAATTTTTTAACAAGTTTTTTTATATATTTCCATGTTGGCCTATGTGGTCTTTTTAATTGTCAAATTATATATAGTTAGCAATTAAGCTTACGACTTTAAAATTTTTGGTTTGTTTTTTTTCCTTTTCTGTCATCAGTATGCCTTTGAAGGGTGTATGATTGTGTTCTCTCATTCCTGAAATGATCAACATAATGCATTTATCTAATAACTTTACGCACTATGTTCACAACAAAGCCATGGCTTCATTGTTTTAAGCTTCACGTTGTTTTGTTCTTTTATTGTTATTTAAGATCCACAAAGGTTGATACATTGCTCGGATATCAAGTTTGTGGTTTTTTTCCATCCTTTCAGTGATTAGTGGATTTATGCATATGATGTTTGTTGGGTACTTTATTTTGTGTGGACCTACTTCAGAATGTTTAATGGTGTAGGCTATTGCATAGAGAAAATTCTCTTTTCATGCCTCTTTTTTTAATTAAACATACTGGTTAGTAGTTGCTTTCATGAATATTAATTAATTTTAGTTGTTTGTTGTGTTGAATTAAGTTAAGTTAATCAATGCTTATTCTTTGTTTGCATGATAGCTTGAGATTAGGGTGTGTTGTTATTGCTTCTATATGTGTGTTTTTTTTTTAATAGGTCTTGCTGATATGCTGTATTTTTTTAAAAAAGGTGTTGTTGCTTGAACTCATGTTAATGGTTAATTTAAAGAGAAATACATTCTGAAATGAAAGATGCTTAAGAATAATAATAAAAAAATATGTTGAAGATTTTTCGTTTGGGTGTTAATTGCTAGGTTAACTGATGAAATAATTTAGGCAATCAATGTTATTGCTTTTATGCTTCAAAATGAAGAATTAAATTGTTTTTTGGTTTGACATGGTAATTTAAGGTGTTGTATGTTGAATTAAGAATTTTTGGCATGTTGTCTTATATTTCGTTGGCCTATGAATTAAATTATATATAGTTAGCAATTAAATTACCACTTTAAATTTCAGTGTGTACAATTTCTGCCTGAAATGGTTTACAAACTTTATGCTTAAATGGTTTACATTATTGTTTTGTTTGGTTCTATTTTCTCTCCACGAATATACATTGCTCATTTCAAGACCTTTCAATTCAATTGCATATGGTTGCTGGCTACTTTTGTTTTCCAACGAAACTTGCAGAGAGAAAAATTCTCTTTTTGAAATTATGTTGTTAATTGCCATGCGTTTAATTAATTTTAGTTGCATATAATTGGTGGCTGAATTATCGTTTTGAATTTAATTGCATATAATTAGTGGCTGAATTGGTTTTCAACAAGATTTTGGTTGGAAAAAAATTTGATCATTTGGTATCAACTCTGTTTGTTATAGCAAATTCCATTGTTGCCATCGTCAACCAGTTTGCTAACAGCCAGACCGCCTTCTTTGATAGCTTTGCTTAGTCTATGATAAATATGGGAAATTTTAAAGTCCTTTGACAGGAAGTAATCGAGAATCAAAGCTGACTGTAAGAGGGTCAATGAGGGTCTTCGAAAATTCTATGCTATGAGATGGAAAAACTATGCATTTCTTTCCTCCTCTTCAGCTTTTTTTCCTCAAATTCAACGTGTGCTAGAACTATATAATAAGAAGGGTGGGATTTTTTCTAGCTCTGAACAGACCTCAGAACTGAACTTTGAAATCCTCCTCTACGTTGATGTATTAGGAGTATACCAAAATTTGTGTTAAACACATAATTTGAAATGGAAGAAATTTTTATTTATTACATATTGTTATTAGGAATGAATGGAGTTCAAAAAAATTATTAGCTCTGCAGTACAAAAAACAGAGTTGCTGCAGATCACTTGGATGTAAATTAACTAACATAACAAAACAATTTGGGTTTGGATTGGTCATGATCTGACCAAGATAAGGATCTGGCATGGTTTTAATTTGGGTAAATCAACTATGAAAACAGCATATGTGAACATTCTCTTCTCTCTATATGCATGTTCTTTCAAAGTGATTTTGATAAATGGCTTCCAGGAAATTATTTGCTGCTGCAGTTCTCATATCCAGATATATGTTTCTATTGATGGTTGCTATTTTTATTTTAGTTTTTAATTACAAATATATTTCTGAATGTGATTCGTGAGCGAGTGGAAATTTGTAAAACCACATATGAAAAATTAATTTAACCCATCATTATATAAAAAACACCAACTCTATACTGAAACCCATCATTATTTAAAATAATTACTTGTCCATGCAAAACAAATTTTATTTTATTTTGGGTCCATGTTTTTTATAGTTGAGAGTTTTTTGCTCTAATCCATGTGGTCTTTTTAATTGGCAAGGGATGTCATGTGCCATTGTTTTATTATTATTATTATTATTATTTCAATAACTACAGTTCCCCCTTATTGTTTTCATTTGCTTATGTGGTTTTGTTTTTTTTTTTTTTTTCCTGTCATCTTATCTGTATGCCTTTGAATGGGTTCCATGTTTTTTTTTTTTTTTTTTCCAGTTTACTAGGTAATGTGTGAGTTGTATTGTGTTCTCTCATTCCTTTCTAACATGATCACCATAATGCATACATTATCTATAACATTTTTTTCCTGCACTATGTTCACACAAAGCCTTAGGTGCTTTCTTGTTGTTAAGCTTCATGTTGTTTTGTTCCCTTTTAAAAAAATTGTTATTTAAGATGAGGCATTTGAAGTTGACTGGTGCTTCAGATATGAGAAAAACAATTTGTTTGTGGTTTTTTTTCCATCTTGATTTTGGGTGCTAATTTGGGTGATTAGTGGATTTATGCATGTGAAAATGTTTGTTTTACAGGTTGCTTTATTTTGTGTGGACCTTCTCAGAATGTTTAATGGCGTAGGCTATTGATTTTGCTATCCACTTTCAAGGAATGTTTCACAAGGTATTATTAAACAGTGTTCTGGTTCTTAATTGTTTCATTCTTTCTTACAAGCTATTTCTACTAAATTTTTTAGAATATCTTTGTTGTTGTTGAAAGAGCTTAAGTTAAATTAATCAATGCTTATTCTTTGTTGCATGATAGCTTGAGATTAGGGTGTTGTTTTGCTCTGGTCGAAAATATATGCTTGCTGATATGTGTTCTTTTTTTAAAAGGTGTTGCTTGAACTCATGCTTAGTGATATATGTTTTAAAAAAGAGTTGGTTGAACTCATGTTAGAGGTTATTTAAAGAGATGCATTCCGAAATGAAATATGCTTAAGAATAAGAAATAACAGTATGTTGAAGATTTTTCCATTTGGATGTTAATTGCTAGGTTAGCTAATGAAATAATGCAGGCAGTCAATGTTATTTCTTCTCTATGCTTGAAAACATAAAATTAAATTGTTTATTGGTTTGACAATGGTCATTTAAGGTGCTATTGTTGAATAAAGAATTTTTAACATGTTGTTTTATTTTTTTCTTTGCCTTTAAATTAAATTATATGTAATTAGCAATTAAATTTATCACTTTAAATTTCAGGGCATATATATTTGGGCCTAAAATGGTTTAAAAGCTTTGTGCTTAACCATTATTGTTTTATTGAGTTTTATTCTTGCAACAAATATGCATTGCTCATATCAAGATTTTTTCAATTAAATTACATGTGATTGCTGGCTACTTTTGTTTCCAGCAACACTTGCATAAAAAAAATTATCTTTCTGAAATTATGTTGTTAATTGCCATTACTTTAGTTAATTCCAGTTGCATGTAATTGGTGATTGAATTGTTGCTGCTGCTTTGAAGTGGATGCATATAATTAGTGGTTGAATGATTTACAGCAAGATTTTGGTGGAAAATAGAATAGTTCATTTGGTATCACCTTTGTTTGTTGCAACAAATTCTACTCACTTTCTTTATTGTTGCATTTGCTTCTTTTCATTACAACAACTATTATTTTTGCAGCAGATTAAACACATTTTTCATTATTTTTTTCTTTTGATTTTCATAATCACACATTTTTTTTATTATTGTTGTTGTCATCTTTAAAGATCAAAATTTCCTTGCTAACTTTCTATTTTTCACCATATGTTACAGGCATGTTATTTCAATTGCTGTTGAACTATCTCCAGGTTACAGGAAGCTGAAACACCACCTTTTTCCTGTCTCACTCAAGCTATAGGTATACCTTTATTTTCAAACTTCACATGTTTTTTGTCCTGCAACTTTGTCACTGTATTTTTCTTTTCCACTATGTGCTTGCTTTTTTATGGATTAATTTGGATTTTTATATATGTTTCATGTTTCCATTATTACATAATTAACTTTTTTGGTGAATTTTTTAATCTTATTCTTTCATTAAATAGTTTTCTTTTAATTGTTTTTCCATTGAAATTTTTGATTTTTACCATATTATTAAAATTGCCTTGATTGGAAAATTAGAAACCATTCCCGTACAATTTAGTTTTAGTTAGATTTTGAGTTAAATTGTATTTAAGTGGCAGTTAAATTATCGCTTTGGATTTGATTTCATATAATATGGTTGAAATCATTGACAACATTATGCTTGACCGTTATTTTTTTTTTTCATTCTATTTTCTCCATAACAATATACATTGCACATGTCAAGGCTTTTCAATTGAATTACATATGATGACCTGCTAATTTTATTTTGAACAATGCTTGCATGAAGAAAATTTTCTTTGTTATAATTATGTTGTTAATTCCCAAGATTTTAATTTGAGCATGTAATTGGTGGCTAAATTAATGCTTTTAGTTGCATTGCATATAATTAATGACTAAATTGGTTTACAACAAGAATTTGGTGAGAAAAAAGTTTGTTCATTTCGTAATAGCTCTATTTATTAGAACAATTTCCACTCATTTTCTTTATTTTGTTGCATTTCCTTCTTTCTATTGGAACAACTCTAAATTTTGCGGCATAATGAACACGTTTTACGCTTTGAATTGTATTGCATATAATTTATGGCTTAATTGGTTTGCACCGAGAATTTGTTGAGAAAAAAAATGTTCATTTCATACCATCTCTGTTAATTGCAACAAATACCGCACACTTTGTTTATCATTGCATTTGCTTCTTTCCATTGCAACAACTCTGAAATTTGCAGCAGAATAAACATATTTTTCATAATTGTTTGCTTGCAATTTCTATGATCACATGTATTTTTGCTGTTGTTTGTTATTGTCCACCTCACAAATTCAAATTTGATTCGTTACTTTCTATTTTTCACATTTGTTGCAGGTCTGTTATTCCAATTGTTGTTCAACTATCTCCCCGTTACAGGAAGCTAAAAGACCATATTTTTCCTGTGTCACTGCAGCTACAGGTGCACCTTTTTTTTTGAAACCTGGCCTACATTTTTCATGCTTTCTTTGTTGCTGTATTTCACTTTTCCATTTTATGTTTCATTGTTTTTCAAATCAATATGATTTTTTTCATATGTTCGTGTTTCCTCTATTTCATGATTAAATTTTATGTTCAATTTCTTATTCTTTCATCAAATTTTTATTTCTTTTCCATTTATATTCTCTGTTCTAACCATGTTATTAAAATTGCCTTGATTGACTATCTTTAACCATTTAAATTTATGTTTTAACTTTTAGAAGCAACGATTTTATGACTAGCGATAAACAAAGATTACAACCATTCCATGATGTTGGACATGGGTGTTTCTTCACCATACAACTCAACAATCCATATTTATAGTGAAGGAAATTTGGGTGATGAAAGTTTTTCATTCACGCAAGCAACGCCGTATAACTCTGATCATCTAACCAATGATCATTCGCTTTATATACTGCTGATGATGGTGCATCATGTTCTACTTCCTTACAAGGAAATTATTCAATCTCGAATAATAGTACCTCTTCATCAATAGCATCAACAAGTCGGGTACATCTTCCATATGGATTTCCCTTTCGATGAAAATGCCACTAACAATACTAGCTTTGAGACTAACACCACACATGGACCAATTGCTTATCAAAGCCTATTGGTTGGCCAATCTGAATACCAAAAAAAACGAAAAAGTGAGTTTACCTTGAAATTTCCCGAACTCTGATTCTTTTTTTTATTCCTTATATCATCCATCTTCTTTTTTTCATTATCTTTCATTTTCTTTGTAATTTCTAGGGGAAACATGCGAGTATGTTGACTTTGGTGATAAGACTTTTACATGTCGCCATTGTAATGCGCTTTTTTGGCTCCAAGAACGTCTTGCACGTTCATCTAAAAAGAATCCATCTTTCTCACTTTGTTGCCTTAATGGTCGAGTTTCCCTTCCAGCTATGCAACCAACTCCTCCAATTCTTGATTTTCTTCTTGATCCCAGCAATGGCTCTGCCTCAAAAAAATTTCGAGACAATATACGAGCTTATAACTCTATGTTTGCTTTCACATCGATGGGCGCAAAGATTGATACTTCTGTTAATGATCAACCAGCTCCATATGTGTTCAAGATAAGCGGTCATTGTCATCATTTAATGGGCTCTCTCTTACCTGTTGATGGAGAATCACCAAAGTTTGCACAGCTCTATGTGTTTGACACTGCTCACGAAATTGCAAATAGACTTTTGCCATTTACAAGGGACTCCAAATCATCATCTCTAGATGAGAATATTGTTGTGGATCTTTTAAGAATGCTTGATGAAACAAACGAGCTTGCAAATTATTTCGCAAAGCTAGAGACAAAACTCAAAATATCCAATCTGTTGATTATAAACTTCGCTTACTTGGAAAGCGAAACCATGATTCACGCCAATATGATGATCCTACATCAAATGACATTGGTGGATTAGTTGTTGGAGATATTGGAGATTTTTTCTCGGAACGGGATATAATTATTGAATGCTTTTCAGGTTCTTTTAAAAAGAATCTCAAAATTACATCCAAAATTCATGGCATTACAATATCCCCTTTTGTTTCCTTATGGTGAAGATGGCTACTCCTGTAATATTATGTTTGTTGATCATGGACATGGAAAAACAAGGAAAAGGTCAAGAGTTCCGATGCGAGCTTATTATGCTTACCTTATCAATGAAAGGCCTGGGTGCGATAATACCATCATTAAAGGAGGTCGTTTGTACCAACAATTCTTGGTCGATGCATTTGTTATGTTGAAGAAGATCGTCTTGATTATATCAGAGCTAATCAAAAAGATTTACGTACAGAAGTTTATAAAGGTATCCATGAAGCTGTGCTTAATGGGGATGTTGAAGGTTTCTCAGCTGGGAAAATCATTGTTCCATCTTCTTTAACTGGTAGCCCACGTTATATGATCAATAATTACCAGGATGCAATGGCTATATGTAGAGCGTATGGAAATCCTGACCTATTTATTACATTCACATGTAATGTTAATTGGCCTGAGATACGAAGGGAGCTTACAAAAGGTCGAATTTACAAACATGAAGACAAGCCTGATATCATTACACGTGTTTTTAGATCGAAGGTTATTGATATGTTAGCCTTCATAAAATCAGGCAAGCCTTTTGGTCAGATAATTGCAGGTGCCTTATCTTTTATCTCATTTCTTCTAAACATTACAACTTTCTATTCTTATTAGGATTGTTTGGCTTAGTTTTCTTTTTATTTTGTAGATGTTTGTGCAATTGAATTTCAAAAGAGGGGTTTGCCACACACTCATATATTAATTTGGCTACACTCGAATTTTAAATGTCGTACACCTGAAGATGTTGATTCCATTGTTTCAGCTGAAATCCCTGACAAACTTACAGATCCAAAATGCTATGAAATTGTTTCAAGATTCATGATGCATGGTCCATGTGGTCTTGCAAATCCAAAATCTCAGTGTATGAACGAGGGAGTTTGCTCAAAAAGATTCCCAAAAAAAATTCAAGACACATACTGTTTTTGATGATAATGGCTTTGTTTATTACAGGCGTCGTGATCTTAAAGACAATTTTGTTATAAAAAAATGGCATTCAGCTCAACAACAGATATGTTATTCCATATAATAGGGAACTCTTATTACGATATAATGCCCACATAAATATTGAGATATGTTGTCAGTCAATGTTAATTAAGTATCTTTTCAAGTACGTAAGCAAAGGATCTGACAGATGTAGAGTTGTTGTTGAAAAAGATCGTGCTGATGAGATCCATGCGTATATGAATTGTCGTTTTATATGCCCATATGAAGTGGTCTGGCGTCTTCTACAATTTCCAATACATTCAAGATCACCTCCTGTTGAGCGACTTCAAATCCATTTGCCATTGCATCAAAATGTTGTTTACTCAGGAAATGAAAGTCTACCATCAATACTTCAAAAACCAGGTATTGAAAAAACAATGCTCACAGAATGGTTCACGCGTAATAGAATTGATCATGAAGCACGTCAGCTTTACTACTCAGAATTTCCACATAAATATGTTTGGGATCCTGGTAAAAAAAGAATGGATTCCAAGATCAAAAGGTTTTAGTCTTGGTCGATTAACATATGTTCACCCTGCCTCAGGAGAACTCTATTTTCTAAGACTACTCCTTAACCATGTAAGAGGAGCATTGAGCTTTGATTATCTAAAAAATGTTTCGGGTGTTGTGCATCCAACATTTCAACTTGCTTGCAAGACCTTGGGACTTTTAGGGGATGATAAAGAATGGGAAGACGTCTTTTGTGAGGCTATGGCTACTGCAACATCTCCTCAAATAAGGAATCTCTTTGTTAGTGTTGTTCTTTTCTGTGATGTTTCTGATCCAGAAGTTTTGCTCAATAAATTCTGGCACTCAATGTATGATGATATTATCACCCGTTTCAAATCCAGCTTTTGCCATGCCTAATCTTAGATTATTCGATGATGAGCTTAAAAACTATGTTCTATATGAGCTTGAGCTTCTCTTCAATGTTGCTGGCACATCTCTTGAAAAGCAAAAGCTTCCAATGCCTGATGGGCGTTTATTGTCAGAAATAAAGAATAAACTTTTGAGAGAAGAGCTGAACTACGATATTGCAGATCTTATATGTCAACATTCATCAGCTTTCCCACAACTCAATCAATGTCAACTAAATGTTTATGATTGTGTTGTTAAATCTGTCCTTGAAAAAAGACAAGAATTAATTTTTGTTCATGGCCATGGAGGAACTGGGAAAACATTTTTGTGGCATACAATAATCAATCGGTTGAGATCAGATGGTTTGATTGTCCTTGTTGTTGCATCATCAGGTATTGCATCACTTTTGCTTCCTGGTGGTCGTACAACTCATTCAAGATTTAAGATCCCCCTTACTGTTTCTGATACTTCATCATGCGAGATTAAGAAAAAAACCGATCTTGCACGACTTCTACAAATGACCTCTCTAATTGTATGGGATGAGGCTCCAATAAATAATCGGTGTTGCTTTGAAGCATTAGACCGCTCGCTTCGTGATGTCCTAACAAATGGTAACGACTTGCCCAATGATAAACCATTCGGTGGAAAATCAATTTTATTAGGAGGAGATTTCAGGCAGATTTTACCTGTTATTCCCGGAGGAACAAAGGAAGACATTGTTCATCGCATCTCTTTGCAGCTCTAATTTGTGGTCTAAATTTAAAGTTCTCACTCTTACAGAGAATATGAGGCTATCATCCAATGGACTTTCAAATGATCAAAAGAAAGAACTTGCTATTTTGCCAACTGGATTCTTGCAATTGGTGATGGAACTCAACAGGATGTTTTATTCCCTGATGATTTTGATGCATCCATGATTAAAATACCACAAGATCTTTTGCTTGAACCTGGATCTAACCCTATATTGGCAATTGTTTCAGCAGTGTATCCCTCTATTCGTGATATCAATATTGATCCATGCTATTTTAGAGAGAGAGCAATTGTAACTCTAAGAAATGCTACAGTTTCTGAGATCAACGATTTTATCTTAAACATGTTGCCAGGAATGAAGCGGATTTACCTGAGTACTGATACTGTTTGCAAAAACATCGAGCGATGGTGATAATGCAGATATTTTGTATCCCGTTGAATTTATCAATCAACTTGAGTTCAATGGAGTACCATCCCACACAATTTCCTTGAGAATTGGCACACCAATAATGCTTTTACGCAATCTTAATTTATCAGCTGGTTTATGTAACGGAACAAGACTTATTGTTACGCAACTTGCTGAGAGGGTCATAGAAGCTCAAATAATAACAGGCTCTTTTATTGCAATCGTGTATTTATTCCCAGGATTGTTTTTCCAATAAATGATGCAAAATGTCCATTCACAATTAAACGAAGACAATTTCCTATAAGACCATGTTATGCTATGACAATAAATAAAAGTCAAGGACAATCATTGAAAGTTGTCGGTGTTTTTCTCAAGGATCCAGTTTTCACTCATGGACAATTGTATGTTGCTCTTTCACGGGTTACATCAAGACAAGGACTGAAGATTATCACATGCGATGCCGAAGGAATCATTCAATCTATGTGAAAAACATTGTGTATAAAAGATGTTCTTAGCTCTTTATCAGTGTCTTGATCTCTCAGAAGCACACGTTATTTTTTTGTCAATCTTTTGCTCCCTGTCTTTTTTTTCTTTTCTAAGGTGATGCTTTTTACAAAAGAAAAAATATTTGATTTATCATTTTTAATTTGGACATGTTTCCATTTGTTGTTTTTCCCCATTCATTTTAAATTAAATATTTGCAATAAATGTCATTTTTTTAATTAATATTAGCTCTGCTATTTTTATCATTGCTCATAATATTTTTTTTTATTAATCATTTGCAGGACAATGGCTCTACCTATAAAAGAGATTAAAAAGTACAACTTCTACCCTTCATTACGAGCTAGGGCCTGTCGAGTTTGGATTGCTAAATTTAATGGTCAGCCAAGCAGTTTTAATTGTGTTTTTGTTGACAATCAGGTATAATTTATCATGAAAATATAACCACTAATGAATCTTATTTTCTATATATTTAAATGTTTGAATAATGCATGTCCACTCATTTCTGAATATTTTCTTTACTTTGGCAATTTAACTGTTCTTGAGTTCTGGCAAGATTTCCCTTGTCATGTTCTTTCAAGCCGCCCCCTTCAACTACACCACAAATCATTCCAAGACCTCACCAATTTTCGTCTGTTTAAAGTAGCATTTGCTTCTTTACTTGCCGTTGTTACTTTGCATATAGTAAAAGCAAAAAAAAAGCTAAAAAAAAGGAGGCATGGGATTGGCTCTGCACCTAGCCTCTGGTCATTTGACATTTTCCTTTTCCTTAATTCTCTACTTGGAGAGAAGAAAACGCGGGCTAATTTATAATGTTAATCACAAACCTCAAGCATTCTGGTCCTTCGGTTCGTGCTAAAAGATATGGATCAAGGCTCCTGAAAATGTTTTATAGCATTGTTACTGTTACTATTCTATAAATGTCGGTGTCCAAAAATCACAAATAAATAGAAAAGTGAGCATAGATGTTTTGATTTGACATAACAACTGCAAGTCATGCTAAACAAATATATATTAACTTGCATGACATATAGGAAAACAATCATGTATGCATACTAAATATGTATAGAAATTATATTTAAATAAAGGTAATTTAGGATGCTTATTTATTGAAATTCTTAGAGTATTATCAGTTTAAAATCATCTTGAGATATCTTATTTGCATGCAATTTGTAAGACTTTTTTAAAATTTTTAGAAAAAGATATTAGCTACTAAGTAAATCATGGTTCTGGAAATTCAATGCATTTGAAACTTGAAATGTTTGCTTTCATGGTTTTGGTATAAATTAACTACAATTTTCAAAACTGAATTCCACGTAAAGCTGGAGAATTAAGATTTTTTTTTTCTTGATTAGGTTAGTGCCCACGTAGAGGAATTGCTTGAGTCGTTGACTGACCTCTTCTCGGTCCAAATACATAATAATGAACCTGTCTAGACTGTAGTTATTAATTAGTACTATCTTTTTTTATTAAGCATTAAACAAGTATGTTGTATCACTTTGTGTTCAATTCTCTCTATGTGAGCAAGGCAGTGGAAGTAGGGAACACCTTTGTTGTTCACCAAGCTGATCAAGTCATGGCTGAAAAAGCCAAAACCTTGCAAGATCGCATTGTAATCTCTCTTAACATTGATTTTTAATTGTAATTAGGGTTTTTGACTTGGCTGGATACATTTGATTCTATCATAAATTTTTTAATTAGTTTATTTGTTCCGTAAAATGAATGGATTAGTTGTTTAATTTTCAATTGGTCTTGATGCTTTATTCCTTAAATTCTCCCTCCGATTTTGTGTGCAGTCAAGAGAACTAGCTTTGCTTGCAATTTCAGTTCTCGCTGTCATTTTCTTAGACAATTTGTGTTACCAAAAAGCTTTGGTTGAGACAAGCAACTACTTAACTACACCATTTTCACGTTTGTCTTTTCTACTTCGAATAATTTTGTCACTCAAAGGAAGGCTGGTTGAATTTTAATAACTTGAGTTTGGGGTGTTGTTTTGCTTTGCTGGAAAATATATGATTGATGATGTGTGTTTTTTAAAAAGGTGTTGCTTGAACTCATGCTTAGTAATATGTGTTTTTTTTTTTAAATGATTGAACTCATGTTAATGGTTATTTAAAGAAATACATTCTGAAATGAAAGGTACTTAAGAATAAAAAATAATAATATGTTGAAGATTTTTCCGTTTGGGTGTTTAATTGCTATGTTAACTCATGAAATAATTTAGGCAATCAATGTTATTGCTTCTATGCTTTCAAAACGAAGAATTAAATTGTTTTTTGCTTTGGCATGGTAATTTAAGGTGTTGTATGTTGAATTAAGAATTTTTTAAATATTACTTTGTCCATGTAATTTTTTTATATATATATTTTGGGGTCTATGTTTTTTATAGTTGAGAGTTTTTTGCTCTAATCCATGTGGTCTTTTTAATTGTCAAGGGCTGTCATGTGGCATTTTTTTTTTTTTCATTTCAGTAACTACAGCTCCCCTTCTAATCCATGTGGTCTTTTTTTTTTTTGTCATGTGGCATTTCCTTTCCTTTTTAATTCATTACTATAGAACTATAGTTAAGTTCACTACTAAACCAGCAATTGCTTATTCAACTTATGGAAAAAACTTTTCAATATTGAAATTGTTAAGAAAAACTAACATGATCAATTTTTAGCATCCATTTATGATTTACAATCAACTTTGTTTTCTACATGCTTAAAAAACCATACAATCCCCAAGCATTGCATTTGCTTTATATAATTCATAGAAAATTTCATACAGGTCAAGGAAATTTCATTTATTCTATTAGTTGACATGATTTAATATATGAGTTTGAGAAATTTTACGATGCAATCACTGCTAACTGCACCAGTTACCATGAAAATCTCAGTTACAATTCCATACTAGAGCCATGGTTTACCAGGTATATTACATCCAATTATAACAAACATTGAGAAGCAACCAACAAGTATATTTATCTTTTATTCTATACATATTTTATATGCAGCTTTCATTTATATAATCGTCTACAATAATTAATTATTATATATGTGCATCCTGCTAGAAATAATGTTTCACCTTCACCTCAAGACATGTTGTTGACTTAGAAAATCTTGCTTCAAATTCATAGACTTTATACGTAACAATCAATTTAAACATTTTAAGAAATATTAAGACATAAAAATCTCTTAAATTCATTATTAAAACCAGTCTTTTAACTTAATGTTCCAGTAGTACCAATACCTCACTTCCAATGTCATAAAAAATCTTCTTGAAATAATTTACAAAACCTTATTACATATTGCATTCAAAATTCTAAACCTTATCACATATTGCATTAAAAACTCTACTCCATTTGGTTGTTGGCATGGTGAACAATTATTTTTTTCATTCCAACGTTAATCTTTTTTTAATATAGGGTGGAGCTATTCAAGCTGTAGCTAAAACAAGAGATCTCCCAACATTTGCAGCAATAGTTATTGAAGGAAATCACTATGAAATCAAAGGATTCTATACTTATGAAAACAGAGCAGTAAACACAGTTGCTGCCCATGATGCTGTGATTGATCTCAAATCTAACACAAAGATTACAGGCATTGAAGCTATTACACCTTCTGTTCCTAGATACTACTTTAATTTTATTGACTATGCACATGTTATGACCAAGTCAAAAAGCTCCAGAAATCTTACAGGTTTACCATTTTACTTCATTCATTTAGCCTATTATTAAACATTTCTATTATTTGAACTCAGCTTGATAACATTACTTAAAAGCATTTATTCCTGTTTTTTAAGATGTCCTTGGAAGACTTAAAGCATTGCAGCCACTTCAACAAGTTATGGTTCGTGGACAGACGCTCGAAAATAAGAGAGAATTCATGCTTGAGAACATTCGGTGAGTTGAAAAATTAAATGCAAATTACCTTACTTTTATCAAGCTTATTGATCAAATTTGTTTTTGTATTTTCTTTCAAAGTGGTGAGGAGCTTCGCATAACTCTTTGGGGTGATAGTGCTAGAGATTTTGATGGACTCGCTCTTCATAACCTGCCATCTCCGGTTATCATTGCGTTTGCTGGATTTCGTGTCACGGAATTTAAGGGTAATTTTAACTTCTATTTCTTTTTTTTCTAAAATTTGTTTTTTAACATTTTTATTATCATTCTGATCCAACTAATTCTCCTTTCATTTTATTACAAAAAACTCTTTTGTTCACAAGGAAAACCAAATCTTAACAGTAACAGCCGCCCTCTTTGGTGCTTCAATCCAGACATACCAGAATGCTTGGCATATAAACATTTGTAAGTTATTCCAACATCAACCACCTCTCATATGCTTTACCATTATCAATTTTTTTCTAACTAATTATTTTTTCACCATCTTTTTTAATCGATTGTACACGCAGCTTTGCACAACTACCTGTTGAAATACAACAACTCCCTTCATCATCAAATGTTGTTTTATCGATAGAGGAGCAAATCAAAGAAAATAGGAGAACAATACATGAGATTCTTTGCATGAATCCTTATGAGCACAAGGTTATTTTTTAAACCCTTTTATTATTAGCTTTGATAACATACTTTACCTTCTTCATATAATTTAGTTTTTAAAAATTTCATCTAACCACACTCCTGAAACATGTATTTCCTTTCCATTACCAGCATCTAAGATTCACATGTCAAGCTTCGATTGTTGACTTTGATTTTCCCAATGGCTGGTGGTATCCAAGCTGTCCAAAATGCAACAAAAAACTTAGTGGGGGTGAAAACAATTACACATGCATGGATCATGATGTTATCACCTCTCTTCCAATTCCATGGTAAGTCATCTAACTTCACAACTAAAGCAATATTAAGTTGTTAAATAAAAAAATCATATTCCTTGGATACATTATCATGCACTTCTTATTAATGAACATGTATTCAATTTTATATTATAGGTTTCGCTTAGAATGCATTGTTACCGATGGAGAAGATGTCACTAATTTTCTTCTATTTGGGAAAACTGCTGAGCCACTTTTTTGGATCATCGGCCCACCATTATGTCTATGATAAAAAATTTATTGATCCCTCAGTTCTTCCTCCTGCCATGGCAGCAAAGTTAAACAAAAGCATGATTTTTCAGCTTCGATTTGGTGCTTTCAGATCCATCACCAACAGATGTGAGGTTATCATTACTAATATCTTTGACGACAGCACAAATAAGAGCATCCATCCTCTAGAAACAACAACTCCAGAAGCTAAATCATCTCCTACATCCAAGACATCTACTCCATTAAGCTATATGAAACAGGTTCTCAAAGCTCCATCAACTCCACAAAATACTGTCACACAACTCAGGATTGCTCCTGATTCCTTGGAGACACCACCTCAGAACATATCACCAAACAAGGAAACAAGCATAAACAGTGAAGCACGACGTGCACTTGATTTTGAAGATGCAACACAGCAGCTCAGGCAAGTTTACATTTCCCCACACTTTCTTTACATTTTTTTTTCCTTAACACGTGTTAAATTTGATGGTTCTTAACCTGTGATGGTTCTGCCTTGCATCTCTTTAACTCCTTTGGTTACAATAGTCATGAAAGATGAGCATGACAAAGCAATTGAAGTCCAAGGAAACCTGGGAAACATAGCTACATCTGAGACATTTGATCACTCACTTCCACCTTTGAAAAAACAACGGGCAACATCCTCATCATCCTCGAAGGTTTGATTTTTAACCTCACATTCTTATAAATCAGTTTTCAATTTGTCCAACATGCCTTTTATTTGTTATTTATTTTCTAATTCTATTTGTTTTTTATTATTTTACATTCACCTATTTTTATTCACTTCACAGCCTATAATTCATGAGTTCTTTTCTTCTTTACATGCTAATTATAACATTGAAAACAATTCTTAAAAGAGAAAAAATCATTCCCCTGGAAAATTTATATATCAATATTAATACTTTTCATTAAAACCAAAGAATTAGTAAAGGATATATGTATATTAACAATGAGAAGAAAACATAATTATTATGTGCACACAATAAATACTTAGATAAAGAAGAAATCATTACAATTATATATGTGCATATGTTACTTAAAACAATTGCAATAAATATGGTTACTTTCTTGGTGAATGCTGTAAATTAAAGTCATCCCAGAGGTTGGGGAACCATGACACCAATTCCTGATACATGATATGCACAATGGATGGTCCACATTTAGGCAGGACTGCAAGCCTTCTTTTAGGTGTTGTAGGCTTTGAAAGCACACTATCCAGGCATACACTGCACTCAATTTCTTCACTATGTTTTAATGCCACAAGAAACTTTTGTTTCGTTTCTTCTCGCATGATTACAAATGCTCCCCTCTTTCATCTTCCCTGAAGGAATAATCACAGCAATGTGATGCCGGAGTTTTTTGAGAAAAAAAGTTTTTCCTTTTTTTTTTTCAGTTTAGGATTTTTATTGCTTTGAAAAAGGTTTTATAATGACTACATAAATTGTATATACAATAATGTAAAAAAAAAAAAAGCATGGTCAATTTTTATATCTTGCTTCATCCACACATTTAACTTCATCTACTACACAAATGTTCACAGAATTTTCAACCTTCAATTGCATCTATAACACAAAACAAAAAAAACCAAAAACATTTTTGTGAAGGCTATTTAACATGTCCAAAAAATACTAACAACAATGACTTGGATTTGTTGTCTTTACATAATTTATTTTATTGTCTTTTACATTGCAGAAAAACTAGCAATTCCTCTACAAATGACTTGGATTTAGATTCCTGTAGCAAGAACATGGAGAGGAATCTGGCAGCTTATTTCTACTTTTGATGTTGTTTATAACTTAATCTATATTATCATGATTGCTGCCTCTATAATTTTAATATAGTTTTGGAAACAACAATGTCCTTTAAGTACTCAGCAATCTGACAGCTTATTTGTATTTTGTTGTTTATAACTTAATCTATATTATCAAACCTTTGATACTATACCTAGATCAGTTCTTTTTATTATTGCTTAGCAATTATTATTTTTCATGCATATTATGTTTATTCTGGTAAAAAAACTATATTTTAATTCATAACCTAAAATCGCCCGCAGCAAAGCGCGGGCAATCAAGCTAGTAAATACTAAATAGCATTTGGAATCTGCAATTGTTCTAGCCTTTTGAGTAGTTCATCACTTAACAATGGCCAACGAAGACGTTTCGCACGATCTTTCATCCCTTCTTTCGTCGGAAGAGAGGGACTTTCTCATCCGCAACAATGGTGACCAGGTACTGCTTTTAGCTTATGGATTTCTCTGGTCTTATGCGATCTACTTCTACTTGTCTTATTAAACTTGCAGGTTTTTCTCGTAATTAGGATGGATATCATGTTTAAATTAGACTGCGAACCTTGCTCAAGAACAAGTTTATGACCAATTTCTAGAGCTTTTATGATTCAGAAAAGCCTCAATTTTTGTTTACCCTCTTGATTTATGGGCTATTTTTTTTTTTTTCTGATTATGCTCGACACTAATTTTAAGGTTACGGTCAGCAATTTGGTTGGGAAGATTGTGGGATTCTATTTCTCTGGTTCGTGGTGCGGGCCGTGCCGCAATTTCACTCCGTTGTTGGTAGAAGTCTATGAACAGCTATCATCCAAAGGGGACTTTGAGGTGGTCTTCATTTCTTCTGACGGAGACGATGAATCCTTCAACACATACTTCTCCGAAATGCCATGGCTTGCTATTCCCTTCTCTGATACGGAGAGCCGCCAACGTCTTCAGGAATTGTTCAAAGTAAGAGGGATCCCTAAACTCGTCATTTTTGATGCTAATGGTAAGGTTTCCTGCGATAATGGAGTCAGACTTGTCAAGGAACATGGCGTGGATGGGTATCCGTTCAACCTTGATAGACTGAATTTCCTTAAAGAGCAAGAAGAGAATGCTAAGAAGAATCAAACCATAAGCTCTATCTTGGTTTCCAGCTCACGTGATTATGTGATTTCAAATGATGGAAAAAAGGTAGATGTTTCATTCAATTAGCTAGTTTTGAAATTGAATTGATGATGCCATAATTCACATTTTTGCTATCTGTAATGTCAGATCCCTGTGTTGGACCTTGAAGGAAAATTGGTTGGCTTGTATTTTTCAGCCCATGCTCATAGGATGTGCCGTGAATTCACTCCTAAACTAGTGGAATTGTATAAGACGCTCAAGGAAAGAAGAGAGAACTTTGAAGTAGTCCTAATATCTCTAGACGACGAAGAAGAAGACTTCAAAGAGAGTTTTGAGACAATGCCTTGGTTGGCATTGCCGTTTAAGGACAAGAGCTGCGGGAAGCTAGTGCGGTATTTTGAACTTCGAACCATTCCTAAGCTTGTCATAATTGGCCAAGATGGGAAGACTTTGAACCCAAATGTAGCTGAACTGATCGAAGAACATGGTATTGAAGCCTACCCATTTACACCGGAAAAGCTTGACGAGCTAGCTGCAATTGAAAAGGCAAAACTGGAATCGCAGACGCTTGAGTCAGTTTTGGTTAATGGGGAAAATGATTTTGTGATTGACAAAAGTGGCTCCAAGGTAATTGTTTTTGTTCTATGCTAACCTCGCATGTTGTTACCGCATTACTTTCAATAACTTTCTTATGATCACGAATTGAATTCATTAGCAAAGGGTTTTTTTTTTTTTTATCATTCCAATGGTTTACTCTTGATTAGGTCCCAGTGTCTGAACTAGTTGGAAAGAACATTCTTCTTTACTTCTCAGCTCAATGGTGCCCTCCATGTCGTGCCTTTTTACCCAAGCTAATTGAAGCATACCACACAATTAAAAGAAAAGACAATGCATTTGAGGTGATCTTCATCTCAAGTGACAGAGATCAATCCACCTTTGACGAGTTCTATTCAGAAATGCCTTGGTTAGCCCTTCCATTTGGTGATGGAAGGAAACAAATCCTGAGTCGGAAATTCAAAATTCAAGGCATTCCTGCAGCTGTAGCGATTGGGCCAAGTGGCCGGACCATTACCAAGGAAGCTCGGATGCACCTGACAGCTTACGGGCAGATGCTTTTCCATTTACCGAGGAACATCTAAAGCAATTGGAGGAGGAGCTTGAGGAAAAGGCAAAGGGGTGGCCAGAGAAAGTGAAACACGAACTTCATACTGAGCATGAGCTGATACGTACTAAACGCAGTGCATATGGTTGCGATGGCTGTGGGGAAACGGGATATCGGTGGTCTTTCTATTGCAATCAATGTGACTTTGATCTTCACCCCAAGTGTGCTTTGAAGGAAGATGAAGATGCTGGAACTGAAAAGGGAAAGGAAGGATGGGTCTGCGATGGAGATGTGTGCCGCAGAGCTTAAGCAGGCAAGCGCTGCTTGTGTCTGGTTTTATTGGCTTTCTGCTGTTGTAAGTATATGCAATGGAAGATGTTTGTTGCATGTGTGTGAATATAGTGGGGATGTCTCTCCTGTTATCGTTATGTATCTAAGATGTGTGAAGCTGAAGGGTTTTCATGTCCTGTATTTGGATACGAAAAATAAATAAACAGCTCTCTGTGTTTATGCGAATCCTGTGACCCATTTGGAACTTGGAATCCATGGTTGATGGTTGTTCTCAAAGCTCAATCACTTGTTATGAGGTTTTTGTCATTCCTAAACGAAAATGCTGTGCATGATGCCATTGTGCCGCTCTCTTTGTTTCTATTTGGCTGGGTGAAGAAACAGCCTCACCTCTGGAGCAAACTGGGCTGATTGTGACTTAACCAACATTATACAATGAAACCATTGTAACTCCACCGTAAAAGAAACAAGAATTTCCAATCCAAGCAACTGGATAGTCATTTTCCCCCCTCTTTGCCTTCTCACAGTACTTGTTGAGACGGATTTCAGAATCAAGAAAGCAGCATTAATTCGAACTCAGAACTAAGAAAGACAATGAAATCCCAGCAGGTGGAAAACTGGGTTCATGGCAGTTATTTGGAGGGTGGACACCTGCGTTTGTTGATGAACATGTCTGCAATCAATTAAAACCAGAACCACGGGCAGGCTATTGCTTGTATCAGTTCATGGAACGCAAAGGACAGATAGGATTAGTGGTGAGCTTGGAGAAGTTAGCAAAGCCAACAACTACACCAAGACCACCAACTCCTTCCCCTCGCAGAACAGGAAAAGATTTCCGTAAATTTAATGCTTTTCTATTTGCTTAATTCTCGTGACACCATGTTATTTGATACCTCAAAAGAACGAAAATATCATCCATTTGATACATCCAAAATTCAAGCAAGCACGCTGCCAAAGAAATTCGGCGACAACAATCAAGCACGCTGCCAAAAAGCTTGAAGCCATTGAAAAAAACCTTAGCTTCTATGGCCCATTAATTATGTTCATCTTATTTACTTTTTCACTGTTCAAATGCATGTTTCATGTTCTCGCCAGTTTCTTTGTGCCACGTTCCATAGCTTCCCACCACTGAATCTCATGTGCTTTAATTTGCCTTCGCCATGGACAGCCAGGAAAACCTTATCACTTGTTGCAGTCTGAAAAGGCATATTCTGAAATCACTTACGCATATTCTGAATTGTTGCAGTCTGAAAAGGCATATTCTGAAATCACTTACGCATATTCTGAAATTATTTAGGCTCTGTTTGTTTGCAGGAAATTAATTTTTTTTTGAAAAGTGAATTTCAGGAAAAGTGAATTCCTGAAAAGTAAATTCCAGAAAAGTATTTTCCGATGTTTGGCAGTGATATGGAAAATGAATTGGAAAACACTTTCTAGTGTTTGTTTGTGTTATGGAAAATGAACTGGAAAATAATTTATTAATAAATTAATTTTTTTTCAGGTTTATCTAATATATATATAAATATTTAATATAAATATTTTAATCACTTACAATAAAAAAAATGAAATCTAAAAAGTATAATAATGAATTTTTTTTATTATTATATGCTATATTCATACATAGCTTATTTTATAAAATATAACTATATATGTCATATCATATTATATAGAAATAAACCTATGAAAATATTTTTTAAGTAAAACCTATTAATATATTTTTTTCAATTTTAAAAGCTTAAAATAAGTTTTTTTTTTCATATAAAGAAAGCCAAATTAGTTATGGTATTAAAGTAAGAGTTAGATATTTGGGTTTTCTTGGTATGAAGATTTTTTAAAAAGATAAATAAAAACAAAAATATTTTTGATGGGTTGTTTGGATAAAGATTTTTATTGTTTGTTTTACAGGTATAGGCAATTATCCCTTTAATATCCCTTAATATATGTCAAATAAGCATTTATAAATAAAAATAAATATCTTACATAAAACAAAAGCATGCATAAATATTAAAGTTTTGGTTCAAATTCATACATATTAGTTAAAAATTCACAAAACATAACATACTAGACCGAATTAAACAAGTAAACATACTTGTCAAAAAACAAACATAAACTTTCTTATCATAGTGAAATCATCTAGCAATCAGGCCTGTAGCAGTGTTGGTTCACAAAATTATGAACCCAAATTTTCCTCAAATTAGCATTTTTGGCCAAAAATGCTTTTGCCAACATTTCATTTTAGACCAAGTGATCAAAAGCATCACCAAGAGCGATCTCCTCAAAGCCTCAAATTTCATCACTTTTGTATATAGCTCATTAACATCAAGTTGATTTTGCGTAGGCTTTGAATTGCAAGCGCTATATCTCCAATCTTTTTAGACAACTTTTCAACACTATCATCTTCATCCGTTCGATATCTCTTCTTATGTTGCCTCTTTTGGGTTTTAGATGAAGATGTCTCTTTACCTTTTAAAGTTTCTTCATATTCTCCTTCATTCTCAATTGAAATAGATTGCACTTCAATGTTCTCTTCCAGGTTGATATCAGCATATGATTTTGCATAATTTCCGGTTGCCATGTATTTCCCACAACAATTGTCATTGCTTCATACATATCAAGTTTTTTGTTGAGATACTTGTCATGATTCGGATGTGCCTGTTCATGAAAATTAAAATATATAATTTTCAGTTCCTTGTATAAAGTTTTGGAAACAAAAGTAAATGTAAAAATTACATAGAATACACTATTTATCATACCTTTACTTCTTCATCATATACATCTTTCGAAACCATAATCATCTTCAAACAATTATCCCAACCAAAACCACTTTTATTTTTAAGTTGGGTTATTATTCCCCATTCTTTTTTCACAGTTTTTGAGGTGATTCTCCACATGCTTCTGCTCGCATGGCACGTTGAACTGTTGACTAATTTCTGTAGCTACCTTTGCAAAAGATTCCGCTTTGAAGGTGGAAGAAGGCTTATTTCCTTTAAGTGCCTCCTCGACTTATATCTGAAGTAGCATGTGAGACATAGGCTTTGACCCATGTGAAGTGCTTACCTTTGCATTTTTCATTCTTCGTAGTATTCATTTTTACAAAATAAAATTATATAATATTTTAGATTGAACTAATTTTATACAAAAAAAAATACAACTACTATTTAAAGAAGAACACATGAAATTCATAATAAATTATAATAAAGTCAACAAACAATACAAATATATAACGAAAACAATACAAACTCAAGAAAGACATAATAAAAACAAACACATATAATTAACAATTACTAGTTTCTTTGAGTGTTATAATCATTCCACATGGTTGATGCAATCATTTCTCTTTTTGTAATCCACTCCCTATTCTCTTCCCTCTCCTCCCATTGGCTTAAGCTGATTGTTCTTCTAATTGGTTCCCTTTCCGAACATATTTCTTCCTTAAGAAAGTCATAAGGATCAACTCCCATTATGTGATTATGAATAATACAGCATGCAAGCACAACATTCACTTGTGTTTCATAAGACCAAAAAGGTTTTCCATCAATTGATCTAAAACGACTCTTCAAAATACCAAACCCTCGCTCAATAGCGGTTCGTAATGAAGAGTGTCGAAGATTAAATAACTCCTTTTCATTTTCCGGTGAATGATATGTAAACTTATTCAAGTGATATCGAACTCCACAAAAAGAGTAATGATTCCTTTTTCGAATACCATAACCAACATCACCAAGATAATATTTCCCTACAAATAAAAAATAAAACCTATTATTATCTTCATGTAATTAGACAATTTACATGTTTATTGCATATTGTAAATATTTAATTTATACCTTATGGAATTTTTAGTCCACTAGGTCTTGATAGTGCATCACCTAAAACCCGGGAATCATGTGCACTTCCTTCCCATCTAGCTAAAACATATATATAACTTCAAATCAAAAGTTATAGCTGCTAAAACATTTTGTGTTGTTCCCTCTTTTTAACCTCGAAACTTTCCTTGAATGTCAACAGGAACATTTTGCAGGAATATGGGTACCATCAATTGCTCCCACACAATCCTATATATAAACATGAAAAAATTAATTTATAACATTTTATTCTAGATGTAATTAATTAATATATAAAAATATTGATATTGTTCTCATACCTTAAAATAAGGATAGAATCTGCGATTATTCATTATCTCCGCGAGAACTGCATCCCCTGGGTCGTTGATAAGGTGTTTGTATAACTTAAGAACTGCTTTTAATACAATTCTAAAGTAACGATGGATAGTTTCAACAGACCTATAGTATATACCACTAATGAAACTAAATCTTTGGTTCCAACCTATAATTTGCAAGAACACAATTACTTGCTCCCTAATAAACACATTTTGAGTTGATCGTAATAAGTTACGACTTGTGAGAACATCACATAAATTATATAACACAATTGGTTTCATACGAATTTGTTCTACACAATGTCTATCACCTCGATTCAAAATGCTATCAATATAGAATTCTCGTTGAGCAATTGCATTTATACGTGGTTCTCTTGGTATATAAATTCTACTTCTTTCTCGTTCAATAATAACTACTCCTGCAGCTATGACAGTTACAGTTGCTCTCATACATGTTGCATGATTAATCTTACTATCCATGATAAGAAAGTGAAGTTTTCTGATAATGAAACCTAAAAAATATGGAGAAAAATAAACATTCAAAAAGCATATCAAATACTTACACAATCAATATATTTGGATAGCTAGAGATACTTGTAATTAGATGTCATGTTCAGTTTAATTATATAGTTTAGATGTCATTGAAAAGTAAAAGCAAAAATAATTACAGATAACAAGTTTTGAATCGAAATCTAACAATCATCAAAACATGCATTCGTATATATGGATTGCTGCTGAAATATAAGCACATGAAGTCATAGAGCATGACAATAATTCACAACCACAATTCCTGAATTATTTGTTTAACTTTTTAGATTAAAAAACCTCTCCCTTCAAAACACACGGAAACAAGAAACACCAGCATCACAGAAGCAGAAGCATTAATATCGGAAAGATTAAAAGAGAGCAAAACAAAGATTAAGACACATGAAGTCATAGAGCATGACAATAATTCACAACCACAGTTCTTGAATCATTTGTTTAACCATCCAGATACGATGTTAAAAAAATAAACCATCCAGAGCTGACAGTTTAGAGAAAGAAATAGGGGGATCGACATACATGAATTACATAAATTACAGAATAAATTCAAACAATGGCAAAGAAAGGAGGGCTTGCACGGTGACAACTTTGCTTGTTCTGCCAATTGGACAACAACCTAATTAAACAACCAGTTTAATACATATATAAAAAAACCCATCCCCGTCGCCCCTTGTATTTCCTTTCTTGAGATACTAGACTAACACAGCCAAAAAATCCATCCTCGCCGCCCCCTGTTTTTCCTTTCTTGAGATACTAGACTAACACAGCCAAAAAATCCATCCCCGCCGCCCTCTTTTTTACTCCATCCCCACCGCCTAGTTTTGACACCATCTTTATCATTTCCCCCTGTCCATCCTGTTATGAAAGTCTTTTGTGTGAAGCAAGATTACAGATCAGTGAATAAACCGAAACGAAGGAAGAGATGTTTCTCGCTCGGCGCCTAAAGCGAGCTGGTTAGATGCGTGGGACAGAGGGCTTTCTTGTATCTGCTAGCGCGGCTATACAGTGGAAGGGAAGGAGCCTAAATCTACCCCCTTCTCTGTTTTTTATTATCAGGGTGTGCCGTTTTGGAGAAGCTTGAAAGAAGCTTTAAAATTAACTAGAGAAGAAGAATGGAGAAACACGGGCAAGCCACGCTCTCTCTTCTCAGACCATTACCCAGAAAATATGATGTCCTAAATGGCCTTCAATTATATGGACAGAAAGATTGAAAAAGTGTGGTGGAAAAATAATGTGGCGATGGCATGAAAAGTTAAAAACTATCAAGATCTGATATTATCAAATACGCACATTAAACAAGCAAGATCTGAGATTTTATACAGAACAGAAGATGTAAAAATTGTTCTGATTTTTTCCCAAGCTCACAAGATTTCACAATCACAAAAATCCAAATAAAGAACAGGAAAAAAAAGAGATAGAATAATATAGAAATGTTTGAGGAAAATAATTACTTGAAGATGATTCTTTGCTCCAGTAATGAGATATGAGAAAGGGAGATGCACACAAATTTTTTTGAAGAGATCAGTTGTAAGAGAGCAGCTGAGATATTTGTTTCATTGTCCGGAAGTGTTGTGAAAAGGAAAAGGAAAGTGTTTTCCAAGAATGAAAAGGGAAAAAACACTTTCCAAGAATGAAAACGCAAATTTTCTATTGACCAGAATGTAATTTCCTTTGACTATCTTTCCATGTATTTGCCAAACATTGGAAAGTGAGGAAAATGGTTTCCAGGAAAGTGAATTCCTGAAAACAAACGGGGTCTTATTATCTCTGGCCATCTCGTGTATGGAGTCTATGGACTAGTCTACAAGAATGTTTGGTTGCCTATTTTTTTTTAAAAAAATTATATAAATAACTTCTAGGTTGGCATAAACACCTCAGGTTTTGGCACAGCTGCAGAAAACAAGTTGGAACTCTTACATCATTGATAGGTGATGATTATAAATAAGGTTTAGTTTTGGTACTTTGACATCCCTCGTGGACAAAATGATTCTGAATGGTTGATAATTTGGAATGAAAGATTTTCAGTACAATTATCAACACTCAACTAACTAGTAATACTCTATTAATCGTAACTAACTTGAAAAAAAAAATTATAAAATTATTGGATCAATCTGTATATTAATTTTTATATTAAAACAATAGCATTTTTATTTTATTTTTATTTAATCTTTACAGGATAATCACTCAGTTGATTTAACCATGTTATTAAAAGAATTTAAATTAATATCTTATTTTTATTTAATTAAAATCTCAAAATATATTATAGTTGATATCTTAAGTTTTTGAGACCAATGATTTCTACATAGTGGTACAATTAGCATACTCTGCTCATTGCATTACAACAACATTTTAAAAATAAAATATTAAATTAAGAATAATTAATTTTGAAATTTTATGTGAACAATAATTGTGTGGGGGTGTGTCAATAGCATAATATTTGTTTCCTGAAGTCAATTATAATTGAATCCTCATATTTTCCATAAACCAATATGTTAGCCCTTCTGTTTTTTAAAAAACTAAAAGGCTACTCAATTGAGAAGCTTCGACCGTCAATCCGTTATTAGATATTCTTTTATACTAATACCTAAAGTAACGGTTTAGCACTTTTATATTGTAAAACTAAAGGGAGAACTAAGGAGGTAAAATATGGCTTCTTTTAAATAAAGGGAGTGAGCTATTAATTTCATAAAACTATAGGGACTATGTTATAATTTGATCAATTTGTTATGATGAATTTAAAGTGTCAGATGTGTTTTTTTTTTTAATTAACGTGGGTGTCCGGACTAGCTTGCGTTTACCTTAACTAATTCCACGGGCCCTGAAGTTAACGACCATGTAAGCCTATAGTAGTCATCATATGAGCAATTACAAGACTCGAACCTGAGATCACAAAGAAAGTAAACATTTTAATCTCAAGTTCTTATAACTAGGATACTTTTTAGATGGTTGCCACAGGTTATTTAATTCTACATGGTTTGTTGTTGTGTTTGCCAATTAATGATCATCATGTTTCATGATGTGACAAATAGATTAAAAATATGATGAATGGAGCCAAACATTATTGGTTTTAAAATTTAAATTTATTTTAGTGTGTTTGAATTTTTTTAATATATTGAATTTAAAAAATATAAATTTTAAAAATTAATATATATATTTGAGTAAAAATTATTTTAAAACTCAACCTCTATTATATTTTTAAACATACCCTATCATTAGTAGTTGAGTCTTACCCTTAATGTTTTCCATGGAATCTATTATTATAGTCTTACAGCGTATGTGCAAAGATAAGGAATATCATGATAGGTAGTAATAAAAAAAAAAAAAAAAACTCTTACTAATATTATAAAAACTATGTTATAATTTTATCTGAAAATAAAATAAAAATTAAATGATATCTAATAAAATAATATCTCATAATATATTCTTAATAACTTAAGTATCTACTAAAATAACAGCCTTGATGTGTTTTTAAATAATTAATTTTAACGAAATAAAATTAAAACTCAAGGATAAAAAATTCAAAAAATAAAAATATAAAATAAAAGCTAAAAACAAGCCATGTTTGTAGGGCCAGGTGACTCCGCATGCTTATCCAAAAGATGAAAGAGCCATTTTATTTTTTCTTTGATGGATGACATATCATTTATCCTTTTTATTTTTAAAGTAAAACAAATGACACATGATTGGTTACTCAATTTTTTTTTGTCAGGAGAAGTGGTTGAAGAATTGGATTAGAGTTTTTTTTTTTTTTTTTATATCTAAAATTATATATTTTTTAATTCGTTTTTATCTATTGTCTCTAAACTAGTCCATCATCTAAAAAAAAAACCCTAAAATAATTTAAAATACAAAGTTTAACCTAAAAGCAATTCTCTCAACCTCGATTTATCTTTTTTTTGGCAATATAAAGCTAAAAAACACATTATGGTAGCATTCTTCTTGTCAAGAAGAATACATTGACACACACATTTTAGCTATTTTTGCAAATAAAACCTTGTCAATGTATGTATTTCTTCTCCTTTGCTATTTTCAATGAATGTTTATTTTTTTTCTAAAACTCAAAACTGAAATGTGATTAAATAGAGTTTTGGATCAAAACATAAATTTTCTACAGTAAATAGCGTGAAATGAACATTTCTCAAATAAAAAAACCATAAATTCTTGTTACCTGTTAATTTTGACTCCCCAAGTCCTTAATTTTTATATACAATAAAATAGGATTCTATTTTGTAAAATCAAACATAACTCTAATGTAAAGACATTTAATTTTCCCAAAAAAAAACAATTATAGAAAACCAACCAATAAGTCAAATCCTCCATTAATAAAATGTCAAAAATTGAAAAAAATTTAAAAAGTGTTTGGTGACTATAATGAAAAAAAATTTCAAAGAAAAAAACTAGAATATACTATTTTAATCTGTGATGTTTTGAGTTTTTGTCCACAGTGCAAACAACACTAAACTAACCACATCTCTTAGTTTTATATTTAATTTATTTTTAGATTTTTTTGATTCATAAATGAGGGATTATTTTATTTTTTTTAGCTTAGGTTTTTATTTTTATAAAATTAATTAAAAAATAGATTAGGATATCTAGTGGATAACCACAAATGAAGAAAGTCATCTACTTAACCGGATTTAAAGCTCGTTTGTTTCTAAGACAATATTTATATTTCTTCTAAACACACTAATAATGGTGCTTGATTACCGATTGAAAATAATATATAAATTGTAGGCCCCATTATTTATACGAGGCAGCACCTTAATTATATAAAATATTTTTTTATTGAACTTTCTCATATGATAGAGTATTGCATTTAAAAACTCTTTCTTTCTCCCCTAAAAATATAGGGTCTCTTTATTGAAATAGAGTCATGATGTGGCTCAAATACACAATATAAAAATTTATTTATAATTATTAAATATATGCAATATCATTATTTTTAAAATAAAAAAGAGATCCAGAGTTTTATTATTAAAAAACTCTATTCTTGAAAATATAACTAAAAACTCTATCAAAGTTTAGATTTTAACTTGTCTATTAAATTGTATGTCAAGTCATATTTTTATAGAAAATAGACTAGGCTAAAAATCTAATCCAAAATTCTCTCGATGTCTTTGAGAATTTAATTAGCATATGAATTTTATTGAGGTCTGTGTTAAATGTTTTTTTTTTTCCGAGACTTAAGGAGCTTTGGATGACTGGAGCTGGAGGTACATTTTTCATGATTTATTTTTCTCAATAATTGTTTTTACAGTCTTGGCCTTCATCCTTTCCTAAGCTTCCTATGTAAGATGCCACGTATATAGTTTGTTTGCTCGTTCATTTCAACTATGCTTTACATATGATGATTGATTTATATTAGAAAAAAAAATGATAGAAAAATTCATTTTCAAATGCAGCAAAACCAAAAGAGAATAATTTTCTAATTAAAAAAAACTAATTAAGGATTTTTTGTATCAAGAAATATAAAGATTTTATTAAAAAGATAAAAATAAAAAATATATTTAATAACAAACTCACAAAAAAATTTATCAAACCATGGATAAAACTAGAATAAAAACAAAAAAAGGAGATTAATAAAAAAAACATGTTTAAAAAAGAAGAAGCAAGAGGAGATTTATAGAAGCAGGTGATCATGCGAATGCCACTTCATCGGGCCTACGTCATAATGTCTTCGTCATCACCCGTCACCAGCCAAGCCTTCAAGTCGTCGTTGTCTGATTAGAATAATAATTTCCTAGGTCGGTCGTGCAGGTAATTTAAAGGAGCCTTAGCCTGGAAGTTCTATCACATAGCAACTGGGATTGGCAATTGTTCTAGCCTTTTGAGTAGTTTCATCACATAGCTAGCTATGGCCACCGAAGACGTTTCTCTCGACCTTTCGACGCTTCTTTCTTCAGCAGAGAGGGACTTTCTCATCCGCAACAATGGTGATCAGGTACTGCTTCTCTGATCTTATTCAAGTCTTCTTCTTGTCTTATTATAAGTTGACGTCTTTTAATTATTATATGAACTTGTAGGTTTTTCTCGTAATTAAGATGAGTATCATGTTTAAATTAGACTGTTAGCCTTGCTTAAGAACAAATTTATGACCAATTTCTGAAGCTTTTTATGATTAAGAAAAAGCTCCCTTTTTTTTGTTGCTTCTCTCACTGGCAAGAGAAAGAAACCATGAATAAAATTTTGATTCGTTAAGGGCTGATGTTTTTTTTCTGATAATATTCGAGATTAATTTTTAGGTTAAGGTCAGCAATTTGGTTGGGAAGATTGTGGGGTTCTACTTCTCTGGTTCTTGGTGCGGCCCATGCCGTAATTTCACTCCTTTGTTTGTAGAAGTCTATGAACAGCTATCATCCAAAGGGGACTTTGAGGTGGTCTTCATTTCTTCTGATAGAGATGATGAATCCTTCAACACATACTTCTCCGAAATGCCCTGGCTTGCTATTCCCTTCTCTGATACGGAGACCCGCAAACGTCTTAAGGAAGTGTTCAAAGTAAGAGGGCTCCCTAATCTTGTCATTTTTGATGCGAATGGCAAGGTTTCCTGCGATGATGGAGTCAGCACTGTCAAGGAGCATGGCGTGGATGGGTATCCGTTCAACCTTGATAGACTGAATTTCCTGAAAGAGCAAGAAGAGAATGCTAAGAAGAATCAAACCATAAGCTCTATCTTGGTTTCCAGCTCACGTGATTATGTGATTTCTAATGATGGAAAAAAGGTAGATGGTTCATTCAATTAGCTAGTTTTGAAATTGAATCGATGATGCCATCATTCACTTTCTTGCTATCTGTAATGGCAGATCCCTGTGTTGGACCTTGAAGGAAAATTGGTTGGCTTGTATTTCTCAATCCATGCTCATAGGATGTGCCGTGAATTCACTCCTAAACTAGTTGAATTATACAAGAGGCTCAAGGAAAAAGGAGAGAACTTTGAAGTAGTCCTAATATCTCTAGACTTTGAGGAAAAACACTTCAAAGAGAGTTTTGAGACAATGCCTTGGTTGGCATTGCCGTTTAAGGACAAGAGCTGCGAGAAGCTAGCGCGGTATTTTGAACTTAGAATCATTCCTAATCTTGTCATAATTGGCCAAGATGGGAAGACTTTGAACCCAAATGTAGTTGAACTCATTGAAGACCATGGAATTGAAGCCTACCCATTTACACCGGAAAAGCTTGAAGAGCCTAGCTGCAATTGAAAAGGCAAAACTGGAATCGCAGACGCTTGAGTCAGTTTTGGTTAATGGGGAAAATGATTTTGTGATTGACAAAAGTGGATCCAAGGAAATTTTTTTGTTCTGTGCTAACATCGCATGTTGTTATTGCATTACTTTCAATAACTTGCTTATTATCTCGAATTGAATTCATTAGCAAAGGTATTTTTATCATTCAAATGGTTTACTCTTTGATTAGGTCCCAGTGTCTGATCTAGTTGGAAAGAACATTCTTCTTTACTTCTCAGCTCAATGGTGCCCTCCTTGTCGTGCCTTTTTGCCCAAGCTAATTGAAGCATATCACACAATTAAAGGAAAAGGCAATGCATTTGAGGTGATCTTCATCTCAAGTGACAGCGATCAATCCACCTTTGACGAGTTCTATTCAGAAATGCCTTGGTTAGCCCTTCCATTTGGTGATGAAAGGAAACAAATCCTGAGTCGGAAATTCAAAATTCAAGGCATTCCTGCAGCTGTAGCGATTGGGCCAAGTGGCCGGACCATTACGAAGGAAGCTCGGATGCACCTGACAGCTTACGGGGCAGATGCTTTTCCATTTACCGAGGAACATCTAAAGCAATTGGAGGAGGAGCTTGAGGAAAAGGCAAAGGGGTGGCCAGAGAAAGTGAAACACGAACTTCATACTGAGCATGAGCTGTTACGTACTAAACGCAAAACATATATTTGCGATGGCTGCGGGGAAACAGGAAATAGTTGGTCTTTCCATTGCAAAGAATGTGACTTTGATCTTCACCCCAAGTGTGCTTTGAAGGAAGATGAAGATACTGGAAGTGAAAAGGGAAATGAAGGATGGAACTGCGATGGAGATGTGTGCCGCCGAGCCTTAGCAGGCAAGCGCTCCTTGTATCTGGTTTTATGGGCTTTCTGCTGTAATAAGCGTGCGATGTAAGGTGTTTGTTGCATGTGTGTGATGATGTGGATGTCTTTCCTGTTATTGATATGTAATTAAGAGGTGTGTTGCTTAAGGATTTTCATGTCCTGTATCTCGATACGAAGAATAAATAACCTGATTGGCTAAGTTTATGTGAATCCTGTGACCCTTTTGAAACTTGGGAATCCATGGTTGCTGGTTGTTCTCAAATCTCCATCACTTGTTATGAGGTTTCGTCATTCCTAAATGAAAAATGTTATGCATGATGCCATTGTGCCGCTCTCTGTGTGTCTATTTGGCTGATGAAGAAACAACTTTACCTCTGGAGCAAATATTTCGATACCAAACTGGTTTTGTTTAAACTCTCAACCCAATTCAATTATGTAAGGTTTTTTTTTTTTTTGTCTGAGAATCCCTAATTTGCTTCCTCTCTCCTGTAGCCACAACCACCCTCTCTTTTCTCTGAAAGATATCGAAACTTAGCGGTGATCTCTTCGCTCTCAAAATTTCTCGCAACTTTCTCACCTCCCTCTTTGTTGTTGGTCTCTTTTTTATTTTTGTCTCCTCTCCATCTCTAGTGTAATGTAGCCTCTCTTCTCTCTATTTCTTTCTATTTTTCTTAGCTTTATTTATTGTTATAGAATAATAAATTATAACATGTTTATTTGTTATTTGGCAAGGATTCAATGTTCACAATAACTCAGATGTTTTGACAAAGCCGATTTATATTATTTAGCAGATTTGATAAAGATTTATTGTCTCCTATATGTTATTATTAATTGTGACCTAATAATTTACATGTTATGTTTCAAAGACACAAGAGAAGTTTGAGGTGTTGGTTCTTATTTCGTTGCATGTCAAGCTCAATATATTTCTCCTAACATGTTTATTTGTTACTTGGCATGGATCATTTTTTATGGCTTATATTGTCTTTTTTTATGTAGATGTGAACAAGTTATTTCAAAGGAAAAAACTATATTGACTCCTTAATTGTGAATATTGGAAATTAGGGAGATAATTGTTGTGATAATTCATGGGCGATCATGTAAGCAAATGTTATAGGAAGCTTGCTGATTTGGATTTGTAATAATACATGCATCAAAGTGCTAGAAAGGCCACATAATCTTTGCCCTTTCCTAGGCTTCATGTGCAAGATCCCGTGTATATAAGTTAATTGTAAGTTCATTTAAACTAGGCTTTACAAATGGTGATTCATTTGTATTAAGAAAAAATGAAATAAAAATTCAATTTCATATATAATCCATCACCTATTTAATAGTGTGATGTAAGAGTAAGAGTTCATCTTGTTTATGATCCATCACCTATCAATAGTGATGTAAGAGTTCCAACTTGTTTTCTACAGCTGTGCCAAAACCTAGGGGGTCTACGCCAGCCCAGCAGAGTCCTTCCCCCGTCGTAGGTGGTCCATACGACCAGAGATAGTAAGTGATTTCAGAACATGCCTTTTCGAAATGTGATCAAAATAAAATTTTGGATTAAAATATAAAATTTTCAAAGTAAAATGGTGTGAAATCAACATTTCTCAAATAAAAAAAAAAACCTTAAATTATTGCTAACAATCAATTTTGGCCCCCTAAATCTTAAATTTTTGTACGCAATAAAAATACGATTTTATTTTGTAAAATCAAATATCACCCTAATGTAAAAACATTTAATTTCCCTCACATAGAAGATTATAAAAAACCAACCAATAAGTCCAAATTCTTGATTAATAAAATGTCAAAGATGAATTTAAAAAAATTAATTATTATAATGAAAAACATTTCAAAGAATAGGACTAGAACATTGTTCCAATCCATGATATTTTGAATTTTTGTCCATGGTGCAACAAAACTAAACTAACCACATCTTTTAGTTTTTTATTTAATTTAATTTTATAGTTTTATGATTCATGAAGGAGGAATTAATTTATTTTTTAGATTAGGTTTTATTTTTATAAAATTAATTAAAAAATAAATTAGATAGGATATCTAGTTGATACCACGAATAAAGAAAGTCATATACTTAACCTGACTTGATTAAAAAAATTAACGAATTTTAACATTTCGAGAGTGGAAATTCATTATCTTCCTTTACTTACAATTATGACAAATTGAAATACGTCTAGAGTGTTTGATAAAGGATGATGACATATATGTATAGTGCACTTTTGAGTGTGGGAAAGTCCCGTCTCATGACAGAGTATTGCATTTAAAATCTCTTTCTTTCTTCCTTGGAAATATAGCAGGGGTGATTAAAAAAAAATTGAAAAAACTAATTAAATTAAAAAAATAATTTTTTTTTGAAAAAACTGAACCGAGAAAAAATAAATTAATTAATTAAAATATTTTTAAAAATATCTGGTTTGATTTTGATTTTTTAAGTCTAAAACCGAAAAAATAAACTGAAATTAATAAAAAAACCAAACTGAAAAAACTTAAACCAAACCTATTAAAAATTACAAAAAAAAAACCCCTAAAAACAATATAGTTTTTGGTTTTTAATATAGATGTTTTGATTTTACCAAAACCAAAACCGAACGAACCAAATCCGATCGGATGGGTTTTGATTTTTTTTTAAAAAAAAAATGCAGTTTGGTTATTTTTATAGGTAAAAACCTAAACCGAACTAAAAATAATCACCCTTGAAATATACAAAAAAACATTTTATTGAAATAAAGTGGCTAAAATACACTATATAATTTATATTTATAATTATTAAATATATGTAACATCATTATTTTTAAAATCAAAAGGAGGTTGAGAGTTTTACTCTTAAAAAACTTTATCTTGATAGAAGGATAATAAGGTCTTTAGAAAGTTTGTATCGTAGCATACTTATTAAATTATATGTGATTACCATCATGTCAAAGTAACATAAAGATTTTATTAAAGAGATAAAAAATACAAAATATATTTAATAACAAACTCACAAAAACAAAATATCAAACCATGGATAAAACTAGAATAAAAACATAAAAAAGGAGATTAAAAAAACATTAGAATATTTTAAACTGATTAGAATATTTTAAAAAATATCCAGTTTGATTTTGATTTTTTAAGCTTGAAACTAAAAAATCAAACCCAAATTAATAAAAAAAATAAACCAAAAAAACCGAAACAAAACTCATTTTAAAAATTACAAAAAAAACCCTAAAAACAATATAGTTTTTTGTTTTTTAATATAAAATAATCAAACCAAAACCGAATCAAATCAAACCCGAATGGTTGGATTTTGTTTTTTTTTTTTGTATTTTTCAAAATTTCAATTTGGTTATTTTTATAGGTAAAAACCAAACCAAACTAAAAATGATTACTCTAGAATATAAATTTTTTTTTGTATTGAAATACAGTGGCTAAAATACACTATATAATTTTATTTTTAAATATTAAATATATGTAACATCATTATTTTTAAAATTAAAAGGAGTTGAGAGTTTTACTATTAAAAAACTTTATCTTGATAGAAGGATAATTAATAAGGTCTCTAATAAGTTTGGATCTTAGCCTACTTATTAAATTACATGTGATTACCATCGTGTCAAAGTGAAATAAAGATTTTATTAAAGAGATAAAAATACAAAATATATTTAATAACAAAATCACAAAAAAATTATCAAACCATGGATAAAACTAGAATAAAAAATAAAAATAAAAAGAGATTAAAATAAACACCTCTCTGCGCAAGAAATGATATATTCTGTTAAAGACAATCCTTCCCGTAGATTGCTTTGAATGGATAAATCAATCATTTGTCTTTGTGGATCCGACATTAATCCTCTTATACCTACTAATTGGTGTACTTGAGATGTATTTCCCCTAGCTCCCGAAAGGGACATTATATGGACTTGATTATAGGGTTTTGTCATTCTAAAATTCAGATTCATTTCTTGTCGCAAATATTCACTTGTAGCATACTATATCTCAATAAATTGACGTAATTTTCTATCGCGTATATATTTTTATAATGATGGTGTTTTTTCAAAATTAAAACTTTGTTGTTCAGCATCTTGGACTAGCCATCCTTTTGAAGATATTGTTAAAAGATCATCAATTCCTAATGAAATAGATGTAGCAGTGGTATGTGAATCCTGTGACCCATTTGAAACTTGGGAATCCATGGTTGATGGTTGTTATGAGGTTTTTGTCATTCCTAAACGAAAACGCTATGCATGATTGCATTGTGCCGCTCTCTTTGTTTCTATTTGGCTGGATGAAGAAACAGCTTCACCTCTGGAACAAATATTCCTGTAATTGTAATGCTGATTAAATACAAAAACTGGGCTGATTGTGACTTAACCAACATTATACAATGAAACCATTGTAACTCCACCGTTAAAGAAACAAGAATTTCCAGTCCAAGCAACTGGATAGTCATTTTTACCCCTCTCTGCCTTCTCACATTACTTGTTGAGACGGATTTCAGAATCAAGAAAGCAGCATTAATTCGAACTCAGAAGTAAGAAAGACAAATGAAATCCCAGCAGGTGGAAACCTGCGTTTGTTGATGAACATGTCTGCAATCAATTAAACCAGAAACACGAGCAGGCTATTGCTTGTATCAGTTCATGGGACGCAAAGGACGGATAGGATTAGTGGTGAGCTTGGAGAAGTTAGCAAAGCCAACAACTACACCAAGACCACTAACTCCTTCCCCTCGCAGAACAGGAAAAGATTTCCGTAAATTTAATGCTTTTCTATTTGCTTAATTCTCGTGACACCATATTATTTGATGCCTCAAAAGAACGAAAATATCATCCGTGTGATACATCCAAAATTCAAGCAAGCACACTGCCAAGAAATTCAATTCGGCGACGTTTCAATGAAGCACGCTGCCAAAAAGTTTGAAGCCGTTGAAAAAACAATCGCTTCTATGGCCCATTAATTATGTTCAGCTTAGTTTACTTTTTTCATGTTCTCGCAGTTTCTTTTTGCCACGTTTCATAGCTTCCCACCACTGAATCTCATGTGCTTTAAATTTGCCTTCGCCATGACAGCCACAAAACATCCTTGATGTGTTTTTAAATAATTAATTTTAATGAAATAAAATTAAAACTTGAGGATAAAAATTCAACAAATAAATAAAATAAAAGCTAAACACAAGTCATTTTTGTGGGGCCAAGTGACTGGCATGCTTATCCAAAAGATGAAAGAACCATTTTATTTTTTCTTTGATGGATGACACATTGGCCTTTATTCTTTTATTTTTAAAATAAAACAAATGATATATTATTCGTTTACTCAATTATTTTTTGTCATGGAGAAGTAGTTGAAGAATTGGGTTAGAGTTTTTTTTTTTAATCTAAAATTCTTTTTTTTTAATATATTTTTATCTAAAAACATCTCATAAATACTTTTAGATTGTCTCTAAACTAATCCATCAATTAAAAAGAAAACCTTAAAATAATTTTTAAAATACAAAGTTTAACTTAAAAGCAATTCTCACAACCTCCATTTACCTTTTTTTTGGCAATATAGAGCTCAAAAACATTATGGTAGCACTTTTCTTGTCAAGAAGAATACATTGACACACATTTTAGCTATTTTTGCAAACAAAAACTTGTCAATGTATGTATTTTTCTTTCCTTCGCTATTTTCAACTTCCTGATTGAAATGTTATTAAAATAGAGTTTTGGATCAAAACATAAATTTTTTTAAAAGTAAAATAGCGTGAAATGAACCTTTCTCAAATATAAAAACCTTAAATTCTTGCTTATATGTCAATTTTGGCTCCTCAAGTCTTAAATTTTTATATGCAATAAAATATGATTCTATTTTGTAAAATAAAACATAACTCTAATGTAGAGACATTTAATTTTCCAAAAAAAAAATTAGATTATAGAAAATCAACCAAAACCAATTAATAAGTCAAATTCTTGATTTATGAAATGTCAAAAAAAAAAGTGTTTGGTGACTATAATAAAAAACAAATTAAAGAAAAAAAACTAGAACACTATTTCAATCCATGATATTTTGAGTTTTTGTCCATAGTGCAACAACACTAAACTAACCACATCTCTTAGTTTTATGTTTAATTTATTTTTATATTTTTATGATTCATGAATGAGGGATTTTTTTTTTTAGCTTAGGTTTTATTTTTATAAAATTAATTAAAAATAGATTAGGATATCTAGTGGATACCCACAAATAAAAAAAGTCATCTACCTAACCAGATTTAAAAGCCCGTTTGTTTCTGAGGCAGTATTTGTGTTTCTTCTAAACGCACTAATAATAGTGTTTGGTTATTGATTGAAAATAATATATAAATTGCAGGCCTCACCATTTATGAGATATGAACCTCAGTTATGGAAAAACAATTTTTTACTGCTTTTTGCAAGTTCAACTACAGGTTGAATTTTTTTATATGGATTCACTCTGTATTGTTCACTGCACAAAAATAAATAATGCAGAGTAAGGTGTTACTGGTATTGGTAATGGATAATCTCCCCCACCCTTTCTAATTTCTAAAATATTTTTATTAACCATGTTATTTAAAAAAAAAAACTCTAATTTTCTCTACTTCTCGAAGATTGAGGCAGTGATCATGGATAAATTATATACTGCATTATTGGGTTACCATTGTTTGTAAGAGGTTTTTCATTTTTAAAAAACAATTCTATGAAATATAAAATAAAAAAACATGTTTATTAATTGGAATGGAAAATATTTTTTCAATTCTTAAATTTGTTTTAAAAAATTCAAGATCATTAAAATAATTTTTTTTAAGAATTCTTTGCTATAAAAATAAAATTCATGTTTGGAAGTCCTGTATTTTCCATTTTATTTTATTTATTTAATAAATATATTTTTTAGTTATTTTATAACTTTAATTTAATAAAAAAATTTAATGGAAAATATTAAATTAATTTTTATTCAACTTCAATTTCAACTATAATTTTAACTGAACATATATAAATATCAAACCAACCTCAACTAAAAATATTTTTTATAAAATATATTTTTAAAAAATATAACCATAAAATTACCATAATACAAATCATACTTCATTTTGAAGTGGAAATTCATTACCTTCCCTCACTTAAAATTAATTGACAAATTTAAATACTTCTGGAGTGTTCGATAAAGGATAATGACATATATGTATGAGTGTGGGAAAGTCACGACTTATGACAAAGTATAGCATTTAAAAATTCTTTCTTTCTCACCTAGAAATATAGGGTCTCTTTTTTGAAATAGAGTCATGATGTGGCTCAAATACACAATATAATTTTATTTATAATTATTAAATATATGCAATATCATTATTTTTAAAATAAAAACGAAGTTGAGAGTTTTATTATTGAAAAACTCTATTCTTAAAATATAACCAAGAACTCTATCAAGTTTGGATTTTAGCCTGTCTATTAAATTATAGAGTTCTATTTTATATAAAAAAACGACTAGGCTAAAAATCTAATCTAGAATTCTCTTGATATTTTTGAGAATTTAATTAGCATATGAATTTTATTGAGGTTTGTGTTAAATGTTTTTTTTACTGATACTTGGGAGCTTTGTATGACTGGAGCTGGAGGTACATTTTCATGATTTATAAGCAGGTGATCATGCGAATGCCACTTCATCGGACGTACGTCATTATGTCTTCGTCATTACCCGACATCAGCCACGCCTTGAAGTCGTCGTTCACTGATTAGAATAATAATTTCCTAGGTCGGTCGTGCAGGTAATTTAAAGGAGCCTTAGCCTGGAAGTTCCATCACATAGCAACTGGGATTGGCAATTGTTCTAGCCTTTTGAGTAGTTCATCACAGAGCTAGCTATGGCCACCGAAGACGTTTCTCTGGACCTTTCAACGCTTCTTTCTTCAGTAGAGAGGGACGTTCTCATCCGCAACAATGGTGATCAGGTACTGCTTCTCTGATCTTATTCAAGTCTTCTTCTTGTCTTATTATAAGTTGACGTCTTTTAATTTTTATATGAACTTGTAGGTTTTTCTCGTAATTAGGATGAATATCATGTTTAAATTAGACTGAAAGCCTTGCTGAAGAACAAATTTATGACCAATTTCTGAAGCTTTTTTATGATTAAGAAAAAGCTCCTTTTTTTTTGTTGCTTCTCTCACTGGCAAGAGAAAGAAACCATGAATAAAATTGTGATTCGTTAAGGGCTGATGTTTTTTTCTGATAATGTTCGAGATTAATTTTTAGGTTAAGGTCAGCAATTTGGTTGGGAAGATTGTGGGGTTCTACTTCTCTGGTTCGTGGTGCGGCCCATGCCGTAATTTCACTCCTTTGTTGGTAGAAGTCTATGAACAGCTATCATCCAAAGGCGACTTTGAGGTGGTGTTCATTTCTTCTGACAGAGATGATGAATCCTTCAACACATATTTCTCCGAAATGCCCTGGCTTGCTATTCCCTTCTCTGATACGGAGACCCGCAAACGTCTTAAGGAAGTGTTCAAAGTAAGAGGGGTCCCAAATCTTGTCATTTTTGATGCGAATGGCAAGGTTTCCTGCGATGATGGAGTCAGCACTGTCAAGGAACATGGCGTGGATGGGTATCCGTTCAACCTTGATAGACTGAATTTCCTGAAAGAGCAAGAAGAGAATGCTAAGAAGAATCAAACCATAAGCTCTATCTTGGTTTCAAGCTCACGTGATTATGTGATTTCAAATGATGGAAAAAAGGTAGATGGTTCATTCAATTAGCTAGTTTTGAAATTGAATTGATGATGCCATCATTCACTTTTTGCCTTTTTGGCTATCTGTAATGGCAGATCCCTGTGTTGGACCTTGAAGGAAAATTGGTTGGCTTGTATTTCTCAATCCATGCTCATAGGATGTGCCGTGAATTCACTCCTAAACTAGTTGAATTACACAAGCGGCTCAAGGAAAAAGGAGAGAACTTTGAAGTAGTCCTAATATCTCTAGACTTTGAGGAAAAACACTTCAAAGAGAGTTTTGAGACAATGCCTTGGTTGGCATTGCCGTTTAAGGACAAGAGCTGCGAGAAGCTAGCGCGGTATTTTGAACTTAGAACCATTCCTAATCTTGTCATAATTGGCCAAGATGGGAAGACTTTGAACCCAAATGTAGTTGAACTCATCGAAGACCATGGAATTGAAGCCTACCCATTTACACCAGAAAAGCTTGATGAGCTAGCTGCAATTGAAAAGGCAAAACTGGAATCGCAGACGCTTGAATCAGTTTTGGTTAATGGGGAAAATGATTTTGTGATTGACAAAAGTGGCTCCAAGGTAATTTTCTTGTTTTATGCTAACCTTGCATGTTGTGGTTGCATTACTTTCAATAACTTTCTTATCATCACGAATTGAATTCATTAGCAAAGGGTTTTTTTTATCATTTAAGTGGTTTGTTCTTGATTAGGTCCGAGTGTCTGATCTAGTTGGAAAGAACATTCTTCTTTACTTCTCAGCTCAATGGTGCCCTCCTTGTCGTGCCTTTTTGCCCAAGCTAATTGAAGCATATCACACAATTAAAGGAAAAGGCAATGCATTTGAGGTGATCTTCATCTCAAGTGACAGCGATCAATCCACCTTTGACGAGTTCTATTCAGAAATGCCTTGGTTAGCCCTTCCATTTGGTGATGAAAGGAAACAAATCCTGAGTCGGAAATTCAAAATTCAAGGCATTCCTGCAGCTGTATCGATTGGCCCAAGTGGCCGGACCATTACGAAGGAAGCTCGGATGCACCTGACAGCTTACGGGGCAGATGCTTTTCCATTTACCGAGGAACATCTAAAGCAATTGGAGGAGGAGATTGAGGAAAAGGCAAAGGGGTGGCCAGAGAAAGTGAAACACGAACTTCATACTGAGCATGAGCTGATACGTTCTAAACGCAAAACATATATTTGCAATGGCTGTAGGGAAACAGGGTATAGTTGGTCTTTCTATTGCAAACAATGTGACTTTGATCTTCACCCCAAGTGTGCTTTGAAGGAAGATGATGATGCTGGAACTGAAAAGGGAAAGGAAGGAATGATCTGCGATGGAGATGTGTGCCGCAGAGCTTAAGCAGGCAAGCGCTACTGGTATCTGGTTTTATGGGTTTTCTACTATAATAAGTTTGCGATGTAAGGTGTTTGTTGCATGTGTGTGAAGATAGTGGATGTCTTTCCTGTTATGTGTATATGTAATTAAGAGGTGTGTTGCTGAGGGATTTTCATGCCCTGTATTTCGATACCAAAAATAAATAACCGGATTGGCCAGGTTTATGTGAATCCTGTGACCCATTTGAAACTTGGGAATCCATGGTTGCTGGTTGTTCTCAAATCTCCATCACTTGTTATGAGGCTTCGTCATTCCTACATGAAAATGCTATGCATGATGCCCTTGTACCGCTCTCTGTGTTTTTATTTGGCTAATCAAAAAACAACTTGACCTCTGTAGCAAATATTTCGATACCAAACTGGTTTTGTTTAAACTCTCAACCCAATTCAATTATAAAAGTTTTTTTTTTTTTTTCTAAGAATCCCTAATTTACTTCCTCTCTCCTTTTGCCACAACCACCCTCTCTTTTCTCTGAAAGATATCGAAACTTAGCAGAGTAAGGTGTTACTGGTATTGGTAATGGATAATCCCCCCTTTTCTAGTTTCTAAAATATTTTTATTAACCATGTTATTTAAAAAAAAAAAAACTCTAATTTTCTCTACTTCTCGAAGATTGAGGCAGTGATCATGGATAAATTATATACTGCATTATTGGGTTACCATTGTTTGTAAAAGGTTTTTCATTTTTAAAAAACAATTCTATGAAATATAAAATATAAAAAACATGTTTATTAATTGGGAATGGAAATTATTTTTTCAATTCTTAAATTTGTTTTAAAAAAATTCAAGAGCATTAAAATAGTCTTTGTTTTTTAAGAATTCTTTGTTATAAAAATAAAATTCATGTTTGGAAGTCCTGTATTTTCCATTTTATTTTATTTGTTTAATAAATATATATTTTAGTTATTTTATAACTTCAATTTCAAAAAAAAAATCTTAATAAAAAATATTAAATTAATTTTTGTTCAACCTCAATTTCAACTATAATTTTAACAAAACATATATAAATATCAAACCAACATCAACTAAAAATATTTTTTATAAAATATATTTTTTAAAAATATAATCATAAAATTTACCATAATACAAAACATACTGGGTTTTGAAGTGGAAATTCATTACCTTCCCTCACTTAAAATTAATTGACAAATTTAAATACTTTTGGAGTGTTCGATAAAGGATAATGACATATATATATATATATATATATATATATGAGTGTGGGAAAGTCACGACTTATGACAAATTATAGCATTTAAAAGTTCTTTCTTTCTCACCTACAAATATAGGGTCTCTTTTTTTAAATAGAATCATGATGTGGCTCAAATACACAATATAATTTTATTTATAATTATTTAATATATGCAATATCATTATTTTTAAAATAAAAAAGAAGTTGAGAATTTTATTATTGAAAAACTCTATTCTTAAAAAATATAACCAAGAACCCTATCAAGTTTGGATTTTAGCCTGTCTATTAAATTGCATGTAACTATTATCGAGTACCATTTTATAGAAAATCGACTAAGCTAAAATCTAATCCAGAATTCTCTTGATATTTTTGAGAATTTTAATTAGCATATGAATTTTATTGAGGTTTGTGTTAAATGTTTTTTTTTCGAGCTTTGTATGACTAGAGCTAGTAGTATATTTTCATGATTTATTTTTCTCAATAATTTTTTTTTACATTATTGGTAGTGGAGGCATAGGTTTTATTTTACATTCATGGCCTTCATCCTTTCCTAAGCTTCCTATGTAAGATGCCCCGTATATAGTTTGTTTGTTCGTTCATTTCAACTATGCTTTACATATAAATGGTTGATTTATATTAGAAAAAAAAAAACGATAGAAAAATTCATTCTAAATGCAGCATAATTCTTTCACTAGTCTTCTTGTTTATGTCAATAACATAATCCTTGCCAGTAGCTCCCTGGACAACGTCACTGCAGTCAAGGTTTGCTTGCATGATAGGTTTAAGATCAAGGACTTAGGTGCCTTGAGATTTTTTCTTCGAATCGAAGTGGCAAGATCACCTACATGAATACACAAGTATGTTCTTGATATTCTAGCTGATTCAGGGATCCTGGGTTGTAAGCCAGTCAATATTCCTATGGAACAAAATTCCAGGCTATGCAAGGATGAAAGTGACTATTTGGATGATCCCTCTACATATAGAAGACTCATTGGCAGATTGCTTTTATCTCACCATCACCAAGCTTGACATTAGTTACCCAGTCCAAGTTCTGAGTTAGTTTATGGATAAACCTTCCAAAACTCACTTGACAGCTGCTCACAAAGTTCTGAGGGTACATCAAATCTGCACCTGGACAAGGCTTATTGTTGTCTGCTTCTTCGAATTTAGAGTTAATTGCTTATTGTGATTCTGATTGGGCTTCATGCCCTGATACTTGTCTGTCAGTTATAGGATATTGTGTTATGCTTGGCCAGTCTCTCATTTCATGGAAATCAAAGAAACAAAGCATATTATCTCGGTCTTTTGCAGAGGCAGAATACCGTGCCATGGTTGCCACAGTCTCTGAGCTCACTTGGCTTCGTTTTCTACTTACTGATCTACATATCAAACACTCTCAAGCAACCACTATTTACTGTGATAATCAAGTTGCAATCCACATTGTCTCAAAACTCATTTTTCCATGAACGTACGAAGTACATTGAGCTGGATTGTCATCTCATCAGAGACAAAATTTTGGAAGGATCCATTGTCACAATGTATGTCCCTACTCACCTTCAACGAGCTGACCTTTTTACAAAGGCACTTCCCTCTTCCCTTCTAAGCTCTCACTTACTCAAGCTGGGAATTGTCAAACTATATTCTCCATCTTATGGGGAGGTATTACGGGACATAAATATTCCTACCAATGGAGGCACGACGACTAATCATCCAGCTCTCCCATCACAAGCACAAGATGATAGATAACACATGCTTTATTGTATTCTCCTTTTCTGTTACTAGCATTTTTGCTTTTAGCATGAGTTGGATAACACTCTCTTTTTCCTTTTCTTTTCATAGTCAGTTATACAATACTAACAGAATAGAATATACATTATATATATCACTCCCTTCTGTAAAAGGAACAAGCAGTGTGGGGAGAAACAAATTCAATACAGGGAGAAAACTTCTTCATCTCTTTCACGAGTCGGTTGTTCTTCTTTTCCAAGTTTTTGATAATTCTTACAGCGAAACCAAAAGAGAATAATTTTCTAATTAAAAAAAAATAATTAAGGATTATTTAAAGATTTATATTAGAAAAAAAAATGATAGAAAAATTCATTCCAGATGCAGCAAAACAAAAGGAGAATAATTTTCTAATTAAAAAAACTAATTAAGGATTTTTTGTATCAAGAAATATAAAGATTTTATTAAAGAGATAAAAATACAAAATATATTTAATAACAAGCTCACAAAAAAAATGATCAAATCATGGATAAAACTAGAATAAAAACAAAAAAAGGAGATTAAAAAATACATTTAAAAAAAAAAAGAAGCAAGAGGAGATTTCTAGAAGCAGGTGATCATGCGAAATGCCACTTCATCGGACCTACGTCATAATGTCTTCGTCATTACCCGACACCAGCCACGCCTTGAAGTCGTCGTTGTCTGATCAGAATAATAATTTCCTAGGTCGGTCGTGCAGGTAATTTAAAGGAGCCTTAGCCTGGAAGTTCCATCACATAGCAACTGGGATTGGCAATTGTTCTAGCCTTTTGAGTAGTTCATCACATAGCTAGCTATGGCCACCGAAGACGTTTCTCTCGACCTTTCAACGCTTCTTTCTTCAGAAGAGAGGGACTTTCTCATCCGCAACAATGGTGATCAGGTACTGCTTCTCTGATCTTATTCAAGTCTTCTTCTTGTCTTATTATAAGTTGATAATTTTTATATGAACTTGTAGGTTTTTCTCGTAATTAAGATGAATATCATGTTTAAATTAGACTGCAAGCCTTGCTGAAGAACAAATTTATGACCAATTTCTGAAGCTTTTTAATGATTAAGAAAAAGCTCCTTTTTTTGTGTTCCTTTTCTCACTGGCAAGAGAAAGAAACCATGAATAAGATTTTGATTCGTTAAGGGCTGATGTTTTTTTCTGATAATGTTCGAGATTAATTTTTAGGTTAAGGTCAGCAATTTGGTTGGGAAGATTGTGGGCTTCTATTTCTCTGGTTCGTGGTGCGGGCCGTGCCGTAATTTCACTCCATTGTTGGTAGAAGTCTATGAACAGCTATCATCCAAAGGGGACTTTGAGGTGGTCTTCATTTCTTCTGACGGAGACGATGAATCCTTCAACACATACTTCTCCGAAATGCCCTGGCTTGCTATTCCCTTCTCTGATACGGAGACCCGCAAACGTCTTAAGGAAGTGTTCAAAGTAAGAGGGATCCCTACTCTTGTCATTTTTGATACGAATGGCAAGGTTTCATGCGATGATGGAGTCAGCACTGTCATGGAACATGGCGTGGATGGGTATCCGTTCAACCTTGATAGACTGAATTTCCTGAAAGAGCAAGAAGAGAATGCTAAGAAGAATCAAACCATAAGCTCTATCTTGGTTTCCAGCTCACGTGATTATGTGATTTCAAATGATGGAAAAAAGGTAGATGTTTTCATTCAATTAGCTAGTTTTGAAATTGAAATGATGATGCCATCATTCACATTTTTGCTATCTGTAATGGCAGATCCCTGTGTTGGAGCTTGAAGGAAAATTGGTTGGCTTGTATTTTTCAATCCATACGATGTGCTGTGAATTCACTCCAAAACTAGTGGAATTGTATAAGACGCTCAAGGAAAAAAGAGAGAACTTTGAAGTAGTCCTAATATCTCTAGACGACGAGGAAGAAGACTTCAAAGAGAGATTTGAGACAATGCCTTGGTTGGCATTGCCATTTAAGGACAAGAGCTGCGAGAAGCTAGTGCGGTATTTTGAACTTGGAACCATTCCTAATCTTGTCATAATTGGTCAAGATGGGAAGACTTTGAACCCAAATGTAGCTGAACTGATCGAAGAACATGGTATTGAAGCCTACCCATTTACACCGGAAAAGCTTGACGAGCTAGCTGCAATTGAAAAGGCAAAACTGGAATCGCAGACGCTTGAATCAGTTTTGGTAAATGGGGAAAATGATTTTGTGATTGACAAAAGTGGCTCCAAGGTAATTTTCTTGTTTTATGCTAACCTCGCATGTTGTTATTGCATTACTTTCAATAACTTGCTTATTATCTCGAATTGAATTCATTAGCAAAGGTATTTTTATCATTCAAATGGTTTACTCTTGATTAGGTCCCAGTGTCTGATCTAGTTGGAAAGAACATTCTTCTTTACTTCTCAGCTCAATGGTGCCCTCCTTGTCGTGCCTTTTTGCCCAAGCTAATTGAAGCATATCACACAATTAAAGGAAAAGGCAATGCATTTGAGGTGATCTTCATCTCAAGTGACAGCGACCAATCCACCTTTGACGAGTTCTATTCAGAAATGCCTTGGTTAGCCCTTCCATTTGGTGATGAAAGGAATCAAATCCTGAGTCGGAAATTCAAAATTCAAGGCATTCCTGCAGCTGTATCGATTGGGCCAAGTGGCCGGACCATTACGAAGGAAGCTCGGATGCACCTGACAGCTTACGGGGCAGATGCTTTTCCATTTACCGAGGAGCATCTAAAGCAATTGGAGGAGGAGATTGAGGAAAAGGCAAAGGGGTGGCCAGAGAAAGTGAAACACGAACTTCATACTGAGCATGAGCTGATACGTTCTAAACGCAAAACATATATTTGCAATGGCTGTAGGGAAACAGGGTATAGTTGGTCTTTCTATTGCAAACAATGTGACTTTGATCTTCACCCCAAGTGTGCTTTGAAGGAAGATGATGATGCTGGAACTGAAAAGGGAAAGGAAGGAATGATCTGCGATGGAGATGTGTGCCGCAGAGCTTAAGCAGGCAAGCGCTACTGGTATCTGGTTTTATGGGCTTTCTACTATAATAAGTTTGCGATGTAAGGTGTTTGTTGCATGTGTGTGAAGATAGTGGATGTCTTTCCTGTTATCGTTATGTATCTAAGATGTGTGAAGCTGAAGGGTTTTCATGTCCTGTATTTGGATACTAAAAATAAATAAACAGCTCTCTGTGTTTATGCGAATCCTGTGACCCATTTGGAACTTGAGAAAATCCATGGTTGATGGTTGTTCTCAAAGCTCAATCACTTGTTATGAGGTTTTTGTCATTCCTAAACGAAAATGCTGTGCATGATGCCATTGTGCCGCTCTCTTTGTTTCTATTTGGCTGGGTGAAGAAACATCCTCACCTCTGGAGCAAATATTCCTGTTATTGTATTGCTGATTAAATACAAAACTGGGCTGATTGTGACTTAACCAACATTATACAATGAAACCATTGTAACTCCACCGTAAAAAGAAACAAGAATTTCCAATCCAAGCAACTGGATAGTCATTTCCCCCCCTCGTTGCCTTCTCACATTACTTGTTGAGACGGATTTCAGAATCAAGAAAGCAGCATTAATTCGAACTCAGAACTAAGAAAGACAAATGAAATCCCAGCAGGTGGAAACTGGGTTCATGGCAGTTATTTGGAGGGTGGACACCTGCGTTTGTTGATGAACATGTCTGCAATCAATGAAAACCAGAACCACGGGCAGGCTATTGCTTGTATCAGTTCATGGGACGCAAAGGACAGATAGGATTAGTGGTGAGCTTGGAGAAGTTAGCAAAGCCAACAACTACACCTCGCAGAACAGGAAAAGATTTCCGTAAATTTAATGCTTTTCTATTTGCTTAATTCTCGTGAACACCATGTTATTTGATGCCTCAAAAGAACGAAATATATCATCCATTTGATAAATCCAAAATTCAAGCAAGCACGCTGCCAAGAAATTCGGCGACAGCAATCAATCACGCTGCCAAAAAGTTTGAAGCCATTGAAAAAACCTTCGCTTCTATGGCCCATTAATTATGTTCATCTTATTTACTTTTTCACTGTGTCAAAAGCATGTTTCATGTTCTCGCAGTTTCTTTGTGCCACGTTCCACAGCTTCCCACCACTGAATCTCATGTGCTTTAATTTGCCTTCGCCATGGACAGCCAGGAAAGCTTATCACTTGTTGCAGTCTGAAAAGGCATATTCTGAAATCACTTACGCGTATTCTGAAATCATTTATTATCTCTGGCCATCTCGTGTATGGAGTCTATGGACTAGTCCACAAGAATGTTTGGTTGCCTATTTTTTTTTTTAAAAAATTATATAAATAACTTCTGGGTTGGCATAGACACCTCAGGTTTTGGCACAGCTGCAGAAAACAAGTTGGAACTCTTACATCCCTATTGGTAGGTGATGGATTATAAATAAGGTTTAGTTTTGGTACTTTGACATCCCTCGTGGACAAAACGATTCTGAATGGTTGATAATTTGGAATGAAAGATTTTCAGTACAATTATCAACACTCAACAACAACTAGTAATACCCTATTAATTCATAACTAACTTGGAAAAAAAAATTAAATTATAAAATTATTGGATCAATCTGTATATTAATTTTTATATTAAAACAATAACGTTTTATTTTATTTTTATTTAATCTTTTACAGGATAATCACTCAGTTGATTTAACCATGTTATTAAAAGAATTTAATTAACATCTTTATTTGATTTAATTAAAATCTCAAAATATATTATACTTGATATCTTAAGTTTTTGAGACCAATGATTTCTACATAGTGGTACAATTAGCATACTCTGCTCATTGCATTACAACAACATTTTAAAAATAAAATGTTAAAAATTAAGAATAATTAAATTTGAAATTTTATGTGAACAATAATTGTGTGGGGGTGTCAATAGCATCATATTTGTTTCCTGAAGTAAATTATAATTGAATCCTCATATTTTCCATAAACCAAATATGTTAGCCCTTCTGTTTTTTTAAAAAACTAAAAGGCTACTCAATTGAGAAGCTTTCGAGCCGTTATTAGATATTCTTTTATACTAATACCTAAAGTAACGGTTTAGCACTTTTATAATGTAAAACTAAAGGAAGAACTAAGGAGGTAAAATATGGCTTCTCTTTTAAATAAAGGGAGTGAGCTATTAATTTCTTAAAAACTATAGGGACTACGTTATAATTTGATCAATTTGTTATGATGAATTTAAAGTGCCACACATGATTTTTTTTTAATTAATGTGGGTGTCCGGACCAGCTTGCGCACACCTTAACTAATCCAACGGGTCCTGAAATTAACGACCATGTAAGCCTACAGTTATCATCATATGAGCAACTACAGGGCTCCTGAGATCACAAAGAGAATAAACCTTTTAGTCCCAAGCTCTTATAACTAGGACACTTTCTAGATGGTTGTCACACGTTATTTAATTCTACATGGTTTGGTGTTGTGTTTGCCGATTAATGATCATCATGTTTCATGATGTGACAAATAGATTAAAAATATGATGAATGGAGCCAAACATTATTGGTTTTAAATTTAAATTTTTTTTAGTGTGTTTGAATTTTTTTTAATATATTAAATTTAAAAATAAATTTTTAAAAATTAATATATATATTTGAGTAAAAATTATTTAAAAACTCAACCTCTATTATATTTTAAACATACCCTATCATTAGTAGTTGAGTCTTACCCTTAATGTTTTCCATGGAATCTATTATTATAGTCTTACAGCGTATGTGCAAAGATAAGGAATATCATGATAGGCAGTAAAAAAAAAAAAAAACTCTTACTAATATTATAAAAACTATGTTATAATTTTATCTGAAAATAAAATAAAAATTAAATGATATCTAATAAAATAATATCTCATATATATTCTTAATAACTTAAGTATCTACTAAAATAACAGTCTTGATGTGTTTTTTAAATAATTAATTTTAACGAAATAAAACTAAAACTCAAGGATAAAAATTCAAAAAATAAAAATAAAAATAAAAGCTAAAAACAAGCCATGTTTGTGAGGCCAGGTGACTCCGCATGCTTATCCAAAAGATGAAAGAGCCATTTTATTTTTTCTTTGATAAATGACATATCATTTATCCTTTTGATTTTTTAAAGTAAAACAAATGACACATGATTGGTTACTCAATTTTTTTTTGTCATGGAGAAGTGGTTGAAGAATTGGGTTAGAGTTTTTTTTTTTTTTTTTTATCTAAAATTATATATTTTTTTAATTTGTTTTTATCTATTGTCTCTAAACTAGTCCATCATCTAAAAAAAAAACCCTAAAATAATTTTAAAATACAAAGTTTAACCTAAAAGCAATTCTCTCAACCTCGATTTATCTTTTTTTGGCAATATATAAAGCTAAAAACACATTATGGTAGCATTCTTCTTGTCAAGAAGAATACATTGACACACATTTTAGCTATTTTTGCAAACAAAACCTTGTCAATGTATGTATTTCTTCTCCTTTGTTATTTTCAATGAATGTTTTTTTTTTCTTCTAAAACTCAAAACTAAAATGTGATTAAAATAAAGTTTTAGATCAAAACATAAATTTTTTAAAGTAAAATAGCGTGAAATGAACATTTCTCAAATAAAAAAAACCATAAATTCTTGCTACTTGTTAATTTTGGCTCCCCAAGTCCTTAATTTTTATATACAATAAAATAGGATTCTATTTTGTAAAAATCAAACATAACTCTAATGTAAAGACATTTAATTTTCCAAAAAAAAAAAATTATAGAAAACCAACCAATAAGTCAAATCCTCCATTAATAAAATGTCAAAAATTGAAAAAATTTAAAAAGTGTTTGGTGACTATAATGAAAAAAATTTCGAAGAAAAAACTAGAACACTATTTTAATCTGTGATGTTTTGAGTTTTTGTCCACAGTGCAACAACACTAAACTAACCACATCTCTCTTAGTTTTATATTTAATTTAATTTTAGATTTTTATGATTCATAAATGAGGGATTATTTTATTTTGTTAGCTTAGGTTTTATTTTTATAAAATTAATTAAAAAATAGATTAGGATATCTAGTGGATAACCACAAATGAAGAAAGTCATCTACTTAACCGGATTTAGAGCTCGTTTGTTTCTGAGACAACATTTACATTTCTTTTTAAACACACTAATAATGGTGTTTGATTACCGATTGAAAGTAATACATAAATTATAGGCCCATCATTTATATGAGGCAACACCTTAATTATAAAAAATTTTTTTTTATTGAACTTTCTTACATGATAGAGTATTGCATTTAAAAAACTCTTTCTTTCTCCCCTCAAAATATAGGGTCTCTTTATTGAAATAGAGTCATGATGTGGCTCAAATACACAATATAAATTTATTTATAATTAATTAAATATATGCAATATCATTATTTTTAAAAATAAAAAAAGAAATCCAGAGTTTTATTATTGAAAAAACTCCATTCTTGAAAATATAACTAAAAATTCTATCAAAGTTTAGATTTTTTAACTTGTCTATTAAATTGTATGTAATTATTATCAAGTCATATTTTATAAAAAATAAACTAGGCTAAAAATCTAATCCAAAATTCTCTCGATGTCTTTGAGAATTTAATTAGCATATGAATTTTATTGAGGTCTGTGTTAAATGTTTTTTTTTTTTTCTGAGACTTAAGGAGCTTTGGATGACTGGAGCTGGAGGTACATTTTCATGATTTATTTTTCTCAATAATTTTTTTTTACAGTCTTGGCCTTCATCCTTTCCTAAGCTTCCTATGTAAGATGCCACGTATATAGTTTCTTCGCTCGTTCATTTCAACTATGCTTTACATATGATGATTGATTTATATTAGAAAAAAAAAATGATAGAAAAATTCATTTCCAAATGCAGCAAAACCAAAAGAGAATAATTTTCTAATTAAAAAAACTAATTAAGGATTTTTTGTATCAAGAAATATAAAGATTTTATTAAAGAGATAAAAATAAAAAATATATTTAATAACAAACTCACAAAAAAATTATCAAACCATGGATAAAACTAAAAAAAAAGGAGATTAATAAAAAAAACATGTTTAAAAAAGAAGAAGCAAGAGGAGATTTATAGAAGCAGGTGATCATGCGAATGCCACTTCATCGGGCCTACGTCATAATGTCTTCGTCATCACCCGTCACCAGCCACGCCTTGAAGTCGTCGTTGTCTGATTAGAATAATAATTTCCTAGGTCGGTCGTGCAGGTAATTTAAAGGAGCCTTAGCCTGGAAGTTCTATCACATAGCAACTGGGATTGGCAATTGTTCTAGCCTTTTGAGTAGTTCATCACATAGCTAGCTATGGCCACCGAAGACGTTTCTCTCGACCTTTCAACGCTTCTTTCTTCAGCAGAGAGGGACTTTCTCATCCGCAACAATGGTGATCAGGTACTGCTTCTCTGATCTTATTCAAGTCTTCTTCCTGTCTTATTATAAGTTGACGTCTTTTAATTTTTATATGAACTTGTAGGTTTTTCTCGTAATTAAGATGAATATCATGTTTAAATTAGACTGGTAGCCTTGCTTAAGAACAAATTTATGACCAATTTCTGAAGCTTTTTATGATCAAGAAAAAGCTCCCTTTTTTTTGTTGCTTCTCTCACTGGCAAGAGAAAGAAACCATGAATAAAATTTTGATTCGTTAAGGGCTGATGTTTTTTTCTGATAATGTTCGAGATTAATTTTTAGGTTAAGGTCAGCAATTTGGTTGGGAAGATTGTGGGGTTCTACTTCTCTGGTTCGTGGTGCGGCCCATGCCGTAATTTCACTCCTTTGTTGGTAGAAGTCTATGAACAGCTATCATCCAAAGGGGACTTTGAGGTGGTCTTCATTTCTTCTGACAGAGATGATGAATCCTTCAACACATATTTCTCCGAAATGCCATGGCTTGCTATTCCCTTCTCTGATACGGAGACCCGCAAACGTCTTAAGGAAGTATTCAAAGTAAGAGGGATCCCTAATCTTGTCATAATTGGCCAAGATGGGAAGACTTTGAACCCAGATGTAGTTGAACTCATCGAAGACCATGGAATTGAAGCCTACCCATTTACACCGGAAAAGCTTGATGAGCTAGCTGCAATTGAAAAGGCAAAACTGGAATCGCAGACGCTTGAGTCAGTTTTGGTTAATGGGGAAAATGATTTTGTGATTGACAAAAGTGGATCCAAGGTAATTTTTTTGTTCTGTGCTAACATCGCATGTTGTTATTGCATTACTTTCAATAACTTGCTTATTATCTCGAATTGAATTCATTAGCAAAGGTATTTTTATCATTCAAATGGTTTACTCTTTGATTAGGTCCCAGTGTCTGATCTAGTTGGAAAGAACATTCTTCTTTACTTCTCAGCTCAATGGTGCCCTCCTTGTCGTGCCTTTTTGCCCAAGCTAATTGAAGCATACCACACAATTAAAAGAAAAGACAATGCATTTGAGGTGATCTTCATCTCAAGTGACAGAGATCAATCCACCTTTGACGAGTTCTATTCAGAAATGCCTTGGTTAGCCCTTCCATTTGGTGATGGAAGGAAACAAATCCTGAGTCGGAAATTCAAAATTCAAGGCATTCCTGCAGCTGTAGCGATTGGCCCAAGTGGCCGGACCATTACCAAGGAAGCTCGGATGCACCTGACAGCTTACGGGGCAGATGCTTTTCCATTTACCGAGGAACATCTAAAGCAATTGGAGGAGGAGCTTGAGGAAAAGGCAAAGGGGTGGCCAGAGAAAGTGAAACACGAACTTCATTCTGAGCATGAGCTGTTACGTACTAAACGCAAAACATATATTTGCGATGGCTGTGGGGAAACAGGAAATAGTTGGTCTTTCCATTGCAAAGAATGTGACTTTGATCTTCACCCCAAGTGTGCTTTGAAGGAAGATGAAGATACTGGAAGTGAAAAGGGAAATGAAGGATGGAACTGCGATGGAGATGTGTGCCGCCGAGCCTAAGCAGGCAAGCGCTCCTTGTATCTGGTTTTTTGGGCTTTCTGCTGTAATAAGCGTGCGATGTAAGGTGTTTGTTGCATGTGTGTGAAGATGTGGATGTCTTTCCTGTTATTGATATGTAATTAAGAGGTGTGTTGCTTAAGGATTTTCATGTCCTGTATCTCGATACGAAGAATAAATAACCTGATTGGCTAAGTTTATGTGAATCCTGTGACCCTTTTGAAACTTGGGAATCCATGGTTGCTGGTTGTTCTCAAATCTCCATCACTTGTTATGTTAAAGTTATTGAGATCAAACACAAAAAGGAGGCTAGAATTCTGAATAATCTGTATATTATGAATGCCTTAACTTAACCTAATTACAAATAAAGTATATATAGGTTAAACTGAAAGTACTATTCTACCCTTAATAAATAAGACAACATAAATATTATTTAACATCTCCCCTCAAACTCACGATGCGGCAGCTACAAGCATCGAGAGTTTGCCAACTAGAAAACGAAAACGAGATATGGAATGCGCCTTGGTAAAGAAATCTGCAATCTGCAATGAAGAAGGAACAAAAGGCAAAGTAATGGTTCCATGCTTGAGATGATGACGAGTAAGATGACAATCGATTTCAATGTGCTTAGTCCGCTCATGAAAAACCGAGTTGTGAGCAATCTGAATAGAACTCTGGTTGTCACAATACATAGGAGTAGGATGGGAAAAGGAAACTCCCATATCAGCAAGTAACCAACGTAACCAAATAATCTCTTTGGTAGTAGATGCCATGGCACGATATTCTGCTTCGGTGGATGATTGAGAAACAATAGATGTTTCTTGCTCTTCCAAGAAATAAGAGAATCACCTAAAAAGATACAAAACCCGGTAACAGACTTGCGATCTGTGGGATCACTACCATGATCAGCATCAGAGTATGCACGCAACTCCAAGGAAGAGGTGGATGAAAGTAAAAGACTTTGAAAAACTGTACCCCCGAAGATATCGCAAAATACGAAGAACAGCTGCCCAATGAACAGTAGTAGGAGAAGCAACAAACTGACTAACAACATGAACAACATATGCAATATCTGGACGAGTAATGGTGAGATATACCAAACTCCCAACAATAGTGCGGTATAAAGTAGGATCTATCAAAGGTAAACCATCAGAAGAAGAGTACCTTGCGTTAACCTCAATAGGAGTATCCACAGTCTTGTTATCAGTAAGTCTAGCCCGCTCAAGAATATCTGCAACATATTTCGACTGAGAAAGAAGGTAACCTCTAGGTGAGTATGCTACCTCAATACCCAGGAAATATCGAAGATAACCCAAATCCTTCATCTCAAATCGTCTAGCCAACTCTGTCTTCAAAACTGAAATACCATCAATGTCATCACCAGTAATAATCATGTCATCAACATATAAAGACAGAATGATACGACCTGCATCAGTGCACTTAATAAAAAGAGCAGAATCATGACTGCTAGAAACAAAGCCAAGTGACGAGATCACAATAGAGAATTTCTCAAACCAAGCACGGGGTGCTTGTTTGAGACCATATAATGCTTTCTTAAGCTTACAAACATATCCAGAGTCATGTGAAATACCAGGAGGGGGTGCCATATAAACTTCTTCTTGAAGATCTCCATTCAAGAAGGCATTTTTAACATCAAGTTGAGAAATATGCCATTGACGAATCGAAGCTATGGCAAATAAGAGTACGAATAGTAGTCATTTTTGCAACCGGAGCAAATGTCTCCTCATAGTCCATACCATACTGTTGAGAGTATCCTTTGGCAACCAACCTAGCTTTATATCGCTCAATAGACCCATCAGAATTAGTCTTGATCTTATACACCCAACGACAACCAACAACACTCTTACCAGGAGGTAGAGGAACCAGATCCCAAGTATCTGTCTTATGCAATGCAGAAAGTTCCTCATCCATAGCTTGCTGCCAAAGCGGATCAAGAATTGCCTCTTTATAGGAAGAGGGCTCAACAAGACAATGAATAGAGGCTAAAAAGGAAGTAAATGATGAAGAATAACAAGAATAAGCAAAATCTGGTAGTTTTGTGGACTTACGAATACGGATGGACTGACGTGGAGGTGGATCCACAATCTCAGATGAAGCTTGAGGGGCTGTAGATGAGAATGGAGCTTCAGGTGTGCCAGAGAGTAAAGTACCAGTACCTGCAGAGTTATGAGTACAAATTGATCGAACATGGGGAGAGCTATCATTACCAGAATCCTCAGAAAATGGATCTATACTAATAAGATCAGACTTAGTCAGGTTATGAGTAGTGGATGGAATAGAAAAGAAAGGTATATGCTCAAGGAAGACAACATGACGAGACACATAAAGTTTCTGAGTTATTGGATCAAAACAACGATAACCCTTTTTACCCTTCACCATAGCCCCAAAAGACACAAAATAGCGGATCGAGAGGATAGCTTACTTCGTTCTACATGAGGACGAAGAACGAAACAAGTACAACCAAAGACTCTAAATGAGGAATAATCAGGGACATACCCATATAACTTTTCAAAAGGAGATAGACCCGAACTATGAGAAGATGGAATTGTATTAATCAAGCTTACAGCAGTAAGAACAACTTCTCCCCAAAACTCACTAGGAACAAAAGCAGACAACAAGAGAGAACGAGCAGTTTCGACAATGTGCCTATGTTTTCTTTCAGCAACACCATTTTGCTCAGGAGTATCTGTACATGAAGTTTGGTGGATGGTTCCATCTAGGGCAAGCAATTGGCAAAATTTATTAGAAGTGTATTCCCCACCTAAATCACACCTAAAGCATTTGATCACAGTAGAATATTGAGTTTTGATAAGAGCTCGAAAAGCTGCATATATCTCAAAGAATTCAGAACGATGTTTCATTAAATAAACCCAACAATAACGAGTATGATCATCAATAAAAGAGACATAATATCGAGACCCTCCTTTTGTGGCAACAGGAGAAGGTCCCCATACATCAGAATGAATCAAATCAAATGGTGAAGAAGAAACAGAAATACTTCGATTAAAAGGTAAGGCGGAAAATTTTGCCAATTTACATCCACTACAATCAGAAATGTCACAAGTTTTCAAATTTCCTAAAGCTCCTGTGGATGCCAAAAATCTCAAACGAGAAGACGAAACATGACCTAGACGGGAATGCCATAAATAAAAACTAGAAGATGAAATACTCAAACGAAAGGAAGACAAATCAACTGTAGTAGCAGCAGCGGCAGCAGCAACAACTGGCACTTTTAACTCATCCAAAAATATATAGTCCATTCTCCCTACGGCCTGTCCCAATCAGCTTCTGAGACTGCAGATCCTGTATACAACAAAAGGAACCAGAAAACATGACTAAATAATCACCAGAATCACATATTTGACCAACAGACGCAAGATTCAATTTGAGTTGTGGAATAAGATAAACATTAGGGAGAGACATGTGAGGTGTGACAACAGAACCAACACCTGCTAAGGGCATTTGAGTGCCATCAGCAGTCATAACAGGAATGGAGGACAAAGGGGATACAGAGGTAAAAGATGAGGAATCTGGAGACATATGATGAGAAGCACCAGAATCCAAGACCCATTCAGAATGTGACATACCTGAGGAACTATGAGGCAACTGACCTATGGAAGAAGAAGCGGACATTGCTTGTGGCTGCAAGGAGAGAAACTTCTGAAATTGCTCAGCCAAAATATTAGGATCGGTAATAGAACTCGAGGAAGCTACTGCTGCAGTATTGTGGTGTTGTGGTTTATAACCCCTGAGGTGGTCTATGAGCATTAGATTGTGACTGATTGCCAGGCTTCCAAGCTTGATTCTGATGTCTCAACTTAGGACACTGAGCCTTCCAATGACCTTTCTGCTTACAGAAGCTGCACTCATCGAAGCACCCTTGTGTGAGACTTATTCTGATGATTAGAGAATGACCTAGAAGGTACTGCTAGTACAGAAGGATTTGAAGCAGAAAGAATTCCTTTTTCAGAATAAGACTGAAAACGTATTTCTTCAGCCAATAACTCACTGACAACAGAGTCAACAGAAGGCAGTGGAGAACGATGCAGAATTGAACCTCTAAGTCCTTCGAAATCACTGCGAAGTGCTGTTAAAAACTGTACCAATCTTTGCTGCTCTCTACGCTCAATATAGGCACCACATGCCTTTAATTCTGTCGATTCTGTAAGAGCCAATTGATCCCAAAGATCTGTCATAGCAGAATAAAACTCTTGAATACTCATATTCTTCTGATGAAGAGCTCGTATGTCATTCTCTAATTGATACTGTTTTGCAAAATTTGATTGTGTGAATAACCTTTGCAGATGATCCCAAACCTCTTTTGCTGTCTCATATTTCGCCAACTGCGTACCTATTGAATGCTCAAAGAATTTGTTGATCCAAGTAATGATCTTTGCATTATTGCTTCCCATGTATCTATCAAACCAGCATCCCCCTCCTCAATATTCTTAGGTATCACATAAGTTCCACTAACATACCCCCACATCTTCTTACCCTTAAGGAAATTTCTCATTACATAACTCCAATATGAATAGTTCTTCCCATCCAACCTCACACTCACAGACTGAAGCGAATCATCTCTTTCAGTAGCCATAATCAACAATCACAGATAACCAGAATGCAAAAGCAGCGGAAGACAAAATACTCAATTGCAGAAACTAAACAAATATCTTCTCGAAATTATACGATTACTCCCAAAACACAAAACAAATTTGCAAAAACTGAACGCAGATATCAAATTGCAGAAGCTGAAGGAAAGACGAAATACCAAAATAATTGCAGAAACTGTCGAAATACCAAAATAATTGCAGAGACTGTCGAAATACCTAATTTTGCAGAAGCGGAAGACAAAATATCACTCCAAAAAAAAAATTGGATCCGCGAAGCTGTATTTGGGATTAAGCTTCGTTTCATAAAATCAGCTCTGATACCATGTTTAAACTTATTGAGATCAAACACAAAAAGGAGGCTAGAAATTCTGAATAATCTGTATATTATGAATGCATTAACTTAACCTAATTACAAATAAAGTATATATAGGTTAAACTGAAAGTACTATTCTACCCTTCCTCTCTTTTCTCTGAAAGATATCGAAACTTAGCGGTGATCTCTTCGCTCTCAAAATTTCTCGCAACTTTCTCACCTCCCTCTTTGTTGTTGGTCTCTTTTTTATTTTTGTCTCCTCTCCATCTCTAGTGTAATGTAGCCTCTCTTCTCTCTATTTCTTTCTATTTTTCTTAGCTTTATATAAATGTTATAGAATAATAAATTATAACATGTTTATTTGTTATTTGGCAAGGATTCAATGTTCACAATAACTCAGATGTTTGACAAAGCCGATTTATATTATTTATCAGATTTGATAAAGATTTATTGTCTCCTATATGTTTATTATTAATTGTGACCTAATAATTTACATGTTATGTTTCAAAGACACAAGAGAAGTTTGAGGTGTTGGTTCTTATTTCGTTGCATGTCAAGCTCAATATATTTCTCCTAACATGTTTATTTGTTACTTGGCATGGATCATTTTTTATGGCTTATATTGTCTTTTTTTATGTAGATGTGAACAAGTTATTTCAAAGGAAAAAAACTATATTGACTCCTTAATTGTGAATATTGGAAATTAGGGAGATAATTGTTGTGATAATTCATGGGCGATCATGTAAGCAAATGTTATAGGAAGCTTGCTGATTTGGATTTGTAATAATACATGCATCGAAGTGCTAGAAAGGCCACATAATCTTTGCCCTTTCCTAGGCTTCATGTGCAAGATCCCGTGTATATAAGTTAATTGTAAGTTCATTTAAACTAGGCTTTACAAATGGTGATTCATTTGTATTAAGAAAAAATGAAATAAAAATTCAATTTCATATATAATCCATCACCTATTTAATAGTGTGATGTAAGAGTAAGAGTTCATCTTGTTTATGATCCATCACCTATCAATAGTGATGTAAGAGTTCCAACTTGTTTATGATCCATCACCTATCAATAGTGATGTAAGAGTTCCAACTTGTTTTCTACAGCTGTGCCAAAACCTAGGGGGGTCTACGCCAGCCCAACAGAGTCCTTCCCCCGTCGGAGGTGGTCCATACGACCAGAGATAGTAAGTGATTTCAGAACATGCCTTTTCGAAATGTGATCAAAATAAAATTTTGGATTAAAATATAAAATTTTCAAAGTAAAATGGTGTGAAATCAACATTTCTCAAAATAAAAAAAAAAACCTTAAATTATTGCTAACAATCAATTTTGGCCCCCTAAATCTTAAATTTTTGTACGCAATAAAATACGATTTTATTTTGTAAAATCAAATATCACCCTAATGTAAAAACATTTAATTTCCCTCACATAGAAGATTATAAAAAACCAACCAATAAGTCCAAATTCTTGATTAATAAAATGTCAAAGATGAATTTAAAAAAATTAATTATTATAATGAAAAACATTTCAAAGAATAGGACTAGAACATTGTTCCAATCCATGATATTTGAATTTTTGTCCATGGTGCAACAAAACTAAACTAACCACATCTTTTAGTTTTTTATTTAATTTAATTTTATAGTTTTATGATTCATGAAGGAGGAATTAATTTATTTTTTAGATTAGGTTTTATTTTTATAAAATTAATTAAAAAATAAATTAGATAGGATATCTAGTTGATACCACGAATAAAGAAAGTCATATACTTAACCTGACTTGATTAAAAAAATTAACGAATTTTAACATTCGAGAGTGGAAATTCATTATCTTCCTTTACTTACAATTATGACAAATTGAAATACGTCTAGAGTGTTTGATAAAGGATGATGACATATATGTATAGTGCACTTTTGAGTGTGGGAAAGTCCCGTCTCATGACAGAGTATTGCATTTAAAATCTCTTTCTTTCTTCCTTGGAAATATAGCAGGGGTGATTAAAAAAAAATTGAAAAACTAATTAAATTAAAAAAATAATTTTTTTTTGAAAAACTGAACCGAGAAAAAATAAATTAATTAATTAAAATATTTTTAAAAATATCTGGTTTGATTTTGATTTTTTAAGTCTAAAACCGAAAAAAATAAACTGAAATTAATTAAAAAAACCAAACTGAAAAAACTTAAACCAAACCTATTAAAAATTACAAAAAAAAACCCCTAAAAACAATATAGTTTTTGGTTTTTAATATAGATGTTTTGATTTTACCAAAACCAAAACCGAACGAACCAAATCCGATCGGATGGGTTTTGATTTTTTTTAAAAAAAAATGCAGTTTGGTTATTTTTATAGGTAAAACCTAACCGAACTAAAAATAATCACCCTTGAAATATACAAAAAAAAATTTTATTGAAATAAAAGTGGCTAAAAATACACTATATAATTTTATTTATAATTATTAAATATATGTAACATCATTATTTTTTAAAATCAAAAGGAGGTTGAGAGTTTTTACTCTTAAAAAACTTTATCTTGATAGAAGGATAATAAGGTCTTTAGAAAGTTTGTATCGTAGCATACTTATTAAATTATATGTGATTACCATCATGTCAAAGTAACATAAAGATTTTATTAAAGAGATAAAAATACAAAATATATTTAATAACAAACTCACAAAAACAAAATATCAAACCATGGATAAAACTAGAATAAAAACATAAAAAAGGAGATTAAAAAAACATTAGAATATTTTAAACTGATTAGAATATTTTAAAAAATATCCAGTTTGATTTTGATTTTTTAAGCTTGAAACTAAAAAATCAAACCCAAATTAATAAAAAAATAAACCAAAAAAACCGAAACAAAACTCATTAAAAATTACAAAAAAACCCTAAAAACAATATAGTTTTTGTTTTTAATATAAAATAATCAAACCAAACCGAATCAAATCAAACCCGAATGGTTGGATTTGGTTTTTTTTTTTTGTATTTTTCAAAATTTCAATTTGGTTATTTTTATAGGTAAAAACCAAACCAAACTAAAAATGATTACTCTAGAATATAAATTTTTTTTTGTATTGAAATACAGTGGCTAAAATACACTATATAATTTTATTTTTAAATATTAAATATATGTAACATCATTATTTTTAAAATTAAAAGGAGTTGAGAGTTTTACTATTAAAAAACTTTATCTTGATAGAAGGATAATTAATAAGGTCTCTAATAAGTTTGGATCTTAGCCTACCTTATTAAATTACATGTGATTACCATCGTGTCAAAGTGAAATAAAGATTTTATTAAAGAGATAAAAATACAAAATATATTTAATAACAAAATCACAAAAAAATTATCAAACCATGGATAAAACTAGAATAAAAATAAAAATAAAAAGAGATTAAAATAAACACCTCTCTGCGCAAGAAATGATATATTCTGTTAAAGACAATCCTTCCCGTAGATTGCTTTGAATGGGTAAATCAATCATTTGTCTTTGTGGATCCGACATTAATCCTCTTATACCTACTAATTGGTGTACTTGAGATGTATTTCCCCTAGCTCCCGAAAAGGACATTATATGGACTTGATTATAGGGTTTGTCATTCTAAAATTCAGATTCATTTCTTGTCGTAAATATTCACTTGTACATACTATATCTCAATAAATTGACGTAATTTTTCTATCGCGTATACATTTTTATAATGATGGTGTTTTTTCAAAATCAAACTTTGTTGTTCAGCATCTTGGACTAGCCATCCTTTTGAAGATATTGTTAAAAGATCATCAATTCCTAATGAAATAGATGTAGCAGTGGTATCGTGAATCCTGTGACCCATTTGAAACTTGGGAATCCATGGTTGATGGTTGTTATGAGGTTTTTGTCATTCCTAAACGAAAACGCTATGCATGATTGCATTGTGCCGCTCTCTTTGTTTCTATTTGGCTGGATGAAGAAACAGCTTCACCTCTGGAACAAATATTCCTGTAATTGTAATGCTGATTAAATACAAAAACTGGGCTGATTGTGACTTAACCAACATTATACAATGAAACCATTGTAACTCCACCGTTAAAGAAACAAGAATTTCCAGTCCAAGCAACTGGATAGTCATTTTTACCCCTCTCTGCCTTCTCACATTACTTGTTGAGACGGATTTCAGAATAAAGAAAGCAGCATTAATTCGAACTCAGAAGTAAGAAAGACAAATGAAATCCCAGCAGGTGGAAACCTGCGTTTTGTTGATGAACATGTCTGCAATCAATTAAACCAGAACCACGGGCAGGCTATTGCTTGTATCAGTTCATGGGACGCAAAGGACGGATAGGATTAGTGGTGAGCTTGGAGAAGTTAGCAAAGCCAACAACTACACCAAGACCGCTAACTCCTTCCCCTCGCAGAACAGGAAAAGTTTTCCGTAAATTTAATGCTTTTCTATTTGCTTAATTCTCGTGACACCATATTCTTTGATGCCTCAAAAGAACGAAAATATCATCCATGTGATACATCCAAAATTCAAGGAAGCACACTGCCAAGAAATTCAATTCGGCGACGTTTCAATGAAGCACGCTGCCAAAAGTTTGAAGCCGTTGAAAAAACAATCGCTTCTATGGCCCATTAATTATGTTCAGCTTAGTTACTTTTTTCATGTTCTCGCAGTTTCTTTTTGCCACGTTTCATAGCTTCCCACCACTGAATCTCATGTGCTTTAAATTTGCCTTCGCCATGACAGCCACAAAAACATCCTTGATGTGTTTTTAAAATAATTAATTTTAATGAAATAAAAATTAAAACTTGAGGATAAAAATTCAACAAATAAATAAAATAAAAGCTAAACAACAAGTCATGTTTGTGGGGCCAAGTGACTGGCATGCTTATCCAAAAGATGAAAGAACCATTTTATTTTTTATTTGATGGATGACACATTGGCCTTTATTCTTTTATTTTTAAAATAAAAACAAATGATATATTATTCATTTACTCAATTATTTTTTGTCATGGAGAAGTAGTTGAAGAATTGGGTTAGAGTTTTTTTTTTAATCTAAAATTCTTTTTTTTTTAATATATTTTTATCTAAAAACATCTCATAAATACTTTTAGATTGTCTCTAAACTAATCCATCAATTAAAAAAGAAACCTTAAAATAATTTTAAAAATACAAAGTTTAACTTAAAAGCAATTCTCACAACTTCCATTTAACCCTTTTTTTTGGCAATATAGAGCTCAAAAACATTATGGTAGCACTCTTCTTGTCAAGAAGAATACATTGACACACATTTTAGCTATTTTTGCAAACAAAAACTTGTCAATGTATGTATTTTTCTTTCCTTCGCTATTTTCACTTCTGATTGAAATGTTATTAAAATAGAGTTTTGGATCAAAACATAAATTTTTTAAAGTAAAATAGCGTGAAATGAACCTTTCTCAAATATAAAAACCTTAAATTCTTGCTTATATGTCAATTTTGGCTCCTCAAGTCTTAAATTTTATATGCAATAAAATATGATTCTATTTTGTAAAATAAAACATAACTCTAATGTAGAGACATTTAATTTTCCAAAAAAAAAATTAGATTATAGAAATCAACCCAAAACCAATTAATAAGTCAAATTCTTGATTTATGAAATGTCAAAAAAAAAGTGTTTGGTGACTATATATAAAAAACAAATTAAAGAAAAAAACTAGAACACTATTTCAATCCATGATATTTGAGTTTTTGTCCATAATGCAACAACACTAAACTAACCACATCTCTTAGTTTTATGTTTAATTTATTTTTATATTTTTTATGATTCATGAATGAGGGATTTTTTTTTTAGCTTAGGTTTTATTTTTATAAAATTAATTAAAAATAGATTAGGATATCTAGTGGATACCCACAAATAAAAAAAGTCATCTACCTAACCAGATTTAAAAGCCCGTTTGTTTCTGAGGCAGTATTTGTGTGTTTCTTCTAAACGCAATAATAATAGTGTTTGGTTATTGATTGAAAATAATATATAAATTGCAGGCCTCACCATTTATGAGATATGAACCTCAGTTATGGAAAAACAATTTTTACTGTTTTTTGCAAGTTCAACTACAGGTTGAATTTTTTTATATGGATTCACTCTGTATTGTTCACTGCACAAAAATAAATAATGCAGAGTAAGGTGTTACTGGTATTGGTAATGGATAATCTCCCCCACCCTTTCTAAATTTCTAAAATATTTTTATTAACCATGTTATTTAAAAAAAAACTCTAATTTTCTCTACTTCTCGAAGATTGAGGCAGTGATCATGGATAAATTATATACTGCATTATTGGGTTACCATTGTTTGTAAGAGGTTTTTCATTTTTAAAAAAACAATTCTATGAAATATAAAATAAAAACATGTTTATTAATTGGAATGGAAAATATTTTTTCAATTCTTAAATTTGTTTTAAAAAAATTCAAGATCATTAAAATAATTTTTTTTAAGAATTCTTTGCTATAAAAATAAAATTCATGTTTGGAAGTCCTGTATTTTCCATTTTATTTTATTTATTTAATAAATATATTTTTTAGTTATTTTATAACTTTAATTAAAAAAAAAATCTTAATGGAAAATATTAAATTAATTTTTATTCAACTTCAATTTCAACTATAATTTTAACTGAATATATATAAATATCAAACCAACCTCAAACTAAAAATATTTTTTATAAAATATATTTTTTAAAAAATATAACCATAAAATTACCATAATACAAATCATACTTCATTTTGAAGTGGAAATTCATTACCTTCCCTCACTTAAAAATTTAATTGACAAATTTAAATACTTCTGGAGTGTTCGATAAAGGATAATGACATATATGTATGAGTGTGGGAAAGTCACGACTTATGACAAAGTCATTTAAAAATTCTTTCTTTCTCACCTAGAAATATAGGGTCTCTTTTTTGAAATAGAGTCATGATGTGGCTCAAATACACAATATAATTTTATTTATAATTATTAATATATGCAATATCATTATTTTTTAAAATAAAAACGAAGTTGAGAGTTTTATTATTGAAAAACTCTATTCTTAAAAATATATAACCAAGAACTCTATCAAGTTTGGATTTTAGCCTGTCTATTAAATTATAGAGTTCTATTTTATAAAAAAACGACTAGGCTAAAAATCTAATCTAGAATTCTCTTGATATTTTTGAGAATTTAATTAGCATATGAATTTTATTGAGGTTTGTGTTAAATGTTTTTTTACTGATACTTGGGAGCTTTGTATGACTGGAGCTGGAGGTACATTTTCATGATTTATAAGCAGGTGATCATGCGAATGCCACTTCATCGGACGTACGTCATTATGTCTTCGTCATTACCCGACATCAGCCACGCCTTGAAGTCGTCGTTCACTGATTAGAATAATAATTTCCTAGGTCGGTCGTGCAGGTAATTTAAAGGAGCCTTAGCCTGGAAGTTCCATCACATAGCAACTGGGATTGGCAATTGTTCTAGCCTTTTGAGTAGTTCATCACAGAGCTAGCTATGGCCACCGAAGACGTTTCTCTCGACCTTTCAACGCTTCTTTCTTCAGAAGAGAGGGACGTTCTCATCCGCAACAATGGTGATCAGGTACTGCTTCTCTGATCTTATTCAAGTCTTCTTCTTGTCTTATTATAAGTTGACGTCTTTTAATTTTTATATGAACTTGTAGGTTTTTCTCGTAATTAGGATGAATATCATGTTTAAATTAGACTGAAAGCCTTGCTGAAGAACAAATTTATGACCAATTTCTGAAGCTTTTTTATGATTAAGAAAAAGCTCCTTTTTTTTTGTTGCTTCTCTCACTGGCAAGAGAAAGAAACCATGAATAAAATTGTGATTCGTTAAGGGCTGATGTTTTTCTGATAATGTTCGACATTAATTTTTAGGTTAAGGTCAGCAATTTGGTTGGGAAGATTGTGGGGTTCTATTTCTCTGGTTCGTGGTGCGGCCCATGCCGTAATTTCACTCCTTTGTTGGTAGAAGTCTATGAACAGCTATCATCCAAAGGCGACTTTGAGGTGGTGTTCATTTCTTCTGACAGAGATGATGAATCCTTCAACACATATTTCTCCGAAATGCCCTGGCTTGCTATTCCCTTCTCTGATACGGAGACCCGCAAACGTCTTAAGGAAGTGTTCAAAGTAAGAGGGATCCCAAATCTTGTCATTTTTGATGCGAATGGCAAGGTTTCCTGCGATGATGGAGTCAGCACTGTCAAGGAACATGGCGTGGATGGGTATCCGTTCAACCTTGATAGACTGAATTTCCTGAAAGAGCAAGAAGAGAATGCTAAGAAGAATCAAACCATAAGCTCTATCTTGGTTTCAAGCTCACGTGATTATGTGATTTCAAATGATGGAAAAAAGGTAGATGGTTCATTCAATTAGCTAGTTTTGAAATTGAATTGATGATGCCATCATTCACTTTTTGCCTTTTTGGCTATCTGTAATGGCAGATCCCTGTGTTGGACCTTGAAGGAAAATTGGTTGGCTTGTATTTCTCAATCCATGCTCACAGGATGTGCCGTGAATTCACTCCTAAACTAGTTGAATTACAAAAGCGGCTCAAGGAAAAAGGAGAGAACTTTGAAGTAGTCCTAATATCTCTAGACTTTGAGGAAAAACACTTCAAAGAGAGTTTTGAGACAATGCCTTGGTTGGCATTGCCGTTTAAGGACAAGAGCTGCGAGAAGCTAGCGCGGTATTTTGAACTTAGAACCATTCCTAATCTTGTCATAATTGGCCAAGATGGGAAGACTTTGAACCCAAATGTAGTTGAACTCATCGAAGACCATGGAATTGAAGCCTACCCATTTACACCGGAAAAGCTTGAAGAGCTAGCTGCAATTGAAAAGGCAAAACTGGAATCGCAGACGCTTGAGTCAGTTTTGGTTAATGGGGAAAATGATTTTGTGATTGACAAAAGTGGATCCAAGGTAATTTTTTTGTTCTCTGCTAACGTCGCATGTTGTTATTTCATTACTTACAATAACTTGCTTATTATCTCGAATTGAATTCATTAGCAAAGGTATTTTTATCAGTCAAATGGTTTGCTCTTGATTAGGTCCCAGTGTCTGATCTAGTTGGAAAGAACATTCTTCTTTACTTCTCAGCTCAATGATGCCCTCCTTGTCGTGCCTTTTTGCCCAAGCTAATTGAAGCATATCACACAATTAAAGGAAAAGGCAATGCATTTGAGGTGATCTTCATCTCAAGTGACAGCGATCAATCCACCTTTGACGAGTTCTATTCAGAAATGCCTTGGTTAGCCCTTCCATTTGGTGATGAAAGGAAACAAATCCTGAGTCGGAAATTCAAAATTCAAGGCATTCTTGCAGCTGTAGCGATTGGCCCAAGTGGCCGGACCATTACGAAGGAAGCTCGGATGCACCTGACAGCTTACGGGGCAGATGCTTTTCCATTTACCGAGGAGCATCTAAAGCAATTGGAGGAGGAGATTGAGGAAAAGGCAAAGGGGTGGCCAGAGAAAGTGAAACACGAACTTCATACTGAGCATGAGCTGATACGTACTAAACGCAAAACATATATTTGCAATGGCTGTAGGGAAACAGGGTATGGTTGGTCTTTCTATTGCAAAGAATGTGACTTTGATCTTCACCCCAAGTGTGCTTTGAAGGAAGATGATGATGCTGGAACTGAAAAGGGAAAGGAAGGAAGGATCTGCGATGGAGATGTGTGCGCAGAGCTTAAGCAGGCAAGCACTACTAGTATCTGGTTTTATGGGTTTTCTGCTGTAATAAGTTTGCGATGTAAGGTGTTTGTTGCATGTGTGTGAAGATAGTGGATGTCTTTCCTGTTATGTGTATATGTAATTAAGAGGTGTGTTGCTGAAGGATTTTCATGACCTGTATTTGGATACCAAAAATAAATAACCGGATTGGCCAGGTTTATGTGAATCCTGTGACCCATTTGAAACTTGGGAATCCATGGTTGCTGGTTGTTCTCAAATCTCCATCACTTGTTATGAGGTTTTCGTCATTCCTAAATGAAAATGCTTATCAGTCCTGTCAAAAAAACTGGAAGAGGTGCTATGCATGGTTCCATTGTGCCACTCTATTTGTTTCTTTTTGGCTGGATGAAGCAGCAGCTTCACCTCTGGTGCAAATATTCCTGTAATTGTTCTGCAGATTAAAAAAAAGATGGCTGATTGTGACTAAACCTACATTATATAATGAAAACCTTTCTAACTCCACCGTAAAAAGAAACAAGAATCTCCGATCCAAGCAACTGGATAGTCTCTTTTTTCTCTCTCTCTGCCTTCTCACATTACCTGTTGAGGCTGGTTTCAGAATCAAGAAAGCGGCATTAATCTTAACTCAGAACTAAGCAAGAAAAACTCATCCAATAGAAATGGCAATTCTTCTGTTGCTGATGACTGGTTGACAAATGAAACAACAGCAAGTGGAAACTGGGTTCATTACAGTTATTTGAATGGGCGCTAAGGGTGGAACCAAAATCACGAGCAGGCTATTGCTTGTACCAGTCGATGGAGGCAAAGGACGGGTAGGATTAATGGCGAGGTTCTAGAAATTGGTGAAGCCAACAGCTGTACCAAGAACACTGAGATGATGGTAAGAGCTTATTTGTTATTCTGTTAATGTTTTTTTTTCTTTTAAGTGTTTTTAAATTGAAAATATTTTAAAATAATATTTTTTATTTTTTAAAATTTATTTCTCATTTCAACGTATCAAAATAAAAAGTAATCTAAAACAAAATAAAAATTTATTTTAAAATATTATTAAAAAATAATTTTAAACACTAAAAATAATGTAATCTAAAACAATTTTTTTTCGAAGATTTTTTTTCAATCTAAAAAACAACATGCCTAAATAATTTACTTTACTTGTGTGTGTTTAGTTTTAAAATTCAATTCAGCTAAATATGTTAACCTGAAGCTTGAACCAGGCCGTGTTTATAAAAAAATTAAAAAGGTTAAAAAATGTCTCGTGTACTACAAAAGTTTTATCTTTAAACTTTGTGTAATGATACGACTAGTAAAACCTGTCAAAACTTAATTATAATTATTTAACTTTATATTTTTCATAAAAAAAAAAAGTATTACAAGTTTAAAAAATATACTTGTTACCAAAAAAAAACTCAAATGAGTTAACTTTGTTTGCAGTGAGAGTAAGAATTTTTGTTATATATATATATATATATTCAAAGAAACTACAAAAAGGTAAGGTTATGAAATAAAAAGGCAAGTGTAGAAAGTGCAGAAGAAATTTTCTTGTTAGTTTTTAAATTTTATATTGTAGAATTTATGTCTACCAATTCATATTTAATAATAAAAATTAACCCGTCCCTAGATTTACTTGATATTTAATTTTAAAATTTAAAATAAATAATTAAGGTGCACGCTACATCGGTTACTTTAAAAAAACATTTGAAAGGGTGTGTATCCTAATCTCCACCGTTAATCATACCGTCCATGAGTCTGATCGCACGGTTTTTATAACATCTTCAGTCTTCTGTCAGTATATTTCCAATTTTGCAGATCAAATCATATCTCTCGCTTTCTCGGTAAGATTCTTCTTCTCTCTCTCTCCTTTACCATGCGATCTGCGTTTAGAATTATTACTTCAATCCTTTCGTTAATTCCTTAATTATGATCTAGGGTTTTGGGGTGTTAATTAAATTGAATTATTATGTTTGGGTGATCGTTGTAATTTTTGGTGGTTAGATGGATTGGCAAGGACAGAAACAAGCGGAGCTATGGATGCAGATACTGCTGTTAGTTTTCGCGGCGGCGGCTTTAGTTATAGGTTATATATAATAGGATCGTTTCGAATGATGATGCTAATTTACGCCGGTGGAGTGGTTTTCAACCTCACTGGTTACTGTCCCTAATTGGCCCTTCTTCAATCGCCATCCTCTCAAGTGGTTGGACCCAAGCGAAGCTGAGAAGCACCCTAAGCCACAGAAGGCTGTGGTTTTCAAGGACAAGAAGAAATCGTCCAAGAAGTAGGTTGGTTTTGTTAAATTTGACTGGTTTTTTAGTCTAAGCATTTGTTTGCTAGGGTTTTTAAATCTTCAATTTAATGGATGGAATGAAACGTTATGGATGAATTGGGTGTTAGAAATAACTTTGTTTTGCTATAAATTTTATACCTTTTAGACAATGCCATTCGAGTTTCAGTTAGTTTTTTTTAAACTTTTTTTATGCTTGTTTTCTTGTTGGTTGTTCAGAGTGACAGCAGCAGGTTAATCTGCTTATTAGAAATGGATAGCCAATGTTAAGAGTACTGCATTTCGAGAACTAGACCCAAATTCATCTTACTGGTCACGGAATGCAAATTCCTGTGTGTGCAGATGTTTTCTTATCCGTTGGATTTTGAAAAAGTTAATTGCTAAACTTTTATAAAATGATAGACATTGTTTTATCCAGTGGCCTGAAATGGGTGTTACACGAGACAGATGCTTGTAGTGATACGGGAAATGTATCCTGCTTATGTTCTGGATGAAGCGGGTTTGCCTTTTTATGAGGGTTTCTTGTTTTTGTTGATAGGTAATACTATAGACTGTTGCTTCTTTTAAATAGAATTGAGTTGATTATTAAGAGAGAATGCTGATGATAAAAGTGAGGTACATAATTCTTTCAATTCTAGTTTTATGATGAGTAAATTTTTCATTCCACTCTCAAGAAAGCAGCAAGGCTAAACCTGCTGCATTTGCTGAAGTGGGCGTGCATTTGATACAATTCTCAGTTAAAGAATCTTGAGGAAAGGGTACTGTTGAAGCTATTAACAGGAACTAAGAAACAAAGCATTGCATTATATCAATTAACAAAGTAGAGTTGCAATTATTTGATTCTAGTTAACTTCATATACTGCCCCTTTGAGCTTCATTTGTGAAGAAATTGATCTTATAAGGGTAGGTTGCGTCATATGCCTTCTATCTGGTCTGGTATTTTGCCGTTGGAAAGAATTATGATATTGCTCTTCTATTTTGTTTTCCTTTTCTCGCTATTGACATCCAACTCTTGACTTCAAAATTTTAAATTACATCACAATGTTTACAGTACATCACAATTTGTTATACACACTAATTTAGCACTTTGAACAGTTTTCGTTCTTTCACTGAATTTATGTCATCCTGCATAATTTTAAGAAATGCTGAAACCCGTTGCTGTGTTTGTTTGAAAATGTATGATTATTTACAAGTATAATTTTCTGAAGGGAAAATGGTATTAAAATTAAAATAAGAAACTAATTTCCCGTGTATGATTCATTGCTCTTTTGCTTGGATGAACATTGTTTAATTGTTGGAACCAGTGGGTGGGTTATATGGCATGGCTGGATGAGAAGTAAAGGCCTTTCAAGTAATAACAGTGGAGCACCGTAGACTGCAGCTTTGGGTGACGTGAGATGAGATTTTTTGCCCAGAAAGTGGTAGGGGATACTTCCCATTAATTTTTGGCTTCTCTTGTGGTCAATTTGTGTTTAACCTCTCGTCCTTGTTTTGTCGTGATGAACCTGCCATGTTCTTCCTGGCTGCCAGAGTTATGTCAACTTCGCCAAATCTTTCTCCAAAATTTTACTCGACTAGCCGGACCTTTTCCTTCTTTGGCCCTCTGATATAGGTGGTTGATTGAGTTTGTACCTTTTCCTTCTTTGGCCCTCTGATATAGGTGGTTGATTGAGTTTGTAGTTCGAAGCAGGGTAGGAGAGTTTTAAACCTTCTTCAGGCTGGAAATTGGAATAAGAGACCTAAAGCTGACAATAAATTATGTGCTACCAGCCTACCAACAGCTATTTGGTCCAAAAATTCAGCCAGCCATGGAATAGACACAGATATCATCCCTTCAACGCTCTGTATGAAGGAAAACGAGTGGCGAATGGGTTTACTACACGTGGTGATTAGTTTAAGCTGATTTCAACAAGACTTGCTGCAAATCAATTCAAATGGAGCGAAATTTGAATAGAGCCGTAGGACGTCTTATGTTTCAGAAAGACTGAGGGAGTGCTTTCATAGGATAAACTCAAGGTGAGGACAAAAAATTCTTTAAACGGCAACAGCTGCAAAAGTTGGCAATCGTCAGATGAGCGTTTCCGGTGTGGCTGTTTTTCAGCTTTTGCTAAATAAGCTCCGAGCGGCTACAGTAATGATCAAGGCCATTATCCCATGTCATATTTTTCATAAGCCCAACTGGGCTCCTTGCTATAGATTCCTTGGGTTGACAATTGAGCCACATGTGGTCCGTTCCTAAACACAGTATTGTGGTTCCAAATATTGACTTTCTATCCCAATTCCTTTTTTCTCATTTCTCATTCAAAAAATTATTTCCAAGATGTTGCGTCAATTTCATATTCTTGAACCCTTGTTCTCGTGCTTTACACCCGCTACAATTGGCTTTAAGCTTCTCTGTAAAGTCACATGCGGAATTTTTTCGTTGAGGAGAAGAAAAACCAGTAATTTCCTCTCAGTTGGTCAAAAATATATTTTATTCTTGAACTAGAAAAAAAAAAAAAAGAGTTAATGTAATGACATGCTAGATAAGTGGTTTGCGCTATGTTTAAGGTTGATCCATTTTTTTTTAGTGTAGAAAAAAATACCAAGATGATGCAAGTGATTTCAGAAAAAAAATAGAAAAAAAGATTATAGTCATTAACTTAATTGGTTTAATAAGCTTAATTAATTACTAAGTTCGACTAATTTAATAATATGATTAGAAAAAAAATATCAATAACAAATAATAAAAAATCAACAATAATTCATTGCCAAAGAATTGTAAAACAAAATAATTCCCAACCAACTAAAATAATTATAGATAAATTGCAAATAATTCAACAAAAAAAAAATCAGAAAGGAAAAAAAATTGAATTGAAAAGAATAGGGACTAAATTGATAAAAAAAAAATCAAAATATGAGGAATGAAATTAGAAAAATGATTCATAAAAAAAAAAAGAAACAAGAAAAAACAAAATAACAACTAACATAATAAAGACCAAACTTAATACAAAATCAAATGATGAAATTAAAAAATATAAAATAAGTTCAATAAAGAATTCAAAATGAAATATATTGCAATCAAAATAATGAATAATTAATTTGATTTAATGAACAAATGACCAAACTTCTTTAATTTCTTGCAACCCCAATATGTTTTTCTAGTAAAGGGGAAAAAAAAAAAAGGAAAGGGATACACTGTCAGAGCTCAATTGTCTCTCGTCCAGAGAGTAATGAGAACACATCCAACATGTTTCTAAAAAGCAGTATTTAAAGATTGGATGATGCATTACATGAAAGACATAGATGACTCCAACTTATTGATAAGTACATGGGAGACTCCCACAAGTACATTGTAGATGTCAACTATCTTTTTTATTTAAATTATATTTTATACATGTACACAAAAATTCAATTACCTTGACCTCACATAAAAATAATAATAAAATAAAATAGAATTGAAACGACTTGTAAGCAAAGCCAAGAAAGTGTAATTTGAAGGGGCAAAAATCTTCTTCAATTGGATAAAAAAAAAGAAAAGAATACGAACAACTAGAAATTAAAAAATATATATAAGAATATGGGAAGAAGTCCCTTACGAAAGCTACTGCAATTCGACTCTCGTGTTCCTACTTCCTATAAGCTTCAGCCGCTACGACCTTTTCTTTTCTTTAACTTTTGTTTTTTTTTTTTTGTAAGTTAGCGAATTATTAAAGTCGTTGTGGAGGGTGACGACATGTTGTGGTCGGTTTATGAAGCAACAAACAATATCCCTTCAAATACATATGGCTGGCTGCAAGGAACCATCCTCTTGGAACATCAAGAGGTTAACTATTCACGGCGTGTCAGTGCCTTATCAGATTTTTCAAAAAGAATTAGATTCGTCCCAGGCTTCTTTATTAAATCATATCGTAATATATATATATATATATATATATATATATATATATATATATATATATTGAATAGAGTATGTATGGATTAGAGTCATTCACTTAATTCAACCGTTGCCCATATTCTTCCATATCTTGTAATCTCTGTAGCTTGGCATGTTGGACGGTGCGGACGGTTCCTTAAGAAAGTAACAATGAGAATCAGCTCGCATAGCTTTCTGTACACCAATTTGACTATATCCAATCTTATCCATTAATTAATTACCTTCACGAGGAATACGATTCATATTGCAATGACTCAGTTTCCCAAGAAGGATCTTGATAAATCAAGATATGTGTAGTGGGTTTATTTCTTATAATTCATTATTATGGGTGTTATAAATTTCAGGATTATTTGAAGTTTATCTGATTATTAATTTTTAAATTTAAAAAAATTAATTGAAATACACATAAACTAACTCCAACATATACAATAAAAAAAAATTAATAATATCATGCACAAAACTTACATGTTACTGGTAGCAAAAATACCTAATGGTTGTAGCTAAAACACACATAAAAAACCCCTACCACTCGGCATTTAAATATCTTGTAAATCTCTACATGATTTTATTCTATTTTTGTTTGTTTTTCTTCAAGGGAGAACTAAATTCACTTTGAAAAAAAATGAAATTTACAAAATATCTCGTCATCTATCCACACACGATTTCTTATTTATCATCTGTCTTCTTTGCTAACGATACAATAAAGTAATTTTTTATATTATTATATAATTTTAAAAATATGATATTAAATTTCAGGTGAACGATGAATGGACTTGTTGCTCATGACACCCTTTATAGAGTTGTTGAAGAAAAAAAAGTCGAGTTCTTGCTTTTTCCCAATTGCAACAACTTTGTAATAGTCACACCATAGACCCCGTCAACGGTGCTAAATGTTTAGTCCCTGATCACCAACCATTATTGATTATTCCACGTTATTTCCCTCGTCTTCCCAAGATTCAATATTAGGAGATAGGAATAGTCCATGCTCCAGCCGTCAACTTCTACTCGACTCCACAATTTGACCTAAACAAATCGATTGTATTGTAATAATAAATGTTTTTAATGTATTTTTTTTAAAAATATATATTAAAATAGTATTTTTATTTTATTTTTTAAAATTTATTTTTAATATCAGTATGTCAAATAACTTTAAAATATATATAAAAAGACTTAATTTGGAAAAAAATATATAAACAATTTCAAATTTTTTTGAAAAATATTTTTAAAATAAAATAATAATTTTAAATTCAATCTATTTACACTGCCGCCGCAACCACCACTTGTTCCACCAGCAGTATTGACAATAACAAAACAACATTGAAAAAAACAATCAATTGACAAGAGACAATCCCTTGGAATGGGAATTAAGTCTTTCAAATAAAAATTTATATGTTGAAAATTATTTTTTGGACTACGCAACAACAAAATAGCTTTTCAAAGTGATACACAAGTGGATTGCAATTAAAAAATATACTATGATTAATTGCAACTACTTTTATTAAAAATGATGTGAATTACTTTTTAAAGTATTTTTTTAGAAATATATTAAAATAATATATTTTTTTAATTTTTTAAAAATTATTTTTAATATTAGCATATCAAAATAATATGAAAATATCAAAAAATTATTAACTTAAAAAAAAATTAATTTTTTAAAATACAAAAACAAAAAAATTAAAACACGAGGCAGAAGCCAAAGACTTCCCTAGCCACCAGTTGATTTATCAACCATAATCACCAGTTGATAAATATAGAAATAATATTTTAAAAATAAAAAATATTAATATTTTTTAAATAAAAAAATATTTTAAAAAACAACCATTACCATAATTATTTTTAATAAAAAATCAGTATTGTATTTCAAAAATAAACTAAATTCATATCAATTCAATGCATTCAAAATAAATAATTTTTTTAATATTAAAAAATAAAATTAATATAAAAATTGAAATATAAAAATCCTTTCTTTGCTCCTTTGAACACTTTTTTTTTATATTCAATATTAATCTAATAATACATGTGGGTTAAGAGTTAGTTATCCTATTTTCAACAGATACAAGAGATTCACACAGCGAGTAGTGTAAGAAAATCTAAAAATCTTACAAACTTAGTGATAAAATCTAAATAACCCATGGTCTTAGGACACATTTAAAAGAAATCCATGTAATGATCAGTCACACGCATAGCAATAATACTAATAGTAGCTGTCCTTTCTTAATACTTACCGGTGGCATTCACTCCGAGGAATAGAAATCAGAAATCTAATCCTGACGTGGTGGCGCCCTGTCAGTTTTATCTTGAAAACTGGCAATCCGGGCGTGTCTCTATAAAAAGCCTCATTTATGCTTCTTTCTCAAAGACCAAATCTCTGTATCCATACCAGCTCCCTTGTCCACTTCTCCACGCGAATTTCCTATTTTTTTCCTTTCTTAGCCAGGTTAATTCTCTCTCTCAGTCCTAACACCTGTTTACATAAACTTCTGGCTCCAGTTTTCTTGGCTTAGATCTGTCAGCATTAGTATCCATCATAGTTTTCTTTTGTTTAATCCTGATGATGTTTCACTACCTGTCTTCTTTCTCATTCTAAGTTGTGGTATCCTGTTATAATTTATTAACGTAAGGTAATGATAACCTGTTTTCGTCACCCCATTTTCACTCTCTGAATCCGTGCCATCTCTCCGTCTTCTCTGAGTTTACTCTAGGATTTGAATTCTTTGGTTTGCTTTTAATTCATGCTCTGTATTTATCATCTTCTAGCTATTGACCTTGATCTTTAAGCTTCTGCTTTGTGGGTTTTCGGCAATTAACGATGTATATTTAGATCTCTGTTCATACTGCCTAAATGTTTCTCCTGTTTGTTAATTTTTCTTTTCTATCATGACTGAATGATTGGTTACTGTGATTCTGTAGAAATCAGGGGTCCGGTGTAGATTTTTTATTTTGAAATCCAACCTGCTTGTTTCGAGTGTGGTGTTTGCATTGAGAAGCTTCGTTTTAGGTGCTGATTATTTATCATCTTTTCTTCACTATAATAGTTCATGTTCGGTAATTTTTTAATCAACTAATGTTCTTTTCATGTGATCCAGGTAATTAATTATCAACTTCAATAACAATTGAAGTCGCAGCAGGCTGAGCCTTCCTAAGTTTTATGGTTCCTGAGTCAAGACAGGTATGTATAAAATATAGATATGTATGTACTTGGATTTCGAACTTTTGATTCCATGGATGAATGTTGTGTGTTCTTAGTGTTTTTTCTCCTCTTCATCCGCAGGGATTTGGAAATGTTTGGGAGAAGAGACTATTTTTAAGGCATACAAAAAACTCTACATAAAACATCTGAAAGAAACTGCTACAAGAGAAGAACTTTTTGTATGGAATCAAACTGGGCAAGACACGGGAAACCCTTGGCATTTACCGCTCAAGTGATTCGATCTGCAGCTTCTTCTATGCTCTTTTCTCTTAAAATCCCTATAGGGGATAGTTAACGTGAATTTATTTAATCAAGTACTAATTCATTGTTTCCAAGGTTCTGCTAGATTCTAGGGAGATATAATAAACTACATGAATCATCTCCATCTCCATTCAATTATAGAAAATGTCTGGTTTTACGAGTAAGAAGAGATTCTTAGACACAAGCATGTCTTTCTCCACTTTGATCACTCATGAAAACCATCAAGTGTATTCAAAAAGCAACCTTCTACTAGCTTCGCGGGTTGCTGATGATATTGATAGCTCCATTCTACCTGGATTGCCTGATGATGTGGCAAAGTATTGCCTTGCACTTGTTCCTCGCCGCTACCTCCCAGCTATGGGTGCTGTTTGCAAGAAATGGAGGTCGTTTCTTAAAACCAAAGAGTTCATCACTGTGCGAAAATTAGCTGGCTTGCTTGAAGAATGGCTTTTTGTATTAACTATGGATTCTGAAGGAAAAGAGAAAGCCACTGGGTGGTTTTGGACTGTTTGGGACTCAAACGTCAGCTTCTTCCACCTATGCCTGGTTCTACAAAGGCTGGGTTCGGGGTAGTTGTTCTAAACGGAAAGCTTCTTGTCATGGCTGGCTATTCAGTGATCGACGGGACTGGAACTGCTTCAGCAGATGTTTACGAATATGATTGTTACCTCAACAGGTTTGTTTTCTGTCAAGCATGGGAATCTCTCTCTACCTCTTGGAATTATTGTCAGATTGATTTGGATTTTTTCTCTCTGAAACTGACATCTCGGCCTAGTGGATTGTTCTAGTTTGCTAGCCAGGAGGCAAAATCTTTTTGTTTGATATTTCTGAAATCTTAGTTAGGTGGGTTTTATGAAATGTTTGGCTCACAGGGAAATCTAAATGAAGCCTATAGTCATTTCTGTAACCTTGTGAACTGGGACCCTCCACACACAGGCACACAAATTCACCAACAGGGTCAGTAATTTTATTGATTTTTTTGGAGAAACTGCCTGTTCAAATCAAACAGGAAACTTGTACAATTTACAGAGCCTTTTTCATGTGCTTGAAAATGAGATATGTCACCTTTATCTGGCTGTTCTAATTAAAGTAACTGTAGAAGTAGGACGCACACCAAAGAAGTCGATATAATTCATGTCAGGGTTAAGGGCCAGTCACATATTAAATTTATTTCCGAGCACTGTTACAGCAAACGATTTCGTTTGAGACCACCTCTGCAGACTTCAGTCTGAGATTTACACTGTAAATGTAGGCAGGGCCAGGGTGGATGGCATGTACCTGGTCCCAGAATACTAGGTGGGACAAATGGTCCATTACCTTCTTTTGCGGTGCTTTGTCTGTGTCTGTGCCCTGATTGTTATAATGCATTACCTTTCTATAGTTAGGACTCTCCATTGAAACATTTTCTTTGTAATTGCAGTTGGAGCAAATTGTCAGCCATGAATGTTGCTCGGTATGATTTTGCCTGTGCAGAGGTTAATGGCAAGGTTTATGCTGCCGGAGGGTATGGAACGGATAGAGATAGTCTCTCCAGTGTTGAGATGTATGATCCTGAGACTGGCAGATGGACCCTGATAGAAAGTCTTCGCCGCCCAAGATGGGGCTGCTTTGCCTGTGGCTTTGACGGCAAGCTTTATGTCATGGGAGGAAGGTCAACCTTCACTATAGGCAATTCAAGGTTTGTGGAGGTGTACGATCCAGAGAAGCACACCTGGTGTGAGATGAAGAATGGTCGTGTGATGGTTACTGCCCATGCTGTTCTGGGAAAGAAGCTCTTCTGTATGGAGTGGAAGAACCAGCGGAAATTATCAATATTCAATCCAGAGGACAATTCATGGAGAACGGTAGCAGTTCCGTTGACCGGGAAACTCAAACATAGATTTCCGGTTTGGAATCCTTGATGGAAAACTTCTATTATTCTCGCCGGAGGAGGAGCCAGGTTATCGTACTCTTTTGTATGATCCTAATGCTTCTCCAGGTTCCGAATGGTGCACTTCTGAGATAAAGCCATCCGCACGCTGCTTGTGCTGTGTGACCATTAAGGCGTGACAGAGTGCATCGATGACGACGGGTCTGTACATATAACCAGACAGGCAGGGATTTGTGGTTTCTATTTCTTTTTTTATATCTGCAAATACTTTTTTTCTTCTCTTGTGAAAGTTACCGACACGGCTGTGTTGCTATATGCTGTCTGTGTTTTGCCATTGATGTGCCTAAGGCCATTTAAACTCTCGACTAATCCCAGCCCCTGAGAACTCATTTTGTCATTAGACGAGGTATAATCCCTGAATCTTGCTACAACTTCCAGATTAGGGATTCTGCGCTAGCTGCCAACCTCCGAGGTGGTAGTTTGTTTTCATGTATCCCTAGCTTTTCAGGTGGAGGTAGACCATAACTGAAGTTACAAGTTACCGGTGGAGCTTAGGCAATGAGATTAATGGTAATTGGACGGCACCTTAGCGGTCTAAGGTTGGGTCTATGTTCAATCGATGAGGCAGCCGCTTTAGAAACACCAGCACGCCACCACGAATGTCTTTAGGTTTGGAAAACGCCTCCATGATCCAGTAGTAGATTTTCAGAATGGACCAGTGTGATGATTCCAAAGTCCTGCACTCTCACGGATGGAGCATATTTACACCACCACCAGACAGCAGGAACATAGCCTATGAACCCTCCACATTCCACACACCCAATTCAATTTTCCACCATTAGATGTCTCTAATGCCTTTTTGAATGAAGCATTTATTGAAGATGCGCATATGGAACCATCAAAGAATTTGATGATCGTTTCACGACCAGCACACTTCCGTTCAGAAGTTCATTGGGCGAGTAGAATAAAGAGGCTCAGAGAAATTTATATAATTACTTGAAGGTATATTTTACTTCTGTATATTGAAAAACATTTACTGTCCTGTTTTGTAACTTAGAAAGTATAGTTACCGTTTGCCTCGGTGTTGGACTATTTTTTTTTACACAAAAAATAATATTCAGTAGGTGTAATTGTGTGTGTGTTTTTTTAATAAAGAAAAATATATGGCTTGAGTTGTAGATCCGACTAGGTCGTATAAAATTGACTTTATTTTAATTAGACAAAAAAAATTAGATAAATCAAATTTAAAAAGAAAAGTGATTAGGATAATATGATAAAAAAAATTAAAAAAATAAATGATATATCTCAATTTACAATCTATTAAATACAGAAGAACAAAATAAGATAAAAAAAAACATAAAAAAACAAGTTCTGATCAACTTGGATTAGCACGAAGAATCTGTAACTCCGGTAATCAAGACTAGCTAGCCCGTAATATCCCATCAAACCTGCGACCCATATAATAAAATTGGAATAACACATTAAGAAAGATAAAAGAATTATATAGCCTTTTAAAAAAAAAATATATTAACTTTTCAAACTCGTGACCCAGGTCATTAGACCCAGAACACTTTATCTAGAAAGACCATGAAGTTTAATTCTTAATCAATCAAATATTAAATAATGAAATTAAAAAAATAATTTCAATTATATAAAAGGATTAAGAAAAAATAGCAATTAAAAAAACGATGATTGAGATTGAAATACAAAATAAATTTTATATTAGATTTAATAAGTGAAATTAAAAAAAAATCAATTTAGTAAACCCAAAAAATCAAAAAGGATAAGGATCAAAAATTAACATGAAAAATAAAAAGAAAATTTTGATTGAAAGGTAAAATCGAAAAGAATAATAACTTTAACAAAAAGGCCAAGAAAAAAATTAGGATCAATTGAAAAATATAATACCATCAATTTGGATTTAAAAAAGAAATTAAAAGCTAATAAACCTTTTACAAAAAGGCCAAAGAACAAAATTATAATATATATAAAAAAATAAGGACCAAATTGAAAAATTAAATTGGAATTGAAAGATAAAATTAAAAACAAATAAAGTTTCTATAAAATTATCAAAGAACAAGAATATAAAAATCAAAAGAACAATGATAGAAGTTGAAATACTAATAACAACAGGGTCTAACTATCATTTAATAGAGGAGAGAAAAAAAAAAGAGAAAATGTTTATTCACCCAAAAACAAATCAAAATCAAAAGTCTCATGTGATGCGACATGCACTTGTCTTTTATTTATTTATTTAGTCAAATATCAAATTGCTTTCAAGTTGACATAGTAATAGCAAAAAAATCATTAATGAAAAAAGACAAAAATGTCATTTGACTCCAGTTTTATTCCGCTTTTAAGGATATTTTGATGATTTCACTATGTCTTTTTAATTGTTTATTATTTAGTCAAATATTAAAATGCTGCTATCTAAATTTATAATAATAAAAAAACTAAAATTGAATATAAATATACCCTTGACGTTAATTTTTTTATTTTTCACTTTTAAAAGTATTTTAGTCATTTTATTATATAGTTGAAATGAAAAGAGATTTGTTTATTTATAGTTAACTTAATAATAATAATAAATAATCTTAAAAAATAAATTCATTGATAGTTAGTGTTTATGTTTTTTTAGGTGAGTAATACCATATTATATTAATTAATATCATCAACAACTAGAGAAATGAATCTGAATAATGCCAATTAGGTTCTTTCAATGAGAAGAAAAATAATACTTTCTGTCTTTATCATTTCTTATCTCATTCCAGGTTACAAACCTCTAAGAATGTTAACTTATTTGTTGTAAAACATTTATCTTGCCATTTCGTAATTCAAGTAATTCTCTTTAATTATCTTATTTATAAATATTAAATTAAAGGTGATATATATAAAAGTTATCTTCATTTTAGAAATGACTAGATTGTTTGCGCATGTCACGATGTGTGTCGGAATAAATTTTTTTTGAACATGAAAAAAAATCTAACTATTAACTAACATTTTTTTTAGAAAAAAAATTTAAATCATATAAAGATTATCCATAAATCAACTTGATAAATTTAAAAGATATTTGATTTCTTATTCAATTAATTAACCATATTAACAAATATAATTAACAGATATTAATTTTTAAAATATTGAACGATAATATATTGGATCGATCCAGACAAATTTGGGTTAACCTTCAAATTGTGACTTAGATATAATAAGAGTATGATAATCTTATATAAAAAAAATATGATCTCAATTTCCAATCAAATGACAATATTGAAAAAATAAAATTAACGAAAAAAGCACTTGAGTTAACCTGTCAAACATATAATTCAGGTCATGAAATTTTATAACATCATAGATATAAAACATAAAATTATAATGAGCCAACCCGGATTAACTTGCCAAACTCGCAACCCGAGTCATGAGACTGTGATAACCTCGTAGATAAAACATTTAAGTATTATAATTAAAAAGCTCAATTTCAAATAAGACTCATTATTGAATGATGAAATTGAAAAAAACAATCTAAAAAAGAAGGACATAATAAAAAAAACCCGAGTTAACCCCATATAACACGTGACCTGTGTCATAAAGACTAGGATAACCTTATAAAAAAATAAAAATAAATAAATTAAGAAACTTAATTTCAAATCAAATCCAATATTGAATGATGAAATTACAAAAAAATATTAAAAAATCGAGTCAACCAAGTTAACCTACCAAACTGTGACTCGAGTCATGCTAACCTCATAGAAAAAAAACTAAATTAAATCATAAAGTCTAATTTCTAATTAACTCAATATTAAAAAATGAAAATAAAAAAATTTGAATTAATCAAATTATCTTGTCTAACTCACAATACAATTCATAGATAAAACTAATTACATGTAAAGCAAGACAGAGTGCACTGATGGCTGATAAGCTAGGACTAAAAAGCAAGAGTTAATTTGAAAGTATTTATATTTTTTATAAACTTATAAATTCAAGTGTAAAATCATGATTTTTGCTTGATTGAGTGCATTGAGTTCAAGTATGATTTTTACTAATTTTAAAGTTTTTCAGTCCTAATTTATATATTATATATATTTTAACTTATTGAATCTTATGATTTTATGATTTTACAAGTTAACTCATGATTTTGACAATAATAACATGCACCATGTTATTTGGATGTGTTTGAGAGTAAAATTAATTTTGTTTTCTAGATATTTTTTTTAAATTATTAAAAATTTAAATTAAATTATTTTGATATTAAAAATAAAAAATATATTATTTTAATATAATTTTAAATAAAAAAATATCATATAACACAATGCTTAAAGAATGATGCATCGATTGCTGATTTTTAAAAATATTAAAGTCGGCCTATTAAGCTTGGCCTAGTGGCCAGAGGCAACATGCTTTATTTCATTTTTCTTTTTTCGATGTATTCAGTTTTTTTATTATTTCTTTATAAAAGGTCCTTTTTTTTTATTATTATATGATTATTAACATTTCGTTGAGGCTTATACAATTAATTCATTATACTCTATTAATTCACAGACTCTATTTTTCTTATATAAATTTATGATATTATATTTTATTTTGTCTTTAGTGATATAGAATTTTAAGATCATGTTATTTTTTTTACACAGCTTGGAAATATATTATTAAATATCAAATATAATGATTTTTTTATTATTAAAATGTGTCAAAAACACATAAAAAAATAATAAAATCATAAATGAATTGAGATTTTTTATTTTGAAAACTATGATAGATGATGGCTTTTAAAAATATTTATATAATATAGCATTGAAATTTAAATATGCACCAAAGTTTATTCATAAAATATTTTCTCAGCTAAAAATAGCCTAAATTCACATTATTTTTTTTAAATTATTTGTCAATTCAATATTTATCAAAATTAATTTCGAATTATTTCAAATTTAAATAGATTTATTTGAAATTCAAACTTTTTTTCTACCCTAACAAAACTAGTTAGGTCTTAACAACCCGCTCCGCTGTCCTTAGAGGATCCCTTCTCCGTAAAACCAAACTCCACAAACCTAAACATCAATTCTTCTTGACTCAAAAATTAAAAGAAAAAAAAAAAAGAAAAACTCAAAGCGGCAAAGAGTCAAGCACTTGAGCTCATGGTACTGTCATTACATGAATTGAAAATCACCATCAATCAAATATTTCCTCTCCTCTCCATTCTCTCCCAACGACAATAATGTTCGGTACTCCATCTTCCACTCCTGCCTTTGGCACGCCGTCTTCCACTCCGGCATTCGGCACCCCTCTTTCTACTCCCTTATTCGGCACTCCTTCTTCCACACCAGCATTCGGCACCCCATCTTCCACACCAGCATTCGGTACTCCTTCAACGCCGGCTTTCGCTTCTGGAGGATTCGGCTCTTCTTTGTTCTCTACTCCATTTACTTCTCAAACTCAACAGCAGCAGCAGCAGCAGCAGCAACAAACTCCGTTTTTTCAACAACCGTCTGCTACTGGTTTCGGATTTCAACAGCAAACAGCAGCAGACTCCGTTCGCTACGCCACTTCAAATGACACCGTTCCCTACTCCTCAATTGACTACTCAGATGGCTCCGGGTCGCTCCTCTTCCTTTCTCTCTCGCCGATCGCGACATTCAGGTTTGTTTTCTCTTTCTTTTCTTTTGCCTAAAACCCTAATTTAGATCGGTTTCTCTTTGTTTTTTCCTTTTCTTTTTTAATATAGATATAATTGTGAGTTTTGATCGTAGGCAATTGTGGATGCTTATAAGGAGGAGCCTGGGAACCCTAAGTATGCATTCAAGGTGCATTTCGTTTTTTTTTTTCTTACGACTTTATGTGTTTGGTTGCATAGAAAGTTAAGGAAAATAAAATTGCATGCTTTCTAAGTGTAGAATTCAGTGGCTTTTTTTTTTTTTTGAATCCGATTGGTAATTTTCTTGCTGTTTCAAGTGGTCTGTCTGATTAAGGAATTAGATTTTTGGAGGTTGACATGGTTGTTGTGTTGGTTCTTTTGTTGGCAGTATTTGCTGTTAAGTGTAACTGATCCACAGCATAGAGTGAAGCCTGCTGGTGTATCAGAAGTGAGTATCACTTTAATTTTAGTTTGCTTTTATTACTGCTTTGTGATTCTCTTTTGATTTTATGTTTGGCTAAGTTTGGAGAATAGTTTGCTTTTGCTAGATCATGTGGGCGGAGGCTATGGCAAAGCTAGAGGGTATGGACAGTGCAGATAGAGAACGCCTTTTTTCTCAGCTTGTTCAAGGTTTCAAAGATCTTTCTAACCGCCTGAAGGTAGTTCGTTCTGAATTTGAGGCGTTGTATGTTTTTTTGTTGAATATGATTTTTTATTTAGCAGTTTGTCTTGTGAGTGATTAACAATTGGCCATCAACTTCTTTAAGATTCGTAAGTATCAAATTTGGAGGAGTTCTGCAAGCTAGAAGTTAGAGCTTAGAAGGTCATATCTTTTAGATTTTTTATACTTCTTTAACACGGTTAGTGATAGTTATCATTTGATTTGCTCTGCCAACTTAGATTTTGCTACTAAGAATATGCTGTATATTTTATGAAGTTCCTTGGTCCTTTATGACTTGAAGAGGATTTTAAGTTCAAATAATGTAACTTAGTTGGTTTAAGGTTCTCAGATTGGTTTCTACCTACCGATCTCGATCAATGATGGTATACCTATCTATATGCTTGATAGTATAACAAAATTAGGTAATCAGATGACCACACACCTGTTATTGAAGAACTGTTGAAACACAAATTCCAGTTCAAAGAGTGGCTAAAGTAGCTCAAGAAATGTTTTTGCGAAGGAAAATTGACACAGATCATCATTTTTAAGGACTGCTAAGAACGAGGTCATATATTTTTATATATACAGAAGGTGTAGTCTAATTCAGGCTGGATTTGATAGCTTACTTTTACTCACTGCATATTGCAATTCCTTGTACCAGGGAAAATATACTAGAAAAAAAATTAAGGTTCTATCTTGGAAGGCTTTATGCATTTTGCAGTTCTCCTTGTAGTCAGTTTTTTCTGTTAATGGACTGTGCTAACTGAATTTTCTAACATTAGAATGCTTCTTGCTAATTTGATGCAGCTCCAAGATGAAGTAATTGTTTCAGATGCAGAGAGATTGCGAATGACCCAAAGCAATGTAAAAATGGTACTGTCTGCCTTCCTTTCTACTCCACACATCATATTTTCTGGATACTGTTTTGACATGCAAATATTCTTTTCAGCTTCAAAGGCATTTTCAAAGCTGAGACTCTTCCATGGATTGAAAGAATGAGACAAAAAGAGCAAAGTCTTCAGAGGCGTCTTTTAAGGGTGAGAATATGGCTGTCATCTTCTGAATTACTCTTCAACATGAACAGTATGCACTTGTGAGATAAGCTCTCAGAATTTGAAATCCCCTTCAGCTTTTACGTATCTTTAACATTCAAGGGGAGAATGCATTTTGCAACCCTGAGTTCCAATTTAAAATTGTGCATGAAATAGTTCCATGACACTTGTATATCAAAGTCAGACAAACATTTATGTTAAGTGTATGCACTAAACGAAAGGAATGTAGGAAAGGTTAAGGGTTTTTCTTTCCCTAGATTCATGAGCAGGTGGTGTGGTGAAATATTTTATTTTTTGTATTAGATTCTACTTGTTTCCTTGAACCGCCCTCTTATCCATAATCTCTCAAAGAAATCCTATTTGATTTGAATGCACAACTTCATGCCACTGTTCTATCCATTATTTTTATGTGAATTGTAGATGGTTAACATTGCATCAATAATTGCTACAAGATTAAAATTTTCGAGTTAATTACAACTCGGTCATTGTAGTTTAATGAAATTAATTAACTTGTCCTCAAGGGTTCAAAAAGTATTGCTCAATCCCTATGAATTTAAATCCATTAACAAAGTCCTTTTGTCAATCCATGTTCTTTTTTAATTTAATTTGCTTTTCCTTTTTTGAAAAATAGAAAAAAGAAAAGAGATACGTGAGATTAGAAAAAGAATGTATTGTTGGGGACAAAAAACTTCTATAAATTGAGGACAGTCAACTTTGGTCAATAGACTATTCGATCATTTTTATACTAAAGGGACTAATTAATTAGTTCCAATAAACTACAGGGACTAAGTTATATTTAATTCTAAACTCGTCAAATTTAAAGCTCAAGTCCCAAAGTGATATTGTAATCAAACTTGTGGGGTATCATAATACCTGTTTCTGCTCCTAAGCATTATTGTGTAGGAAATTTATGCATCCAGTACTGGATAACTTATTCTAACATCTACCTTCCCCTATTATACGCATGAAGGTGATGAGAATAATGGAGGCATTGGAGGGCAAGGGTTGCCGATTGCCCTTAACAAAAGGGGAAGCTGAATTGGCTGAGAAGTTAGTTGCGATAATCAGGCAGGCAGGTGTTTCTTGTCCTCACCCTCATCTTTACATCTAGTATTATCACTTAACCTGCATCTGGAGATGTTATTAACAAGTTGACACCATTTCAGCTAAAAGGATCTGGAGCAGAATTTTCCAGGAGAGTTCATAACCTACTCACTGTATCTCGTGTTCAAGCGAATGGAATTGGTGCCGGAGGTTCTCTTTATCTCTCCAGGATCAACCAAAATACATGAAGAGAGTCTTTGCTGATATGCAGGAGGTAAGAATGGGACAAGTAGGAAGTGATGTGGGGTATAGACGTTACTTTATCAGTTAGGATCTTTATTGCTAAGCTCGTTGCTTCTCTCTTTACCCATTGATGTATTTTACAACCATGATGATATAGTAAACATTTAGTCTGGAGTAATATTATTAATTATTGTCCTTCAAAATAAAGCAGGAATGGCACTGCAGCAAAATCGTTTTTTTGTGCGAAGAGATGATCATTTTTCTATTTTGATGAATTATATGGTCCTATACAGTTTGCAATTTACAGTTATAATACACCTGCTCTGATCTTCAAAGGACTATGTATGATAAATAACAAGTGACTGGTTATGTGGGCAGGTTTTACAACAGCAGACTGAAGCTATTGCAAGGCTTGGCAATGTGTTGAAGCGGGATATTAGGGACATGGAAATTATGATGGCTGAGGACACATAAATGACACAATAATTGAACTAGAGATACAAGCACCTGCAGATTCTTGGACATGTTGCCATTTTGTTACTGATTCAATTAAGAAGTGATCTGTGACTTGATACAATTCAACTCCGACAAGAGCTGTCATAAACTAATCTCAAAATTCTCTCCCCTCCCTGTTGTGTCCGTGTTTTTTAGCACCTCCCCTACCCCATCCACCCCTTTTTTTTTGTCTTAAATTTGTTAGGTTCTGCTTGCGACATCACCACCATCAGTGATGGCGAGGGTACCGGATGGATCTTGTTAGCTGTCACTGCATTTGTCAAAAGGGGATTTCAATTGATCAAGGAGTCTCACAGCTCTCGGGAGCAAGGGTCTAAAGGAGTTTTCCTAATAGGCTCTTTATTTCGCTGGCTGTAAAGATTAGTAGCTTGTAATTCAACTATGTGCAAGCTTAGTGTAACGTGACTGATTTCTAGCCTATCCCTTCTTCGAAGTTTTAGGTTTTCAACCCAGCAACGGGTTTCTGGCCATTCATGGTACAACTTGCAAGATTTGGCGAGGGCACCAGGATTCGAACTCTCAGGTTTTGATTCCTCCAGTTTAACTTAAAATTACTTATTGCTTCGATATCATTATGCCCGCCCCATCATGTTTAAACTCTCCTGGATATTTTTAAGGTTACTATGGACATGAAGTTTTCAGTGTCATACGTTTTGCCATGCGGGATATTATATAGACTTTGCTTCAAGATGAAAAATCTCAGCTTCTCAGTATTGTAAATTATCATGTGCATTTCATGTGATGTTAAATTTAATAAAATAATTGACAGTGATTATAGAATATGAATATACTAAAGGGTATATTTGAAAAAAAAAACGTGGAATACATGAAGATATATAGATTGTTTCCGAAATTTAAATAGTCTGTTAAGTTAAAATTATAAGCACTTTTAAAAAATAAAATTACCACATGTTTTTATAGAAATAATTAAGAAAATGATGTTTTAAGGTTAGTCATGATCATATTATATTTTTAAAAATTATTTTTTTAACTGCTTCCGAAATCTGAATAACATTGTTTGAGAATATAAACATTTTTTGTCTAGAAATATATTAAAATATTTTTTATTTAAAAAATATATTAAAATATATATATTTTTTTATTTATCAAAATTATAAAATATTAGTGTATTAAAAATCTAAAAACATCAAAAAAATATTTTTTTAAAATAAAAATAAATAAAATTTTTAAATACTTTTTAAAATATAAATAACACATAAATATAAAAGGTTCCCTTTCCCATCTAAACTAAGCTTCCGATTTTCTTGCAGCTATGACTGCAAATAGCTTCCTGTTGTGATTTTCGGACAAATCACCCCTAATTCCATGCCAAAGGTGCATCCGATTACTCGAGTTTTGCTGAGGGACGAAATATAGTAGTTTTGCTGAGGTAAGTTAACAAATAAATACCTTATTGTTAAACCCAAAAAACGAAAGACCAGGAAAGTTGGAAGGGATTTGCATACTGTACAGCAATAAGACAAGACATGTGCAGAGCGTATGACCATTCTATCCAAAATTCAAACTCCTCAAATTGTGCATGAAACCACATTCGAGGTGCCCTTGCTTGCAAATGGATCGTACATCATATTTCTCGGGGTTCGTATTTCAAGTTCCTTTCATGGATAAATAAAATTATACATGTTTAGGTATAAGCTTCTGCCATGATTAGGAGGACAAGTGACGTCCAGCCAGTAAACAGGCGCGCACCCTTTCCTTTACCCTTCTTCTGGTCATACTGTTCCCACAAAAACCCAGTTTGGTGATAGTTGCGAACCACATTCCTGCAGCAAGGCGGCGCAAATTCTTGAATAAAGTGACAAATATATATAGGTTCCAAGAAAAAAAAAAGAGAAATAAAACGTGGTGCAACAATCTTGTTACATAGGGTTTGCACTTCGCAGTGTACAGTACCTAATCAATTTACCCCGCAAGTCATCATAGATTACTCTGGCTCTGTCACTATACGGTCCATTCTCTGCAAAAATTTAAATTAAACATAAGCATGAACCTTAAGAGGCCCAAAAAAAAAAAAAAAAAAAAACCTCACAGCCAAAAGGCCGCCGGTTATTCTAGTCTCAACAGCAAAACTACATGCAAAAACTGCATTGGACCATTTTTCCTAGTAGATCGAGTCGGTGGATGATACCTTCGGAATAGTGGTAGAGTGCAGATAGAATCATGTAATTCATGTTCATCCAAATTGGGCCTCTCCAGTAAGGTGGGTCATGCTCCGTGTTGCGCTTCATGTACATGGAACTGTTGCATACAAGATTAATGTCACAGAAATATTTCAGTATCTTGAAGTAAAAGGACCACAAAAGGAGATAAAACATTCACCCTTGTTTTGGAAAGAGAACGGAGTCCATAGTCTGTCCAGAAAACGGTACTGTTTGAAATGAGGTCAAGCTGTTTTTCCAGAATCCACGAATCCTGCAGAAGGAAATAAACAAAAAAAAACTACAATAAGCTCAACTGAAAGGGAAAAAAAAAAAAAGGAACAAAGGAGAGGCATAGCTACACAAGCTGCAAGGAAGCAAAGACAAGTGAGCCACAGAAACTGGTGAAACAATTTTTTTCAGTGACCAACGTTCCATGAAAGGTGAAACTTACAGATGGAATAATTTTCCCATGAATGGAAAAAGGCTGACATAACCAATATGAGGAACAAGTCTTGATACTGGCCTTTCTAGTACATCACGAACAAGCTCTCGAGTTCCCACCCTTGTCTCTTTCCAACTTAAACGAACCTAGAATGCTCAAAGCAATGTTTAGCATCAGTGAGAAAATTTCATAAGAAAGAGATGCTATGGTCAACTGTACAAGAGCAAAATATTGATTCCAACATGGCATGCACCTCGCATAACAAAAATGCCCAAGGATTTAGCTAAAGGCAATCATTACAATGGGAGCATGCTACAATTCTAAGCCTGTAGTTTTAACATCTTCATAAAATATAATGGCAGAACTAGCAAATTGTTGTCCGGCACCAATCAGAATTTGACTTAAAGACAAAAAATTAGAGCATTCATCCAGAAGGATGAGCTCAAGATGTTTTTCAAGTTTAATTAAATATTATCCTCAAGAGTAACTTCAGAGACAACATAGATGATACTGATATATTGAGGAGAATATAAATAACTACACCAATAAGCAAATCTGAGCATCATTGGCATGTAATCCAGTGTGTCAGTGAACATGCATTAGAGGTACCAAATTCTAAGAAAACAGAAACAAAAGGAGCGTACCTTTTCTGTATGATTCCCAAAATCAAAATAAGCTCCAACCAAAGGATCAAGGTGCATCTGTACAGCATTAAGCATGCAGGATATAAAGAAACAGGAAGTCCCAGCAATAAATAAAATATCTCACAAGTATTATGCAGTACCAGTTGAGTAGCATTAACAGAAAAGGAATGAAATGCAATATACAAACCTGATTCAGCATGTCAAAATCTGAAAGTAGCTTAGCTGTTGAACCATATTCCTGCATTCAAAATGCTCAAGGACTATAAAGAGTGAATTTGATTTTAAATTTTAACAATGTTCCAGATAACTAGTCTCCCAGGTTACCTTTTCAGGCTTATTATCCTTCTTAAACAACTGAGTAATGGACTGCATGCAATTTGCAGCGAGAAGCATCCAACACCTAAGATCCAAGTGTCGTTTCTTCGTCACTTGGGTGTGAAGCACGAGGATAATCATCCAGACCAGAGGAAAGTGTCTAGAGGACAGAAATAATGTCAGACTACCAGTGTCGTTGATGGGAAGAAACAGCAGCATAGCTACTAGCAATAACACCATGTAAATTTAGAAACCACCATGCGTAATATTTGCATAAAATTTGACAATCATAGTCTCAACTTCTTTGACTCCAGAGGGAAAAAGTAGGGAAATCATACATTAGTTCTTAAAAGATAGGGCCCTGGAAAAAAAAAAAAACCCTAAATCCTCAAAGTTTCTTAGTGGTTTCAATTAAGCTCTTTCTTCCAATTCCATTGGTAATGGTTAACAATCTGTTAAGAACAAAAATGCCAGACACCTGCCATATCACTTTCTTTGACATCTTTAAAGCTAAAAATTATTGAAAACATTTTTTTTTTAAGTCCTACCTATGCATTTTTTAAAAAAAGGAAAATACTTATTTTCTTATTGTCTTCTTCTTCCATACATCTCAAGTTTACCTCCTTTTATTCTAATCCAGATCTATGGTTCCTGCTGTTGATATTTTAGTGAAATCAAGCTTTCTCTTTGGCTTTATGTTCCCCTTTCTTTTCTTTTAACATACATTATGCTTCTATTTGTTGTTTGTTTCTATTGTTGATTTTTCTGTTGTTAGTTTTGTTTTAATACAATTCTCAATCTCTTGTGTACTGTTACCCCTTGAATTTAATGTGTGACAAGCCCTTTACCATAACATGATTTCCCAACTTCTTTCATGGATTCTTCCCCTACAGATACTTTAAAGAGAACACAAGGATAAGGGAAGCCACTGAATTATCTCATTTGCAAACATTAACGCAAAAGGCTCTGTAAATGGTACAAGTGGCTATCTGTTGGACAATTTGAAAAGACAGGGAAGAGCAAATGGTTTCCAAATTTCTATTTTCAGAGAGAAGTCAGACTAGCTCTTGGCAATTCTTTGTTTAATTGTTATTAGCTCTTTATACAATTCCTTCAATTTGAGAACATTTTCATGTTGGTTTATAAAAGATGAAATAATATTGTCCTCTAGTAAAAGCTAGAAGTGTGAGAATTCAGGGTTTTTTTTGAAAAGAAAGTTCAATAATTTTCCTGCCTGATTTAATTTTAACAAAATAGAAAAATTCACTTTAAACAATTCTTTTCTCTAATTTGTATTTTTTTCACTTTCAACATTTTTCAGCAAATGAATTGGATACTGTGCAAGCATTTCTCCATCTTCTAACGGTGCATATGAGTTGTAACATTTGTTATCATGTTTTTACAATGAAGTTGAACATAAGAGCATAATTGAAACTACTAGGAAATGGGGGCCCAATTGAATTCTTCTGAAAAAACTGTCCCAATTGAAGGGCTTTTTGTACTTTTCAAAATCCACTGTACCACTATAATCTTTAGGGCTTTTAGTACTTTTCAAGTAGTTTTGAAAAGTAGAAAACTGTAAACTCACCTTTGGGTTTAGTTCCCGAGTTACTTTGTTGTCTCTCCCATGCCAATAATAGCTGCCCATCTCTTTCCCTGCATCCACAAATATAAAACAAGTAAAGTAAGCACCTTAATTTTAAAAAAGTGTGTTAGTATACATTTCAGGCTAAGGGCATATTTATCTTTCTTTTCCATCAAACAACTAAGCTGAGCAGCAATTTATAGAAGCATGTAATTGTTGTTATAGTTAACTGGGCAGGGAAGAAAGTAAATAACATCCCTTATGCCAACCTTTTTTGTTTGTGTACTAATCTCTGTCATGATCTGACAGCTGATTTTTGATTTACAGTTAACACTCATAGAAAACCTCCAGCTGCTTAAACCTATTTCAAAACTCTGACATAAATTAATACAGTGCAGAATCGATAGCTGTAGAAAAATGGAATACCTTTCTGCGTTGTGTTGTACCACTGGAACCAAGCTTCCAAGCGAACAAAAGCCCGTTCAAGGAAGGAAGTGATCCCATTTCTTTCAGCGGCAGTGAACTTATTTTTCTCCATCCCATCAAGTAGATCTGGAGATGGCAACACCACATTTGCATCATCTTTAAACAATTTGACTATAAGTGCACATAGAAAAACATTTACCAAATAATTTAATCTTTGGCAACTATCTGAAAGAACATGCACATCATAAATTATAAGAAAATGAAAAGAAGTTGTTTGAACAACCCCAAGATTTAGCAAACGAGACAGAAGAAAATAAGCTTCTTTATAGTTACATGATTTGTACTTTTAGGAAGATGGCGTCTCGTTAAATTAGAAGACTTTTCTTGATATTTAGAAAGATAGGTGTTGCTCTCTGCCTTAAGACTAGCAGAGCTAAAGCAATTCCATCACACAAGAAAGAAGCATGCAAAATTTGTACAATACGGTGATGAAAATGTAATTGCAAATAACCTTACCACGAATAACCAAAAATAGGGTGGGGGGATTTCCATTAGATGGATACTGAACAACAAATTCCTCTGGAACCTTACTGCAATTACAACAGAAAAGACATTGCAAAATTACTTCAAGGATGAATGTGGCAAATAATCTCTCCAGCCAAATTTTAGGATTTTTTTTAAAGGACACAGCCAAACTTTAAGATTTAAATTCACTTCAAAATATTTGATTGCAATTATGATACCTTAGAGCTTCAGAACCCAAAATCTGCTCTCGTGGAATCCATCCATCTATGTTCATTAAATCTAACCAGTGACCAATAATATCCAAACAAATATGGATATCCCATCGCCTACTCGTGCCCAAAAAAATTATTAGTTAGCCCAACAGCAATACAAATTAACTACATACTGTAATAGGAAATTAGACCTGACCAGATCAACAGTTGATGAAAACCTTCATCCCATAAAAAATCCCCTTGGAAAGAATGGACGGCTTGGAACAGCTGTATACAGCTCAGCTGGCCAATATGAAATAAAATTATCATGTCCTCTAAGCTGCAAGGAAAATGGCCAATTGTATGACTTTGCCAGACATAAAAAAATATGACAGGGATCATACATAAAAAAGAAACAGTTAGGATGAAAAGAAACAGTCAGGCTGGATGAATTGTGAATGCAGAAAAACATCACTTTAACGAGATATAAGTGTAGAAGAATGAGACCTCCTGGCATCTAATGAACTGATATAGATAATGCTTACTCATAATTTAATATTTCTTTCTTACTACCAGTCCACGCACTACATGGCACATGGAGTCCTAACTGCAAAGACATGAACAAGTACACTTCACATAAGTCAGACCCATATGAGCACTGATTTTAGCATTTCTAAGACACTGAAAGACTTCTCCTATCAAATAGTACCCTTATGTCACAATTTTGGATTAAATGTGACACTCTCAAAAGCCTTTTCCTATCAAATTGTGCTTTTAGAACAACTGCAGCAATTTTGAAAGCAAAAGGAGTAGCCAAGTTAAACAACTAAGAACCGGAACCTTAAGAAGTATTCAACTTGAGACATGAATCAGCACTCGAAACACAGAGAGTAGGAATTTATGCTATTAATGAACAACAGGATTTTAAATTGAGCATTTAACTACTACACACTTATTAAAGAGATTATAGGATGCACTATAAATAGAAAATAAAAAACAAAATGCATACAACTTACATTAGAATTTTCAGGGAATGAAATCTTTGACTGACCATAAAAGTAGCCAATGCCTCCCAACATATTAGCAATAGCAGCCTTACCAACAATTGTGGATTCAGGTTCAAGCTGAGCAAACAATTAGAAGAAGTCGGAATTCTTTTAATTCAAAGGAAATATATATTTGGGACTTTACAGTTTGCCACTTTCATAATCCTAAAAAAAAAAAACTTCTTCAATGCCAGCAAATAATGTCTATAGCCTAGTGAAATGCATGCTTTATTGTGCATAGGATAACATTTTTAGTATTCATCAATTAGTGCTGTACACTTGCAAATTTATCCAATGAAATCAGAGGATATCTCTTTTAACATTATGTCCTCCTGCATAAGTGAGAAGATCCCAAAGATGAGCAGGTGCTTGTAAAAGCTTTGAAGTTTATAGAAGGAGAAAGGATTTGAAAGAGACATGTGCAACATTTCAAGAGTCACTTTTGGAAGAAAGTAAGATAAACCACTCAAATATGATATTCCAGGAAGAGTGATGAAGAAACCATTAAGAAAGAGGAAACAAGGTCTTAGATAGGCTCCACATCCACTTACGACACCATGAGCACTCACAATTAAACAAGATGCCAAAATTGCACAAGATTTTTCAGTTATTGAATTTGAATCATTTTAACTCCTACATTCATTATTCCAAAATGTATTCAAAATTGAAGTACATCATAATAGAGAATCATGACAACTCTTATAACACATCACCTACATGACAATGTAAAGGACATCTAGTAGTAGCAAAGCACTCATTGCTGAGCATGATGATAAAATTTGAGAAATAGAACATGTTGTACCCTGGATATTTACCTTGTCAGCAACATTAAAGCAGCGCTCAAATTTGATATCAAACTCTGTTTGCCTATCTTGTAATAAACTTGTCAGCGAGGAACCTGAACAGTACATATAAAAATAAGAATTTTTTATGGCAAATATACAAGTCATGTGTAATAAAGGATGCCATAAGAATTATAATTATGCAATGACAATAGATCACCCTACATTACTAGGATTCTCTACTTTCCCAGTTTGTCAGGACAAAGAATCCCGTACAGGAAGTGGTAAGAATTCTAATACAACTAAGAGAAAACTTCAATGGTTAGGAGTGAAGGACATTTTTTTTATGGAGATGGAATTGATATGGACAAAACCTGTAAGCCTGCTCACACGTTCTTCTACTTTTGCAGTTTTCACTTTGGTTCCAGATACAAAAGCAATATCTGCTTTGAAAGGAATACTTGCAGAAATCTGCAAGATTTAGAAATCTAACGTGATGTAGAGTCCCCTGTGTTTTGGACAAGAATTATGATGAGCACGCAATACCTGAAAAACTATAATGTTTGGAGAATCTTCAGACGAGTCAGATAGAAGCAGTTGGCCAAACTTTCTTGCCTGGCAAGATGCAGCAAAGCAACACAGAGAAATCAAGACAAACCAGAATAGGAACTCAAAACATGCACACCTCCTTTAAGATATTAGACACCAAGGTATTTTTCAATAAAAACTTAAACAGTGCAATACTTGGGCTCCGAGATTGTGCTGGACAAGATCAGATAAATTGTGAATATGAGGTGTCCTGAAACCAGAATAGTGGAGCTCCAAAACATCCTAAAAAACAACAAAGTTGGCTCCAGATCAAGACTCAAGATAAAAAGAAACAACATCACTAGACAATTAACAGTTGCAAATGTTATGACAAGGAAAAACGAAGATTGGTGATGCATAATTCAGAAATCAAGGTGAGAGATGATAGCTGCCAATCCATTTCCATATTACCTTGGATTCCAAATGTAGCTGCCAATCCCCAATATCAGATCGTGAACCTGATGCTAAAAGAGAATTCTTATCGATGTCAAAGGTATCTCCTGCCAAATTTAGGACATGTCCACTTTCGTCAGCCAAATAGAAGAACAAATGCCCATGTCTCAGCATTTCATTATCCCACTCGGATCTACAAAACCACCATGAGGAACACAAATTGCATCAGGAAGCTTAAGAAACCAGCTACCAGAATTTTCTCATTTAAACACTCCATCCACCTAGTGGCAAAAAAAACACACACATAGAATGCACCATACAAATTGAACAGAGAAATCATTCAAGTGACGAGTAAGGCCAATTACTTATCAGTTTGTACATCAATTTGAACGGCCCAATCACCTCCATATCCACTTCCTTCACTCTTGGATTTCAAGAAAACTCGTAGCTAACTTCAATCCCTGATCAACCAACACCTGATGTCCAAAATCACGACCATTATGCTGCGTCCAGCCATACGTGTTAAGCTCATCAGAGTCTTGACACACATGTCGCATATGATACGTCCCATCCTTCACACCAATCCACATCAATCCAGCTACCAAAGACCGAGGAGTCCTGCCAACCAATTCCGCATCCACCATTTCCAATTCAAGAATTATATGCACAATGGAATAGCCTATAAACGCTAAAAAAAACTAAATAAATTAGAAAGTAATTATCACATAATTAATTACCTTGCGCGAATTCCAAAATAAACATGAGGACGATAAGTTCCCCAATATAAGCTCTCTCTGTGCTCTCCTTGAAACTGAAACCATGAGAAATTAATCTAATCAACAAAAAGTAAATTACAAACATAAGGAAATTAGTTGAGGAATCAATTACTACTTACTTGAGGAAGGTCCATGAGTTTAGGAGAAGGAAATGGAGTGATAACCCTTGGTCTTAGTGCTTTTCCAGCAGGCTTTATAATAATATTATTAATCAACAAAAAAATTACGAAGAAAGCCAATACGCTAATTCCTAGCATGATTTTGATATCAACGTTCAAAATCCGAATCGAATTCTGGTTTTTATTTCTATCTCTCCTTCTAGGTTTTGTGTTTCCAAAAGAATTGTCGGCTCCGTCGTTTGCTTCGGTGGAGGACGACGTTCTGCTTCGCGCATTCCTCCGGCTACTGCCTGGAGTCATTTTCTGCTTCTTCTTCGTCTTCTGTATTTTTTTATTTTTATTTTTTTCCACTGACTTATATTGAAGTCAGTTCAGTTCAGTCCTGAAAGTAAAGGCCTGGGCCCTGGGTCAAAGGAAAATGGATATGGACTCTGACTGAGAGTTTAAGCCCATCATCTAAAAAGATTTATAAGCCCAGGGATATGACAGATTTCCATTCATGACGTTGCATTATGCTTTTATCAAATACGACTTTACATAAAATATTGTATATGTATCCATGAAATTTTTGTGTATAAAATTTTATTTATTTACATAAATTAGAAATACACACACACACACACACATATATATATATGCACACACTTGATTGTTTAAATTATATTAAGCCATTAAAATATTTAATAATTATAAATACAATTAAATTAACGCACATACTAATTGTTCCAAACAATCAAGTGTGTGCACACACACACACACTCTCCTGTTTTTCAACGGTCATACACTTGTAATAGTCATCTTCAGTTCGTTGTTGACTTATGGAGTGAGTAAATGCTGACAGCTTAACTCATCTATGTGCATACCAGACGCCACCTTCCTCGTCGTCATAATCTATAAAAACATTTGCATTGAGAGGTCTTTGTGTCAGAACGTTTATGGCGAAAGAGAGAACCTGCTTCCAGCTTTCATTTCTGATTTTCCTTTCCTTGTTTTCTTTGTTTCCCTCGAAGCTACTAAACTGAGTCCCAATTCCAGCATTTCCAACGCTGCCGGATGCGTTGAGCTTGAGAGGAAAGCACTTCTTAGGTTCAAACAAAGTCTTAAAGACAGGACATGTCAATGAGCTTCATCTTGGGTCGGCAAAGATTGCTGTGATGGTCCGGGCTAGGCTGCAGCGAGCAGACAGGACATGTGATTAAGCTTCATCTTCAAAATCCATACAATTCTACCTTTATTGATCCTGGTGATTCAACAGAGTTAGCGGGTTTTAAGTTTTCATGCTTAAGCGGTAAGATAAGCCTTTCTTTGCTTGAGCTCAAGTACTTAAATCACCTGGATTTAAGTTGGAACGATTTCCAAGGAAAAACAATCCCAGAATACATTGGTTCACTCATTGAGTTGAGTTTTCTTGATCTCTCTGGTGCATCGTTTTCTGAACTAGTTCTCCCTCATCTTGGAAATCTGTCAAACCTCTGTTATCTAAATCTGTATTCTGATTCCTACCAATCATCTGTTATGATAGTACTGATCCCTATTAATACATTTGTTTCTGATCTGAATCTGATCACTAGACTCTCTCGTTTGGAGTACCTGAATCTAGGATATGTTAACCTTAGTTTGGCGTCAGATACTTGGGCAAGTTGCTAATATGCTTCCTTCTCTGTCGCAATTGCAGCTGTCGAGATCTAAGAAGAAACTTTCCTGATTCTCTTCCAACAACGAATTTAACTGCTGTTCGCATTCTTCGCCTTGGATATAATAATTTCAGCAATTTTTTTTGCCTCGCTGGTTGTCCAATATTAGTACTCTCGAGGTCCTCGACCTTAGTATTTCTGGAATGAAAGGCCCCATAGATCATATCTCCTGGAGAAAACTTTGCAAACTGCAGCTTTTATATCTGTCAAATAATGATATTAGTGGTGAGGTAGTTGATCTTGTTGCGGGTCTGTCTGGATGTTGTAATGCTAGTTTGGAGGCATCACAACTGGTAGGTAATAAATTGAGTGGACAGATACCTGAGTCAACTGGACGTTTCAAGCAGTTGAAATCTCTATATCTTCAGAGCAGCTCCTTTTCCGGTTCAATTCCATCATCTATTGGAAGTTTGAATGATTTAGAGACATTAGATTTGAGTTCCAATGCAATGAACGGGACGATCCCTGATAGCATTGGACAGTTATCAAAATTAGTTTCTCTGAATCTAAAATGGAATTCTTGGATAGGTATTGTGTCTGAAACTCATTTCTTGAGCCTTGCAAAGTTGGAGAGATTCTATTAGAATGTCTCTAGCTATCAAGATAAGAAATGAGTGGTTCCTCTTTTAGCCTTCAAGACATTGAAATTGTTGATTGCCATTTGGGTTCCACATTTCCTCAATGGCTAAGCACTCGGAAAGGCCTTTCCATTCTGACCTTGAATAAATGCAGCAATTTCAGGCAAGATTCCTAATTGGCTTGGGAAATTATCTCCTCAACTTTTTTTTTGCAGGATCTCTATGGTAATCAATTTGGGGGAAATCCCCAGTTCATTAGAATTTAGATCAGGTGCTTGGGTTGATTTGAGTTCCAATTTCTTGGAGGGTTCTCACTCCCAATTTGGTATAATGTGAGTGTACTAAATTTAAAGAGTAATTTGTTGTCAGGTCCCATCTCTCCGAATTTCTGTCAAGAAATGTCATCGTTAACGGGCCTAAACCTTTCTGGTAACTCACTTAATGGTAACATTCCCCCATTCATAACCAGCCTAAAGAATTTGGGAACACTTGTTCTTTCAAATAATCTTTTCTGGAAATATCAATATTCCTTGGGAGGAAATGAGTTTGAGTCACCTTGACCTGTCCAGAAACAATCTGTTCGGGGACATTCCTGATTCAATTTGTTTTTCACCCTACCTTCAAGTTTTGAAATTGTTCAGCAACAACTTCTCTGGAGAACTCTCCCCGTCCTTACAAAACTGCACAGGTTTGATCCTTTTGGATCTTGGGGAAAATAGGTTGTCTGGAAGTATAACAGAGTGGGTTGGGGATAATCTATCTATACTGTCAGCGTTACTAAGAGGCAACATGTTCAGTGGAAACATTCCTGAGCAACTATGTCGCCTTCGCATCATCTCCATATCTTAGATCTAGCTCATAATCATTTATCCAGTTAGATTCCAACATGTCTTGGCAATTTAAGTGGCTTGCAAGCTCCATCTTTTTATGAGCAGGATCCTCCAGCTTCACTGTTTCCTATCGTCAGAGTATGGATTTGATCGTGAAGGGAAGACAACTTGAGTACAACCTCACACTTGGCATTGTAAATGTCTTAGACCTGTCAGGCAATAATTTAAAGGGAGAAATCTCAGTTTAGATAATTAATCTCACATACCTGGGTACCTTGGATTTGTCTTGGAATCAATTGACTGGAAAGATTCCTGACAAGATTGGAAGCCTACAACGGTTAGAAACTCTTGACCTCTCAAATAACCATCTTTCAGGTCCGATTCCTCCAAGCATGTCTTCCATGACTTCCTTGAATCACTTGAATCTGTCATACACTAACTTATCAGGACCAGTTCCATCAACCAACCAATTCCAAACCTTCAATGATCCATGTATATACGAAGGTAACTCTTAGCTTCGCGGTCTCCATTACCAACCAACTGTTCAGCACCAGAATTCAAGGATGATGAGGTCGAGGGTGGAGATGATGGTGAAATGCTGTGGTTTTACTTAGGCATGGCAGCAGGATTTTCCGTACGGTTTTGGGTAGTTTGTGGGACATTGGTAATGAAGAAGTCTTGAGACGTGCCTATTTCCAGTTCGTGGACGAAACGAAAGACAAAATCTTTGTGGCCATTGCTGTGTGTGTAGCTCGTTTAAGAAGATAGAGCACAAGATGATGAGCTCCTGCTAATAAGTACACAGGTAACATATGCCATTTTTATTCCGCTTTTCTTTTCTAAAATTTTCACTTTGCATTTTATGTTCTAACATTCATGGTTATTGTGGCAACGCAGTCAATGCAGTTCATTGGCTAAACATGAGGAACCATGGAGGAAACAAAATCCAAGAGTCTCTGATGGAAGATCTCTTCATGTCTACTCCGATTTTCCATTAGACCTGGAGAGGAGATTTCTTCACATTTTGTTTTCACTAGTTGCGCCATGTCTAGCTCATCTCTCGGTGTTATCTGATAAACAAAAATCTTACATTCGTCATTGTTTTTTCTGTTCAAATACATGCAGACGAAACTATATTATTGAACATTTAGCTATTTTCTTAGTCTATGGATCATAGTCATATAACAATACAAGCACAGGCAAACGAAAGGAATCATTTTCGTTTTTCTTGATTTTGGAAAAGCTCAACAAGCTCTTGCACAATATATTAATATATAGAACCCAGTTCGCAAATTGCTTTCTTCAGAATAAAGACAAGTATAGTTGAGAAAGTATTCTAGTTTCCATTCCTTGCAGTGTGGCCATACAGTTCTGCTTTCAAGAACAGAAAAAAGTTGACTGGGGAAAAGCTTATTACTGTCCACCACCATAGGCATGGCTCAGCCTCCTCTTCCTCTCACTGAAGCTCAGGCTCCGCACAACATTTGGGAAGGCAGCAGTGTGCAGAATGAGTTGGTTTCTCTTTCCCAGATTTGGAATCTGTGTGTGGAGTTGTTTCGCCGCTGCGGACAGAGCTTTCTGCAGACTGATATGGACTTCTACTCGTACATTTCGGAGAGAGTAAAGCAGCTATAGGCTTGCCATTGACTTTGTCTTGGAAACTTTGGTTGTTATTAGCCAGATCGCTACTGATGTTCTCTCGAAAGAGCTCGATTAGTTGCTTCTTCATATCAGCTGGAGAAGGTTCAGCTATTGAACTGGCTGAAGTGATAATACAGAGAGATTCTTCACGTGGAGGGGTTTCTATATAGCTGCCTTGGTGAATAGGAGTAGTGCCACGTGATGGAGTAAAATCTGAATAAATGAGTTAACCTAATTTAAAACCAGAGATGTACGCATAGAAAATCTCAACAATGATTTATGTTAAAAGTAGGAGTTTCTTGGAAGAAATAAGCCACGGAAAGAAATTTAAGGAAAAACTCACCACCATCGAGACTGAGGTAATCTTCACAATCAGACTCTATCCAGGGATGAGAATCAAAAAACATATCCTCTTGGTTACCTGAACAAGTAAGAGGCATACTTAAGACAAATGCTCAACGGGTTGAGAGCAGATCAAGAGGAACAGCGACATAAATTCAGACGCAGTCTGAAACTCGATACGAAAACTGCAGGAGTTAGCACATCACATGAGGACCTTAAGTAAAATGATCTTCAATGATGCCAGATTACATCTTGATGAGTAAACATGCACAATTTTCAATTTTATATGCTAGTCGAATATGGATGATCAGTGTTTCATGTTCAAGACAAAAATAGTGCGTAGATTAATGGAAGATCCTCAGGATGTTCATATTAACCAGAGGTTTGTTAAGGACAATGTCCTTAGGATGCCATGGCCTTAAACGACTATCTACAAGCATGAAGTTCCAGAATCATATGGAGTTTTATCCGATTAAGTCATCGTATATTTCATGCTTCTTAAGATTAATTCATAAACCAAAACTGCAGTTTGTTGAATGCTTTGCAGACATCATGGAGATTTCAGAAAGACTGCCTGTCGTCTACTCAGACTGTTAAATGGAATACTCACATAGAACTTAACCTAATAGCGAGGATAGACAAGACAACTGAAGTATTATTGGAAGACCTACTTAGAATTAAGCACGAGCAAACTCCAGAACCCAACCATTATCATGAGGGCAATTCATATACATTTCTTATATAGGAAGAACTTGTTATTTGCAGCTGAAACGTCCCTTTTCATTTTCATCATCAGATAGATGATCAGAGGTAGATCAACGAATTTCATGTCAGATAAGAATTTCATCCAATAACCAAGATGCAGCCAGCTACGTTCATCGAAATCTAGGTCGCAGCCTAACGAGGGACATCGTTTGCATTCCATTTCAACATTTAAAGGGATCAACATCTATTCAACATTTCACATCCACAAACCATTCAACTGGAAAGCAAATTAGAAAAAAAAGAATAAATGAAGGACTGGAGGTAATAATGGCACACACAAAAAGATGGACATTTTACATGATAAAATAAAGTTGGAATCGTACCCATGTCATGAAAACTGGGCTTCACAAGGCTTTGGAGACAGGGACTGGGGCTTGGAATTGGGTTTTTCAGTCACGGAGTGATCACCGTAGACTTTGCTGCTGCTCTTCACTGGTGATTCAATATGGATACAGTTTCCTCGACAATCAAGGGGGCAACTGAATTTCATAGCAGGGCCGGCTTTCTTCTGAACTGAAGCACAGCTGCCCATGTCTGCAACTATACTGTATCAATCCGTTACTGCACAAGCATTACTTGGACTTAATGTTGTTTGGGGGAAAGGTTGGTCTCTCTCCAACTAAAATCTGAGAAAGAAGTTGGTTGGTCTTGAAAGCGAAGTAATGGCATTTGCAGAGGGACCCCCTCCCGTTTATTGAAGTTTCCTGTTCTTGTTTTACTTTGTACCATTACTACTAATTGTTAGTGGCAGCTGCAAGACAAGGGGAGAAAAGCTGCTTTTTGGGTGGTTCCCATGATTTTTACTTTGAAATGATAGACCCTTTTGCTACTACTGATCTTTTTTGGTGTTCTATCATTGGATGTTTATTGACTTCAAAATCAAGTGGATTTGAAAATGAAAATCATTAGCTAGCTGAACTTAAAATAAATGAACAAGGCATTCAGAAATCCCAAGATCACCCCCACAATCTCCTGTTACAAGGCTCCATCCAAAGAATCATCTTCATGGTGTGAGCTTTTATTGCCTTGCTGGGTACTGGTTCTAAATACATACCTAATAATGTCTGTAGCGGTGATGGACACATCTTAACTGTTCAAGAGTGGAGCACTGATGCGATGCGATGCGATGCAACCGTATCTTTCATGACAAAGGAAGGATGAATTAATAATAAATGGGGGTGCTTCATTATTGAGGTAGATTTATCTCAACTTCACCTGGTCTGCAAATTTAATCCTGGATGATGTCACAGAAGGACAGGAAATTTAAAAACACGCAAGAAAGTAATTATGTCATTTCTTTCTGGTGGAAAGATAACTTCGAGTTATATGAGATGAAATTGACGTTTGCTATCCCTCTTCTGTTATCAGCCAATTTTGGTCCCAATATCGTCCACTTCTCTTTCCTTTTCTTCCTTTGGGTCGCTTTGGAAAGGAGGGTTGGTGCATGGAGCATGTGGCATGTTAACATATTTTGAGTTAACTGCTAATCAACAATTTGTTCCAACTCGTGGAAGTTTTCAGACATGATACAACATTTTCATGCTAACAGAGATCTTATGCAGTTCTCCATCATGTGGAGTTAGTGTTATACCAGTCAGAAAATTCCGAATCTAAGTTAGGTCAAACTCCTATATTCACTTGCAGCTAATTTCATATTTAGTTTTCTCTCATTAGAAACATCTTGAACCCTGTTGGGCCACTCCAGCAAAGCTCCATTTGGATTGAGTTTACAGATCCAACAACATGAACAAAAAAGTAATGATAACTGCATGTATAGTCAACTAGGAATTATGATCCTTAAACTTACAAGTAATGCTCCAAACTAAGCTATCAAAAGATTCAAAAACAATGAATTTGTTGTTTTACTGATTTGCCGACAACTGGGTTCCTATGCATGAAACTTCGAAATGAAAAGTTTGTTTGGATCTGGATTCTTGTGTCACCAAACTCTCTGTTTCAGTGTAAAAAAATGTCTTATATAGATATCTGTGCTTTCAAGGCGCAGCCTAAGAAAACGAAGTACCATCACAGTAAAAAATTCTGAAAAAGAGAAGAAGCGTTTCTAAGTTTAATAATTCCTACCATTCAATAACGGATACCAACACACTTCTACACCTTCGCTACCATAACAGGATAGCTTGTCACTTGTGGAAAGAGGCTTCTAATGTGTAGAAAAGCAACTTCCCTGATTTTTAAACAAAAAATTTCAGTATGAACCTAAATAACCCAAAATCTCATTTAGAATATGGTAATTGGGACGATCATTTAAATTATAGATTACACAGCACTTCGCAATTGTCACCTAAAACCAGCCACTTAATCGCCCTATATTTCTTAGATTCAAAAATCACTCTTGGCTTTTGTGGGGAGAAAAAGGGAGCATTACTCAGCAGAAACTTCCATCAATAAAGAAATAATTTGGGAGTTGTTGCTACGGCGTACTGCTATGCACAGTGAAGTAACATGCAGGTCCTAGGATGTCATCAGCACCTTGTGCAAGTAAAATCTACTAATCAAGAAATTGAGAGTGGAGACCATACCAAAATACCAGAACCATAGAGCATTTACAAACAACTATCAATGCTGAAAATGTAATTGAAGAGTCTATTCAGATGAACCATATAAAATGCCAAATACAATAATTCATACTCATCGTTTTCAACAACAGAACAAATTATTCTTACTCTTTAGTCTCTACTCCGAGTCTCCGAGGATCATCTTGTCCTCTACTCATATCTCTCTCCCTCACCCCAACCACACTATCCCAACTTTCTCCTCAACACGATCCCATAAAAGCCACCATTGTGCAGAAACCACTATTGCTTCTGAAAGTATGGATTGCAAAGAAATGGTAGAAAATGGGTTGAAGATGAGGAGTATCCACCATGAAGACTACAATAACAGAAGGGTATTCTTGAGGAGCTATCCTCTTCATTGTGGAGCAGCAGACGAGACAATCATTGAAGAGATGGTCAGCGCCACTAACCAGAACACTGAGAATAAACCCATGAAGAGGATAAACTGGAGTGAAGGAAAGGTTCTGTTGCTGGGGAAAGCATAAGCTCCAGATCAGCTTTGAGGCCATGGGGCCCTAATTCAGCGGAAATTCCATCCTTTTCTGCCTCCTCTTGGCAATAGCCAATTGAGCGCTTGTCAGAGAGGCACCCGATAGTGGAAGTCCAGTGCTTAGTTTTTTCAAAAACTTGATTTTTGATCCATACCATCATCTTGCTAGATTACAACGCTGTAAAACATTCCACGAGCTAAATTTCAGACACTTAGGCACAAGTTGGTGCAACAGAAACCATGATTTTTAATATCCTAAAGCAGACGCTAATCCTTGGGGCAAATTATCATACTTCTCTTTGCTAATCTAGTCCTAATTCAATGAAGAAAATGGCAGCACCAAACCTAGTATAGGAAACACAAAATCGACTGGTTTACAAGAAATGAAATCAAGCCTAAACTATAAAAAAGAGAATTAACTCTTAAACCACAAACACATTCTCATTGCCATATTAAAGCCCTAATATGCATGGCAATGCACAAACCAGACGGAAAACTACTAAAGAAAGCACTCATTCAAGCTCACATAGAGCATGCATCCAAATGCATACGCAAACCAATGGTATAAAAAAACAGAGAAAAGAGTGAATAAGATAATAAAAAAGAAAGACATTTTGCCCCCATCTGCAAGATGCATCTCATAAAATCAAAAAACCCTGATTAACAATTAAATTTTTTAAAAAAATAAAAATTGCTAATGCATGCATAAAATTATTGTGTGCGCGCGTGATGCAATATATATGTGTGTGTGTGTGTGTTGGCGCGCGCGCGCGCGCGTTGTGGGTCTTCTTCAATCAAAAATCATAGGCATACTCTGTTGATCACTCATAACCTTATTAAGCATACCATCCCAGCTTCTTTTTTATTAGAGCCAAAAGAACGCACCAAATACAGCCAAGCGAGCGGAGGCGTCGAGTCTTTCCGCATGGGGAGAAAGCCTCCGTGGCCGCTTTCTGGCGGAGGTATACCGTCGAATAGTCAAAACGCGGAGACGAAGCATCCCTCTCTGGAAGCCTCTGGCGTCCCCGTCGATCAAAATTGCCCGCCTGCCGATTTAGGTATTTTTAGAACTGTTAATTAATAAATTGATAGGTTTTTATTAACCATTTGGGCCTCTTTTTTCAAGTCCCTGGGATTATTATGGGCCTAGCCCACGCTTTAGGCTTTGGACTTTGATGTCAAACAACCGGTCCATTAGATCTGCTTAAATTAAAATAGTGAGATTTATTATTTATGAAATTAGTCGAAATTAGTATAAACGGGCTACTCATGTTAATTAAAAATAATAATAATAATAATAATATATTATTATTATTATTAATTAATTAAATGATCAGCTGGATTATTAATATTTATTATATTATGACTTGCGAATACAAACTGACTCGAATACCTACATTAATTAAAAAATAAAAATAATAATATATTATTATTAATAATAATTAAATTATAGGCTGGATTATTAATATTTATTATATTATGACTTACGAATGCTTGTATTTCCTAATTTTTTAAAATATCTTTCGTCAAAATCAATATGGAGCAAATCCTTAGAAATAAACTAGTTTAAAGGTGGATTGAAAAATAAGTTATTGATATATGATTAAAGTAAACACTAAGCATGTAAAATTACTATGGAAGGGTGTGAGCTGCTCTTAATAAAAGTCTAGGTTCATATAAAAACTATATATAATTAAGCAATAGGTAGTTGTTTTCTCTAAATTTCACTCTGATGGAGTTAGAGGTGAGTAAAAAAACTGAAAAACTAATTAAACCGAGAAAAGTGGAAAAAAAAATTAACCAGAAAAACCAAACCTTAAAAAAACAGATTAAAATTTTTTAATAAACCGAAACAGTTCGGTTTTATAAGCCTGAAACCGAAAAAAACCGAACTGAATTTAAACCGAAAAAATATGGAGCAAATCCGAGTCAAGCCAGTTTCAAGGTGGTTTTTATCCTAAAAAACCGAATTAAAACTGGCCGGTTTGAATTGGTTTTTGTTGCTCTTAATAAAATTGATTTAATTTTTTATATATAAAAATCAACCGAACCAAAAATAATCATTTCCAGATAAAGTTTTCTTGATGAAGTTGTCGTGACTTTTTTAAATAGCTAAATTCAACTCTCATATTTGTTACCTTATAATTATAATGTAAAAATAATAATGTATTTATGCCTTATGAAATACCTTTTTTACTCAAGAAAGAAATATAAACAGAATCTTCACCCCACATTCAGTACTACTACTAGTTACCTAGCGCACCCTCCAATAAAATTTTTGCAGGTTGTATATTTTTTCTTTCAATTCAATTTTTGGATGTACAAGATTTTACTGCGTGTTTTTTTATATAAAAAATATAAATGTAAATATTAAATAAAAAAACTTATGCAAGTATATAAATATAATAAATCAAAAATTCATCCATGTGTAAATAAGTAAATAAAAAATTCCTATTTTTCCCATTTTCCCAACAGCGAATTTCTGGTTCAGCTCAAAACCTGTATAAAATCTGTTAATTTGTGCTGATGCTGGGATTAATCCAGGAAACTCTGACCGGACTGGGCACTACAGAGTCAAATGCTACCAGAACTACAAGGAGATGCTATGATAGCAATAAGATGCCACAAGCATTTCTCTAAACTAAGTCATCAAAATAATACAAGTCATTTTCAATGTTTCATTGCTAAACCTTGACCAAATCAACATCGTTTCATCAACAATTTCACCTGTTCTGTCATTTTGGTACTCTGTCTATGCTTTTGACGTGCCTTCACGGGGATATCATTATTCCTGCGCAGTAACTTGAAAATGAAAGTTCATATGGATGTAGATCCCCCTAACGGCAAACTATATATTTTGTCTTCTACAGGCATCATAGCTTTCAGGAAACAATAAATAAAAGGATGAAATGATATAAAGAATAGCACTGAAATAATGGCAGATATGATTGTCTATATGTTTTGCAGAAGTTTTGATAGCAATATATACCAGCAGAGACAATCTACACTTTCCTACCATGATAGGGTTAGGTTGTCTTGTGGCCGTGTGCGTGTGCGTGTGCGTGCTAAGTAAGTAATCTAAATGAGTTTACGGATGCTGCAAAAATTTCATCGCAAATATTTAAATTGTGAGAATACATAATACTTTCCAAATTGTCACCTCAAACCTTCTACTCTGTTCAATTTCCACGCCATATTTCTTGGATTAAAACAAGATAAAATCCATTGCAGACAAAAAAAGAAAAAAGAAAATGAGGAGCATATTCAACTGATATGATCCATGACACACAAAAAATAAAGAAATAATCTAAGAGTTGTTGCTATAGCATACTGCTGCGCATGGTGACAAGCTCGGTTAAGCAGCATACAGGAAGGGTCCGAGGATGTCATCAACACCTTGCGTGAGGAAAACCTATCAATCAAGAAATTCAGCGAGGACACCGAAACAAAATATACTAACCACAGAGCAATATTAATGATAAAATATATTTGAAGAGAGACTATTTCATCTGGACTATATTAAAAGCCAAATACAACACCCCAAAATCATTTTCACTGATTGAATTAATTAATCGTACTCCTATGTCTCTACTCCCAGAATCATCCTGTCCTATGTTGACAATTCTCTCCCTCTCCCCCAGCCACCCTACTCTCATTATTTCTCAACGCAATCCTATAAAAGCCAGCTTTGCAATCAGTAACATAATAAGCATGGATTGCAAAGATATGGAGGAAAATGGGACGGGGATGAGGACAAGGAGCTTCCGTGATGAAGATTACAGCAACAGAAGGGCATTTTTGAGAAGCTATCCTCTTTATCACGGAGCAGAAGATGAGACAACCAATGAAGAGATGAGCGGTGCCACAAACAAGGAAACTGAGAAGAAACCCATAAAGAGGATGATCATATCAGTAATTCATTGGGGTGAAGGGAAGGTTCTAGTACTGAGGAAATTTCAAGCATAAGATCCAGGTTTATATCATAGCTTGTGTGCCTGTCAGCTCTAAGCCCCCTACGGCCCTAATTTCAGTTTAAATCCAGTATTCTCAGCCTTGTCTCCTTCAAAACTATACTGTTTGCATAAAATATATATATTATGTTTGTAACAAAGTACAAACATCAATACAGAATCTCTAATTTCTCAAAACGTGCAGAAAACAGGGTTCCTCTATTCATTAGCAGCAGCCTCTCTCGATCATCATTGATGTATAGATGAAAGAAGTCTGGAAAAAAAAAAAAGGGAAAGAAAGAAAGAAAAAATCCACACATCAGCATGGTTCAGTGAGTGAGAGCAAGTCTCAGACTACTTTTGCATAACATACACATGTTATCACATACCTAACAGCACTAGAAATTAAAATTTTCAGGTGAAATCACTTTCTAAAATCCCCTCCCACTGCTCAAGGCATGACATAATTTCAACAAAATAAAAGAAAGAGCCCAAGGTGATATGCCATACATCGATGCTTTTCTATAACTAATTTTAGCAGAAAGTGCTTCAGAATCTGGCAATCAATCAGTTATGAAAGAGAATGTACCATCAATAGACATTTACCAAAACAAATGCATGAAAACAAGTTTATAAAATGATGCCAACAGTTTTTATCAATTCAATTTAATCACATAAACAATTTCATCACATGGGTGACATTTTACCCACAAGAAAGAAAGATGGAGCTTACTTCCACATACAGAGGCAACAAATTTCTATCTCAGAAAAAGATTATCGACACGCCATTGTGAAGCATCCTACAGCAACCCAGGGGCTCAAACGTTCACCTATTTCAGCATCACCAAAGAAAGCACCAGAATGTCAGATAGTTGATCACATCCTGAATTGCCAAAGACCTATAATGATTTATTTTTCTGTTCTAATTTTCTTCTTCATGGTTTGCATGATCATTAGTTTCATATAGCAACACCAACTAAATAAGGATTTTTTGTAATATTGCTCCACAGTTTTACAATTAAATGTACAACTTCACAGTAACTAGCTTAAAAGTTAAAACATTTAAACTTGATTTTTAATCCTAATCCAAATCCAAATGCTGTGAACTTGAAAAGTTTTAGTAACTGTGCCAGAAACCCACTTGATTAACACCAACTGCTACGAGATCCAATTATCAAGATTCCCTTCCATTCTTTTTTCACTCCAATACTCCTTCATCCCCCTACCAGAATCATCAAATTACAACTGCCGATATCTCTATCTCCTTAATATGAGTCCTATCCCTATTCACACCCAGCTTTTACCAGGTGAACCAATACCTGGATACTTTAACCCTCTACATGATTAATTTCCCTCATTTTATTTATTGATAATAAAATTATTATTTTTATCTTGCATGCACTTTGTTAATTTTTAAAAAGGGAAATGGCCTAGCCTATCCTTATATAATGGGGTAAGTGCCTAATCTGTCATTATATCCTAAATGAGCCAATTATGTCCTTATATATTAAGTGAGTTTCCAATCTATCTTTATGATGACTTTTTTTCTAGTAAAATCATCAGGTGTGATCTGTCGCGTGATCCAGCCAAGAACAAGCACCAAACCCATTTTTTCTTCTTTTCTCTTCTTCTTATTTGTTCCCTCTATCCCTTCTTCCTCTCCTACCCCATTAAATACGAACAGGCTGGGTCATTTCCCCTTTTAAAAAATGTTGTTAGGGAACTTTGTTTTTGCATCCAAAGTCCAATATGCAAATGTTCCATATGACACTTCATCTCTGTTAGAATAATATACAACAATATTGATTTCTTTATATACTTCGTTATATATATAAAAGGCTTCTTGAAAAATTAAATCCATGCTGTTAACTAATTGAAAATGGAGAAAAATAAAGAGATGTTATGCCCAAAGAAAGCTAAAGAATATTCCACTAATTGATGGTAAGGAATCTTGGTAAGGAAGCCTACCTATTCTAGCTGCCTTCCAAAAGAAACCACGAAATCTGTCAAAAAGTATATTACATTGGTTAGTTCCATAATCATCGATACATATTAGCCACACACCAACAAAACTCCTGTGAATATAATTATCTCTTTACAATGCTAACCCGCACCATACATAGAAAAAGAATATATCGATTGTATAATCACATGTATTTTGGGTGAAACAAGAACAAATGATGACCTGGAGGATTAGAGATAACTGATTTCACAAAGTTCTAGGATAATACGCTCAGTTAAGCACGTAGATAAAGAAGATACTTTTTTTCTAGGAGTGGTAATATTCCATAGATTTTGGAAGCCCCTCCCTGCTGTTTTATGTGGAGGGGACTGGGCATAAGTTTTCCCAGGCTAAGCAAGGATGACAATTACTTTAACTTCAAGCAAGAGTAATCATTCATTCATGCCCATGACCTATGCCTGATTATGAGGTTCCAAATGCTATGATCATTGGATGATGACAGAAAATTGGAAGCACATAAATCTGCTCTCTTGGTTGTCGCTTTGTTTACAGTAGCAATTCTCTAATCTCTTGTAAAAGATTCTACAATAACCAAACCATCTTGTTTCATGTGAAACAGGGTCGTGTTCAGCATATTATTAGCTATGGTATCTTTATATTATTAGCTATGGTATCTGTGATGGTTGTCGAAGTTGTCATTTATAATTTTCTTTTTTTCTTTTTTATCATGGTCATTGGTAGACTTTTAAGCTCAGGGAATCAGGTGTTATACATCAAGTGCTCCCATTTTCATACAATGTTATTACATGAATGAACTTGAAAAGAACAAATTAATGTACAGTGCTTTAAAAAAGAAGTGTCTTTTCCTACTTCACCTCTTGTTTTGGATTGGATACCAACCAATTTCACAGCACCAGGAGCAGGGATAAAATAAAATTGTTAGCTGAGGCATAGATGCCAGAGCCATCTCCAACGATTCCCAACATGTTAACAGCCCCACTTATTTTGTCATGTCCCATTGACTGGTGGAAAGGAAGTAATGGGGATTCTCATGTTCCACTCACTGAAGTTTACTCTACCGAAGAGACTCAATTTAAAAATGTTCTCCACAAGAACAGATAATCAGCAGGTTGGGCACTGCTATTAAACATGTTTCACTGAGGACAACATAGCACGACTTAAGAAATAGCACTGTGCACTGAGCAGGCCTTATGCTTTCAAACTGATGCTATAGATCTAAAGTCTCTGTGAATCTTAGACCCTAGAAGTCCCTTGGGCAGTGCCCTCATAGAATCTGCATCACCAAGGCTCAACATTTATTTTGTGCAGACACTACAAGCTATAGCGATTGGCATTTCAAAAAGGTGTAGTTTTTAGGTGATTGAAACTTCCTCTTCAAACCTTATCGTTTTTGCTGGATGCTAACATGCCTGAAATAATTACCGTGGGCTTAGAGGACCATTAAGAAAATGTAAAACCTAATAGCAGTGCAAGAGTATATAACAGCATAACAGTTTCAAGATGGGGATGGTTAAATTGTAAATCCAGTAACATTATTTGAGTTTGGAAGATCCAATGGACTTTCAGTTCATCTTTGTTAAGCTATCATTGGTTTGGGTTATGCTCAAACTACACAAAAAGACTGGTGCCACTACATTTCTGCAAATCTTATCACATGCTAAATGAGAAGATTTAGCAGATAAGAGTGTCCAAAGCTAAGAGAAGTTCAGTTATATGTGCATCTATTTTATACAGCATAAAAAATGACAGATGGAAACCTAGTACTATTTGATGGTGAAAATTGATAGAATTCAGGAGGTTAGTGCCACCCACTTTGAAACTAGTTATCAAAAACAGAAATTTTCATTAAAAAACCAAAACAAAAGTATATGCATAATCTTAGATTTCTAAAAAATGTTCAAAAGAAAGGGAAAAAACGGCCGACACAACCAAACTTTACATAATCTAATTTTTCTAAGCTACATACATAGCTAGACAATGTTGCAATACAATGCAACTAATTTTTAGAGTTAACGCAATCAGCAATACACTCTTCAATCATCCCCGACACATTTAATAAACCCACAAAATAAAATAAAAAAAGTGAAAAAAATGGTCATACCCATTTCTCTGTTCAAGGATTGCTGGAAAGTGCATCTTCACAAATGTGCATGTACAAATCCCCAACAGCACCACTGTCAGAAACGAATGGAAATTGAACAGTGCAGACTGAAAAAAGAAAGAAAACCCACGTCAAGAAAACAGAAATAACAGATTAACAATAACAAAATTTGATTTAATTTACCATGTCTTGCTTCTTATTTTTGAAGACGCTGATGGCTTCTCTTCCTTCAAATCTAAAAGTTACAGTGCAGCTGCCTAGCAAACTAAATCAATGAACGAAGAGCATCAATGTTTGGGCAGATTAGATTAGGGCTTTGCGACAGAGAAATTTGAGTTAGGATTACCTTGCAGCAAATTTTCCAAATTATGGATCTTCAGAAAAGTCGTTAATAAGAAACCGCGAGGAACCGCTTTTCTTGCTTCAATTCAAAGCCAAAAGGTGTTGTAACGGGCTATCAGCAGCAGAAATATCAGTTCAGTAAGTGAATGGAGTTTTTTTTGTTTTCAAAAAATGGTAAAGCAACATATTTTAAAAAAATAATTCGGTGTCTAGCATGCATTGACATATTATGTACTTTCGCAGTGAATCAATATAATTTTTAAAAAATATAAAAAAATATTAAAACTATGAAGATTATTTTTTAATAGTGTTATTAAATTTAATTAATTGGGTTAATTTTTAAAATTCACTTAATTTTTTTTTAAACTCAATTAATTTGTGTCTAACAATTATGTCAAATTCAAGCGTAAACTCAAACACCTTGAATCTGAAATCAATGTCAGACCCAAGTGTCTTGGGTTTGGTAATCATGTCAGATTCAAGTTCTTTAAATCTGACAATCATACAAGGTCTAAGAGCCTTGAATCTGGTTTGTTTGTCAAATCTAAGTAAACATGGATCCAATATAGCTTTTTAAATTTATAGAAAATTACACAAAAAATAATATGAAAAAACAAAAAAAAACTTCCATATGCAAAGCTTTTTTTTTTTCTTTTCCAGGGCTAAAGATGTATTTAACTATTTAACAATTTGTGAAATGTCAAAAAATCATTGGACAACAGATCTTAATTTTGTTAATCTTTGGGGTAGAAAGTATTTTTACTATGCAAATAATCATGAAAAGACTACCATACCCCCGCTCAAACGTTTAATGAATAATGAGCCTATGAAAAATACTGAAATATGTCCATAATTAGGGCTTCAATTTTTTCAACCAAATGGCAAAATAATAATATTTAACTTTATGTGAAAAAACAACATTAGCCTCATCCCAAGTCTTCAAAACTTGGAAAATTCATTGTGAAAGTCTATTGTGAACTGTGTCTTGGTCCACAGTACAATTACATATGGTTGTCAGGCCTAAGCCACTTGGACAACAAATTCTCAATGTCGTCGTTGTTTTAACCCAAGCTAGAGTTAAAAGACTTCATGCTCATAATTTCATCTTTATAGTACCTTGAATCGTTACAACACTCGCACTTAACAACTCCTCTTCACAATTGTCAATGTCATCTCGACAATTCTCAATGTTGTCGTTGTTTTAACCATTACCTAACTCTAGCTCAAATGTAAAACAATGAATTGTCAAAAGCTTAAATCATCATGAAAAAAAAAAAAAAAACTCAGGGAGTGAAATGAAGATTAACACATCACCTATATAACCTGCAAAATCGATGATCTGGGTAAATGAAACAGCCACAATGAGTTAATCCTGTTGGAGAATCTACCTCTTTCCTTTTTCTTCACTTGGGCGAGCCTTGACTAAGTCTAAATTGACTTTGAGTTTGATTAAAGAATGAAGATAAAGTTTTAAAAATAAAACAAACATTTAAGAATAAAAGTGAAAAAATATTAGCTCAAAAAAAAATAAGCGAACTCGGGTGAACCTCCTAGATCGAGGTCATTCATCGCAACTTGTAACCCATGAAATTCTAGATTCAAATTTAATAAAGAAGCTCAATTCTCAACTTATTTTAATATTAGAGGATAAAATCATAAAAAAAAAAATCTAAATTCATAAAAATTGCCAAAGCAATAAGAATTGCAAAAAAAAAAAAAAAGAATGAGAATCAAATTACATAAGAAAAAATCGAAGGGGAATAAAATTGTAAAAAAAATAAAATTCTAAAAATCATTAAAACAAAACAAATAACATTAAAAGAATGTGAACCAAATATAACAAATAAAAAAAATAAAAAGGGGATGAAATTGAAAAATAAATAAATTTTAAAGGATGAAATAGAAAACAAATAGCTTAAAAGGGGTGGACCATGCAAACTCATGTGAATTTTCTAAACCTAGTTAATCCCCTAAACTCGCAACCTGTAAAATTATAGACTCAAATTCAATTAAGAAACTCAATTCCTAGTCAATTTAATATTGGAGGGTGAAATCATAAAAAAAAAATTCCTAAACAAAAGGAATTGCAAGATAAAAAAACTAGAAGAATCAATTCACATAGAAAAAAATATTGAAGGATAATGAAATCTTAAGTAAAAAATTATCCAAAATAAAATATGCAACAACCAAGAGAGCAGGAACCAAATCTAAAAAGATAAAATATTAAAGGAAGATAAAATTGAAAAACAAATTCAATTATATAAACCATTTCAAATAAAAATAATAATTAAAAGAATATAAATCAAATATGAAGAAAAAAACAAATTGAAGGATTTGTTTGAAACTCTTAAGGTTGGTTTAAAAATTATAAAATGTCACACATGAAAACCAAGTTGAAGAAACAAAAGAAAAGGGAAACAAAAGTTTATCGGTGTCAAACTAGAGTTCAGAATGCCACGTCCAACAAAGTGAAAAGAAGAGGTCATCGAGATGAATCCAATCACACACCAAGAAAACCTATTATTGATTGTAGTAAGCCTTTGCACATGTCACCCAAAGCGAAGAAGTGCCTAATGTACTATGCATGCATCAACTATTTTTTTTTAATGTTTTATATCTATTAAAAGATTAAATTTTCCTCTAAGTCAATATAAATATAATAATAATAAAAACATAGTGAAAAAACAAAAAAAATCACTTGGTGAGAGTTTTTTTTTTTTTTTTTTAAAGATATCATTAAAAGATATCATTGTCATCTCACTATGTTAAATAAGAAGAAAAAAATGAAAATGATCTTGGATGATAGTTTAATTTTTTTTAAAAGGTAATTATGTAATTTTATCATGCTAAAAAGTTAAAAGAGTAAATATTTCCTGGTCAATATCATAATAACTAACGAATTGCATGTAAAAACTGAATTACCCCTAAAAAATTTCATTTACTTTTTTAGAAAAAAACAAAGTAATAATTACACTACCCATGAATAATAAAGTTAGCCTTGGCCACAATGTTTTTTACCTTCCGTTTTAGTTTTAGTTTTTTTTTTTTGTTACAGATAAATATTATATGTGATATCAACGAACACAACATGTTAATTTTACATATTCATAATTTATAATCATCGATGGATATAATTATCAAATTTTTATAACTATATCTTAAACTTTAATCATACATTAAAATTAAAAACTTAGATATTTTTATAGAATTTGAAATATGATATCAAAATAATAATTATATATATCAAGTTTTTGTTATTTATAAAATAAAATCAAAGGTTAAACAATTAGGTTTGCTTAATAAGGTTTAAAATGATTAAATAAGCAGTAAAAACACTTGGAACCTCGACACAAATGGAATCGGATCCCTTTTTCATCATATTCGCTCCGACTCCAATTCCAACGGACAATCTGTCCTCCGACAAGTCCACTTGCAAATTGCAATTGCTCCAGGAGCCGCCAAGCAGAGGCTAAAGGCAAAAGAGAATTTTAGTTGATCCTGAGCCCCGACAATGGAGTTCTGTCCTATATGAAACGACAACAGATTACAATAACACCGTTGGTTGTCAAGGCTTTGCATGGACTAATTTGTGTCACTGAATTTTCTTGATCTAAACCAAAACCCATTCAAGAGAATGCCGAAAGAAACTCAGAAGCCAAGCAGAAGAGGCAAGGAAATGAAGAACACAGAGAGAGAATAAGGTATTTTTTATTACAGCATCTCCCGTAGAAACAGGAAATATAAAATTTTTAAATTACAAATTAAGCTACTTCCCTCAAAAGAAAAGAAAAGAAATTGGATTTCTCATTCCATCTACGCTATGAAATCTTGCTGGACCTGCCCAAAAATTTCAGGCCAGGTTTTGGAGTCAATGGGAGTCTAATCCGAAGCAATCTTCAACTCACCTGACCTTTCAAAATCTCACCTTAGCAAAAAACGAAGCGCTCGTTGCAAAATCAATAACTTTTTTTTTCAAAGGAATAGGACACCTGGTGAGTGAAAAAGCAGCGTTCCTCCTCCTATGTTCCGATCCTTTCAAGATTTTCAGATACAATTTTCATCCGAGGGCGAACCTCAGAGTCAGCTTCGGTGCAAGCAAGAGCAACATGAAAAACCGCTATCACCTCCTTTTTTGCATGTACTTCTTGGAGCAACATTGGATCAACCATGTCTGATAAAGGGTTTTCATCTGCAAATCCCTTTCTCACCCATCTCACCAGGTCTGGAATTTCTATTGAAGTGGACGTGGTGGGTGAAAGCTCAGGAGATTTTCCAGTAAGCAACTCGAGCAAAACAACTCCAAATGAATACACATCCCATTTCTGGGTAGGTCTGTTGCCTGAAACACGAGCCTCTGGAGCACGGTAGTTGTTTGTTCGCTCTGTTTGAGTTGATTTTAAGTAAGGGAGTGCTCCGCCCATAAAGCCGCCCGACGAGGAGGGGTTATTGCCGGTGATGCTGATCAGTCGGTTGAGGCCAAAATCAGAAACGTAAGGTTGGAATTCGTTGTCGAGGAGAATATTCGATGGCTTGATGTCTCCGTGGACAAATTTTCTCGGGCTGCATTCGTGAAGGTAGGCTAAGCCCCTGCTGTCCCCTTGGCAATTCTCAGCCTGGTTGACCACGACAGACTTGTTGAAGGCTGGCCATTTTTCCCTGTAAATTAATGCTGTTTATTAGTGCCTATACCTTCACGGTTAAATTGTAAGTGAGGATTCAGAAAATGATCGGTTACAGAACATAGAGATTACGCAAAATAATCAAAACTATATCGAACACCTGGAGAAGGTGTCATTAATGTCTGCTATAACAGATAAACCAGATACGATGTGATGCAGATTCTCCATTGTTCTGTCATTTATTTACAATCATGGACCATATCAAGAAAATAAAATCAATGTCTAATTTCCGTAATTTGTTAAAGTTTTTTATTCTTCATTTTTCAAACATTTATTATCCTTTATGTACCATGCCAGGGATGTAAGAACAAAAACGATCACCCCATGTGGATGCAGAGGAACCCACTGTGAACTCGAGTATAAAAGGACAGGAAAAAAATAAACCATGTTTGGCACTATATATTATATCATAAATCTGTAATGGATCACGAATGCCATGTGCTTCAACATATGCATTCGCAGACTACTAGCTGAATGTATGGTATACTGCATATTTATCTTGACGGGTCTTGATCAGAGTCAAGAATCTTAAATGTCTTCTACTTCTTCTGACAGCAAGAACAGAGCACCCAGGAAGGTGCTACAGAGAATGATCATGGGTCACAAATTTACAGTAAAGGGGACTTCCATCAATTGTTCGGAGCAAAAAACAAGAAAGATTATAAAGATCACTCTTTTGGGATAAAGTTTTAAACATTCAGATAAAAGTAGGAGAGAAAAAGGAACTTTTGAAAAGTTGAAGCATGCACCTATGAAAGAAACTTGAGGCGCCGAGATTGATTTCTCGAATACATGAGCTGTGAAAAAAATCCAACACGAGGAACAAGACGGAGGACATACTGTAGTTTTGACTGCAGCTAGCATTTATGGAATCTCGGTGATTGCTCGCCTAAAGAAGAATCGGTGGGGGTCAAACTGTACTAAATCCCCCACCATCATCGCTCCTCCATCAACCACTTCAGGTAATGCGTGGCCAATGATGAGGGAACCTACCTATTCGGTGCATCTCATAGGCAAGCTACAGTGTCATCCTAACCCGAGCACCCACGACAAATAGAAATACTCCTCGAAGAGAGAATCATATCTTTCTAGTACTAGTTATAATAGTAATTTTCCAGTGCTGTGCTGTTAATCAGATTATTTGTTGTTAAATTTTTTTAAAAAAAATCGTTCAGATTATAAAGATTTTTTTTTTCCTAATATCATTAAATTCATTAAGCAATTCAATTTTAAAACCTACTAATCTGACTTCATGCCTAACTCGAGTTTTTAATTAAACTGCTTAGAAGTTAATCTAAAATAAATCAATAAATTAATAGATTTAATAACAATTTAGATGACAGATAAAAACATGACATATTTTTTTAAAAAAATTAAGATAATATTTAAAAATATATATATTGAGATGATACCAAATTGAATTAATATCGGTCACTCTGCGATCTGGATTATGAAACTTCAATGAGTTTAATATTTTTTTTGTTTTTGGCAATTATTTTTATTTAATTTTATGATAAAAAAAATATTTGCAAAATCAAGTATCAATCCTAAAAAAAGATGTTTATTTGATATCATGATAACTTTTTAGAAAAAAGACAAAAATAAATCACGAATTCTATTTCTCATTCAAAAGAAAAGTGAAATAAAGAAGATAATTAACAAAATTAGAACAAAAACTAAAAAAAAAAATCATATCAAGTTTGACGAGGGTAAAGCCATCAAACCCATGAATCAAGTGATGAATTTCATTAGGATTAATAACTTGTTTTTTTTATTAAAAAAAACTATTATTTACTTAATTATATGATAATAAAAATAAATAATCGCAAAATCGAGTGTCAAACCAATACAAAAAAAACTTTTTTTACTCATACTCGAAATGAAAAAAATTATAAAACTCAATTCTCAATCAGCTTAATATCGAATGATGAAATTGAAAAAAAAAAATTAAAAAAAAAGAAAAAAAGTTATATTCGCCAAGCCCGCAAATAGGCTTATGGATTTTCTAAAGTTTAATAACATGTTTTTTTAAAAAATATATATATTTAAACCATGTGATAGAAAAAAATAGACGATCACATAATTGAGTTTTATTAAAGAACAAAAAATCTCTTCACTAAACTCGTGAGCCGAGACAACCAAGGTTACCTTGCTAAGTTCGCAAAGTAGGCCATTAACTCTACAAAATTTAATAATCTAGTTTTTTTCTATATCATTGTTTATTTAACTAAAGTTTTTTTTTTAAAATAGACCATATTGCCTTTCCATGATGTTTTTTTATATCAACTCTATGTTTGGATATTTTTTTAATATTATGAAAAAAGTAAATTAAAATAAATTATCAACTATAAATTCTAATAAACACATAATATAAATACTAAGTTAAAAAATTAATAATAAAAAAATTAAAATATCAAAAAAAAAACACCGAATTATGAGGGAAAGAGTCCCCTCCCCTTTTAGCATTTTACTTAATGTAGTCTAATTATTTCCTTTGAAATTCCTTAAGTTCTCTCTCTCTCTCTCTCTTTTTTATCTTTGTGGTTAAGAATATAGCAGTAGTAGTGGTTTTTAAAGTGTTTTTTTTTATTAAAATATATATATTTTTTTTTTTTTTTAAAAAAATATTTTTTACATCAATGGAAGAGTATTTCCCTTTTATTTGTGAATAGAAAGGAGAGACCAGACCAGGCATTGCCTGAACAAAGGGAAAGAGACTAGTGAGTGAGGGGCACTGCCTGCATAAAGCATGGCCTGTAAAGAGCAGTGAGTGGGTGATATACATCCCAACTGGTAGGGCATATGCCCAATAATGTCCGAGTCATAATGGCCATTCCCATTCCCATTATTTAAGCCCACTTATGCTCCCTAATTTGATGTTCCCTCTACTGAAAGGAACATTAACTATTGCACCTGTACCTCCAACCTGTTTGAAAGGGAGTTTTAATGTGTTTTTTTTTTTAATTTATATATATTTTTTAATATTAATTATATAGTTTTATTTGTTAATATATTTTTATAAAAAATTTTATTTTAATATTTTTTCAAATAAAATACATTTTGAAAACAACTACTACCAACTCCTCCCGTCTTCATGACTCCTAGCTTTTCGTACTTACAATTCCCCTCCCGTCCGTCCCAGAACAGTTCATCTTAGATTAGCCGTCAAGTCAATTAGCTTATCGAGGAATCTCAAGTTCGAGCTGGTTTTTTTCATGAAACAGAAGGCCTTAAAAACATTGCGTTTGAAACAAAGGAACTGAGTGCCTGTTTGGTACTGGGTTGAACCTGTTTTTTAAAAAAATTTATTTTTATTTTTATTAAAATCAAATGTGATTTGTATTTTTTGGATCATTTTGATGTGCTGATATCAAAAATAATTTTTAAAAAATAAAATAAAAATCATTGATATACTTTCTATTTGAAAAGCAAAGCTATTTGTGTTCGAATCGGAGTAAAGCTGGACACCATGTTAGAAACATGTGATCCAACTTGAACCTGATGTTACAACTTTCGGTTTGAACAGAAAAGGTTTGGTTTCATACAAAAAGTCAATGGCTTTTAGTTTTAGGCTCTAGCGATGAATAATTCATGGAGGATCAAAGATACTGCAACTTAGACATAATGTAAAAGGAACAAAGAGAAAGGGAATACAGACCTCGAAGAGCACTAGCCAAGTTGCCATTGGAGATGAAATCACTGATGAGAAGCTTTTCATCTGGAGCCCAGTAATAAGCTCTCAACTTGACAACATTTGGATGCTTAACCTTCCCAATAGCCTGCGCCTCCGTTACAAACTCTTTATACCTCTGCTCTCCTCCCTCGCCAAGCCTCCTCACCGCCACCGGAATGCCATTTCCGAGCACCACTTTATACACTATCCCCAACCCCACTCTTCCCCAACACATAAGCAGATGCTCTTAGCAATTCATCGAGCTCAAAAGTAAAACCTTTATCGATCGCCACCAGCTCTCCTTCCGGCTTCCCTATTTCTACTTTTTCCAGATCTTCCAATTCAGAGTCATCGTTTCGAAGCCCATTACCACAATAAACATAGTGAGCACGAGTGTGATTTCTCATTGCCACCAAATTTGCTTTTCCCAGCGCAGCTACAACCATTAGAATCATCCTTCTTTTTCCAGTAAATATAAACTATAACTAGACCAAGAAACGCCACACCAGCTGCGTCAGCTACTGAGATTACTATTATCAAACCGGGACTTAATCCTTTTCTAGGACTGTTATCAGAAACCGGTGCTGAATTCTGAGTTTCAGACGAGCTATGTGCGGAGTCCTTGCAAGATTTCTGCAGAGGAAACCCGCAAAGCAAAGGATTGCTGAGGAAAGCAGTCGGTCCTTGGTTAGCAAAAGACCCTGTTTGAGGTATCTCGCCGCTGAAATTGTTGTTTCGCAGATCAAAACTCACAGTAACAGGCAAATTTCCTAGTGATTTCGGGAATCCTGCCCGATAAATGATTGAAAGAAAGATTTAAAGTATTGGACAAAGACTTAAGCTCTCCCATATCGTTAGGAATGGATCCATTGAAATCATTAGCAGAAAGATCAAGCTGCATTAAATTATCCAATTCAGGCCAAATCCCAGCTGGAATTGGACCGGAGAATTTATTTTTTCGCTAGGATCAACCTCTGCAACTGCTTGCAGCTATTTAAATTTTTAGGCAAGAGAACCCGACAGCGAGTTGTTGGAAAGGTCAAGATTTTGAAGACGAGGGAGGTTACAGATGAAAGGCGGGAGAGAACCAGAAAGATTGTTACCGTAGAGAAAAAGACTGTGAAGTGAAGTAGCGTTAAGCAGCTGGTCAGGTATTGAACCGTAGAAGTTGTTGTTGTGGAGATTAAGTCTCCGAAGATAAACTAAGGTGCCAAGCTCGGATGGAATGTAGCCGCGGAGACTCTTGCCGGAGATTGCAATGCCAACAACACGAGGGTCCGGCAACCCGGCTATGTTCATGCAGGAAATGCCAGTCCAGCGACATGGATTTTGGTCATCTTCGTTCCAGTCAGAGAAAGCAGAGCCAGCAGAAGCTTGATCAACGGCTGATTTTAAGGACAGGAGGGATAAGCCCATCAGCTGTGAGGGAGTGGCTGGGTTTGGCTCTGAATAGGAGGTGAAAGAAGAGAAAGAGCAGCGTTAACGAGAGGTTTCTCTTCATCACGGTGTGTGTTTGTTTCGGAGAGGAGTAAAATGAGAGATCAGTGGGATATACTTACAGTGGAAACTATAAGAAGGAGAAGAGAGGCAAGAGATGCTGGAGGGTGTGGAGGTGGTTGGGAGTGAGAGATTTATGAGAGGAAGAGACTTGAGAAAGACGAGATTTTGATTAAAATGGGGTCCACCGGAGAAGGGACTTCCGAGGGGAGTAGAAGAAAAGCAATGACGCAACTGCTTTCTGATTAGAGAGTTTGGTCTCATGCATGACACTGATGTTTTTATGCGTCTATGTTTCTCTTCTTGTCTGCATGACCTGGAAGGAGGAAGCGGTGGAAATTTCCTTGGATAATTTTTTTGTGACTTTCTGCCATTTTTAAGGCCTGCTTTTAGCTTGCTGTTGAGGTAATCATGGGGGTGCACCGATCATGGCCTGTTCTTGAGTGATTTGTTAGCCGAAAGAATTCGCGAGCTGAAGGTGATTATTACGAGACTACAGATAATTCTTGATGACCAGCTGGTGTTTTTGATTGCTTGATCACCAATTAGTTTGATCCTTAATTATTTTAATCTCTTAATGGAGAAACCACAAAAAGGTTTGTTTTCATGAGAATTGAGAGAGGATTTAAATATATTTTGGACTCAGATTATAACGTTGGCCAGCTTAACCTGTAAAGTTAAGAAGTATTTGTTTTTGTGATTTATTTTGTTTTTCAAGTTTTTTTTACTTCAAAACAAATGAAATAAATGTTTTTTTTAATGTATTTCAATGATTTAATAAATATATATAAATAAAAAATAAAAAATGTTATTTTAATATATTTTTTAGTTAAAAAATATTTTTATAAATACAAAAACTGATGGGACATTTAAATTTGCATTCCAAGCAGTATGTTATAAAAATTTAAAAATTATTTTTTATATTTTTTATTATTTTAATATATTAAAATCAAAAATATTTTTTAAAATAAAAAATATTTTTTAAAAAAAATACTTTAAAAAATCCCCTACTAATCAGCAGCATATAAGAAATGTAAATCGAATGTTTTTTTTTTTTTTTAGCGCTGAACGTCTGCTTCATAGTTTCCAGTATCACTGTAATGGGCAGAAACAAGTACTGTTGTCTATTCAAGTGGAGTTTTGGGATTTGCAAGAATTTTGGAGTCTTCTTTCGCAGAGATAAACGACATTGTATCATGTCAAGTAGCAAGTCTCTATGCCTATATTTCTTGACAGAGACATCTGCTCCCATCCTGGTCAAGAAGAGAACAAATAAGAAATTGTTTGGGATTATAATTGTTTTTTAAATAAATTTTATATTAAAATATATATTAATGATATTTTTTTTATTTTTTAAAAAATTATTTTTTATATTAGAATATTAAAATAATTTGAAAACATTAAAAATATATTAATTTGAAGTTAATAAAAAAATAAAAAAATTAAATATTTTTAAAAGATAAAAATAAACAAATACTAACCCACTAAAAGGGACCTACGATCGATCTGTAAGGTACAGACTTTTCGTCAAGTTACAAATACTTCATCCGTAGGCAACTACCATTCTGGAAATCTGGAGGACAGACAACGTAAACAACACAGAAAACATACTAACGTAGTGACCAGCTAACTGTTCCTGTTGTTCATATTACTTTTTTGTTTTTACAATGCTTTAAGTTGCTGTCGTTTTATGATCCCAAATAATAAATACTACAGATAAAGAGGAGTATTTTATGGTACATGCTGCATAAAACATTTTCCAGGACGATGAATTAGATCAGTTGAAGATCTTGTACGTGATTATCCAAATCATTCACTACTAGATTTCATATACCCAAATTAAATCCGGTTTAAAAACTCAGGTGTTAGTCAATATTCCTAACCCAATTTTCATAAGCTAAATTTAGAAAAAGAGTTCGGTCCCTAGTTAACTAAACCTGTGCAAGTATAAAAAATCTCCTAAACACCTACTATATTTCTATGTTGTTATGTTATTAATGCATATATAATAAATATTTATATTTTATTAAATGCTATTAAAAAATAATAACTTTCCAACCCTCCTATTCTATATTTTTTTTTATAATTAAAAGCAATCAATTTTCAATCTTTCAGAGGGATTATGTCACTGAGTCATAAAGAATGTCAATGAGAATTAAAATAATATACTCTTTTTTTATTATTAACGTGAATATTCGAATCAGTTTGTGTATACCTTAATTTATCTCACGAACTCTGAAGTTAATGATAATGAAAGCTTCCAGTGACCCTGAAATTTATATAACTCGAATTGGTAACTTTTATGGAATAAACATATACCTTGACCAGTGTATCTACACTCAACTAAATTCTAAAGGGTTGACAAGATAATATAATTGATTTGGTTGGTAGATGGTTGGTCTACCCTCCTATAAAAAATACATGCATTTGGTACGATTTTCTTGTGCCACTAATCAAAGTATAATCCTTAATCCGTCCAAGGATTAACCAAGCCGTTCCATCTCTAAATTCCCCTCGGATCAATCTCTTTCATGTAACCACCTCCACTTCCCCACACTAAAAAATATTAACATGGTAATGATAATAATAACTTGACTGACACTCCTGGCTCACATTTTCCATGTACTTGTCCGATTTGTTAACTTCCAGTAGAGGCATTATTAGTATTATGTTACAATTCTTTTACGAGAAAGAGCTGAATGATTATATCCCACTCAATCATGAGAGCATGCTTCGAAGCTAATAAAGAGAAAGACAGATGTTCTTTCCAGCTCCTATTATTGTTTTCTTGTGACTTGTTTCAAGAAATCAAGAGTGATCGAGCTTGATTTTGAGAATAAATACAACATAATTTACACATCTGCATTGCATGTCAAGTGAAGGCAGGTACTGTAGTGATAACTCACGCAGCAATAACATGTCGGATGTTGATTTTTACTCCAACTGGTCCCTTCATACACACGAAATGAACATCAGGAGAGATGAATAATTTGGAGTCGGAAATCGCCAGACTTTCGAGTTAGGAAGCAGAAATACCTTGTCTTTTCTGTAGTACGAAGATGTAAACAGTGCGTGACGGCAATTTCCTACCTATAGAACATAAACATGGAGTTAGGATTGGATTACAAAATCCCTTGCTTTGCATTGAAGGAATGCGATTGACGCGGCATGGCAAGAAATCTTTCCCTCAAATAGCATTTGGTTTGGTTACTCAATGTGATCATATGAGAAACTTTGATGACATTTATTACCCCAAAATAGGTTTCAGTTTAACACTCATTACACACACGATAATAGCACCCACCAGCCGAGGAGCCCCCACATTCTAAGCACAAACTTCTCTAGTTGTTACTGTGTATTAAGGCATATCTAGAATCGCATTCCTCAAGAACCAAATCCAATATATTTCATTTTCAAGATTTTAAGCACACGAGAATTTTAAAATACCAGGATTCCATGGGGAAAGTCTACTTGACAATTTGAAATGCCATCGACAAAAAATAGAAACAGAGCTACATTTTGGAAACAAGAGCAGTGAGGCCCCTACTTTATGCTTCAACCATCTGGTCCGGTTCTGAAGCTTCAGCTGACACAACTGGATAGTATTTGTAGTGGAGCTCTGAGACATCATCGCCAGATAGTTTCGTCCATCCATTGGCTCCCACATAATAAACTGTTTGCAAAGCACAAATTGAAACCACAAATTAGCTCATGAAAGCATGCATGTACACAGACATGCACAAGCAAACAAATGTGAGGAGAGGCTCGAGAGAAGGGGGGGTACCGCTTGCAACTCCACCACTGGCCCCATCACGGAACGTTGCATGATAAATAGCTCTTCTACCTAACTCTGCAGCTTCTTCAATTGACATATCAAATCGGTACCTGGCACAAGTGTAAGAATATGTTAACAAAAAGTGTGAACTATATTTTACAGAACTGCAGGGAAATGGTATAAAACTTCAGCAACACTGCTCTGCTGAAGCAATGAAAGAAAGATGGTGTTGTTTTGTTGTCTAATGCACCATGTCTTACCCAACACCATGTCAACTTATGTAACATCTAGGATACATTATCAAAATCACAAGCACAAAAACTATTGTTGGGATCACATATTTTCTCACTTCTTACCAGTGTAATGCAGCAGGAGCCTTTAGACTTTAGAGGCACTTCTCTAGTTGATATCCAGAGGCATCTGAGGACTTTTCTACTTATATTTGAGTCTCTTTTATGTGCTCCATATTTAATTTTTTTTTACATTTACTCCACAACATTTTCTTCAGCGGAAAAAGGGAGGGAGGCTAAAAAGATACATATATAACCACCAAAACTTGGATGAAATGTGTTGGACCATAGACAATCCACTTCCCAATCATTTTTTTTAATCATGAGTGAAATGTCCACAATGAACAATATGCTTCTTATGCTCTCACAGCCAATCCTACAATCTTGTCTTCTCAATTCTTGAGCATCTCTTATAAGTTGTTTCTTTTTTTAGCCAACACATAATTTTTACAGGGGTATTAATCATCCTCAACATTTATTTCAGCATTTGCATGCGCTTCTTGCTCTTTTCTTTCTTCTTCACTGTCCTATTTTCCAAGTGTTTCCATGAGATGTTTCGAACAAGACAGAGACTCAAGCTAAAGGCTAGTTATCTAATCAACAAATGCTTAAAAACTTATTTTCCAGGAATACTTCTGTCAGATGATAGTCAACAATAAGAAAAAATCATTAACAGGAAAGTGCACTCACCCACTATCCAGTACACCATATGCATATGGAGAACCAGATCCAACAGAGAATCTTGTTCCTTTCAGCCTTCCACCTTCACTGTCCACATAATATAGTCCAGGACCCTGCAACAAAGAGAATATAACCACAGGTTATGCAAGTTACTAAAGGAAAACATGGCAAGGTAACATTCACATGTCATTACCGTTTCATCCCAACCAGCAATCATTTGTCCCAACAGACAAGCCCATTCCACGGTAAGAGAACAGAATGTTTGCCAGAAGCTTTGATGCCCCTGTAACTGAAATTCTACGCTTGTTTGCCAGTTCATGTAGTCGGCACTGAATTATACCCAAAAAAATTCCAATAAGCAATGAGCATAAAAGCACACAATTACAAATGAACATCAAACAATCTATGGAGCCTAACCCAGATTCAATGTTAGGAAGCAAATACATCCAAGCACATAGAAGCACTCAAACTAATTTTCCACGACTTTGTGATTATGTAACTATACTTCATTAGACTTGGCTACTCAATAAGTATTCTGGAAGGATATTCCTATGCCTAGCCTGACAAATCATTTGCCTAAGGTTTTCAATAGATAATTTAATTGAATGTGGAGTTTTCACGTAGAGAAAAACATGTATCTTTATCGTACAACTTCACTTCATCTACTATGAAACAGGAAAGTATTAGCGAAATAAAACAGGTCTCAGTTTAAAATTTTATAAGCATAATTTAGTTACATTTGCATTGGACATTGAAAGCATTGGGTGGGGCATTGATAGAAATTTTCTGCGATTAAATTGACAACATTATCAAATCAATGAATAAAATTTTCCACTGCCTTCCCCATTTTTCCTGACATAGATTGGCTACGTGTGGAGCATCTAGCTGGGGATGTTATTATTTGACACCCTCATTTCAAAAGATATTTTGAACTAGTTTTACAGTCTTGACAGTCCTTGAGTGACTGAGGAACACAAACTTAGTAGCAAAATTGTAAGACCATTGAATATGCAAACAAGAGAAAATATGATAATGCAAAAGCTGTCAAGACTAGCCAGTGAAGCATGAACCACTACGGACTTCCACTAAGCAATCTAGTGAGCTGTACTTCATGCATCTATTAGGAGAAAAGGAGAGGTGGTTTGGCCAATAGAGCCTGGTTATTACCAAAGATTTAAAACACCACATATGCTGTTTCCTATCAGGTCAATAGACATAACTCCAAAATCTTTACAAACAGGAAAAATTTTTGCCTATGAATTCTTCATGCCCAAAGGTTTTGCCTTGCCCACAAGGATATCTATTATTCAGTTAACAATTCTAGCATTGCAGGAGTTCTTACTAATAGATAACAGGTCCATGGACGTAGGAAAACTGTAGAGAAACAAACACAAGTGTACAACCTTAATGCCCAAATTTCTGTGCCAAAACTGGCAATCAGCAGCTCCACCAGCCATTGTACCAAGCATGTAGGGATTGATTTCAATGATTTTTTTTTAACTGACTGTGATGCTGAAAAAAAAATGAGGAAAGATTAAAAAAGTAGCACTGGAGAAACCATGGGAAAGATCAAATTAATGCTGGAAACATCTATCGATGGCATGCAAGCGATGTCAATGGTGTGCAAGCAATGAGGATGGCTACACAACATAACTTGAAATAAACCAAGACAATGACCAACACCAAGTGGAATGGATGTTCATCCTACAAAAAAAATTTGCAACATGTCCAGGTTTCCCTATTACTAAAGCTTGTAGATCTGATGGAACACTTTACACCAGCAGCATTTAATCTAAGAAAAAAAACAAGATTCCACAAACAACCACACATATATATAACAATACAGTAAACCACGACTTTACCCAAACATAAATTGAATAAACATACAAACATACCCTCCCCACATACATTTAACAAAACAATAAACCAGAATTTTATCCAAACAAACAAATGAATAAACATACAAATATAGCCCCCCATGCTAGCACGAGAATCAGCTGCAACAATGACACCCTCCTTAAAGATGAAGGCCAGCGTAGTTGTCCCCTTAGCCGGCTTCACCATCTGTACAGCTTCCTTCTGGAAGCCATCAAACTGGAAAAAAAACACGAAATAAAACTCAACCCACTAACAATTCTGACTTTCTCCACACAAATCGCAAACATAGAATAGTATAACAAATAAAACTAAAACTTACATCCTTAGTCGTGGGTAGCTCAAAAGCTGGAGCAGCAGCAGCAGAAACCCATCAACAAGCTCCCTACCGGCCGTTCCAAAGACCGAGGCAGTGGATTCGAGACCACTAGTATCAAACTTCATTATCTAAAAAAGCAAGCAACACTATAACTTCAGCACTAAAAGCCCTAGTTCCCGTCACTGAAAAATCAATTCGTCAAAATTAACCGCACAAATTTAGAAACATGAGATCCCAAACCTTAATCTCTTGTTTTATCACATCAAACATATATAAAGCTTAGAGTTAACGAATTAAATGTTGCTAAAGGCGCTAAAACATGTGATTGGGATTTTGTAAAACCCTAAAAAAGTGATGCATGTTTGTGTAACATACCTTCGGATTTAGCGAGAAATAGCAGAAATACGTGCAGAGATCGAGTATGATTACTGGTTACTGGATCTCGAGTTTAATAGTACTAAGATTGCTGGGTTTTATAAAGCTAGAACTTTTCTTGTTCACCGGGCAAGGGCGGGGCTCTGGACCGGGCTTTTATTTGGGCCTTTTGAAATCCAGTAACTTGAGCTTTTGGACCGAGTCTAAGCGGACTTGGACTTGGAGTTGGATTTGGAATTGGATTTGGGTTTCGGTTTTCACCCAATTATTTAGAAATAAGTCTATGTTTCCAGTTTAAAACCCTTTCTCAGTTTATCGGCTTGTCATTCTTAGGAGCACTTCAATAATCATATAAAATAACAAAAAATCACCAAAATTATTAGGAAGGAGAAGAGTCCATTTTTAGATTTATTTCCCCTCTGCACTGGGTTATCCGTACAGCCATTTTTTAAACTAGAAAAAATTGAGTATAGAGATAAATTATTTAAAATATTCTAGTGTTCATTGGGTGCATGAAAAGGAACTAAACTTGGAAAGTATTGTAGCTCTTTTTTGCATGGTTTATCTTTCATTACCACATACAGTGAGGGCACATAAGTATTTTCGTTTTTTATTGTAGGGTCAAACGATTCAGATATCATTATTTGAATTTTTGAATTTTCACAATATTTTTTTAGTTGTTAATGGAAGCTGAATGAAACTTTGGTATTTGTACAAATATAAAAAATAATAAACAATTAAAATTTATAATGAAACTATAAAAATACCAATTAAAATAAAAAATTTAAGCCTCGGTCGGGAATTTTTGGCTTTTCACAATGATTTTCTTATAATTATAACATCAAGAGAAATTTTGATGTTTGGCTAATTAAAAAAAGAAATTGGTTTGCTTGAGGGCGAGGTAGGAGGTGTCTATGCCTTTCGAACAACATCTCCCAACATGCTTTTTTATCATGTGATTTGAAGCACCACCATGCATAGTTTTTGAAACCGGCCGAGCAGGTCGATTCCAGGGCTGAAACCAAGTCGAGTTGAAGAAAAAATTAAAAATTTTGGTGTGACCCGACAAGACCCGGTTGCAAACCCGTTGGTTTTTGTTTACTAAAATGACGTTGTTTTGATTTTTTTTAAAAAAATTGACCCGACCAACCCGGTGACTCGATCAAAACCCGGAACCAGGGCCTTGGACCGGATCAGCCACCAGGCCAAGTCTTAAAACTATGTCGCCATGTCCCTCTTCTTGTTGGTACAACATGTATCTACGTTGGTGGTCCAATTTGATATTAGTAGGCATTGTTTTTCAATTTCACCCTTTGCTTACAACATTGTTTATATTTTTTATATCAATTTTAATACTCATTTTTTTAAATTGTTTCTTGTCCTTTTACTAGATAGATGATTTTTCACATTCACACTTTAAATTAAATTATAAAATTTATTTGATATTTTAATTCCTATTTTTTAAAATTCTTTTGTATGATTAAAATTATTTTTCAATTCATTATTTAACATTTGATCGATTAGAATTTTAACTTCATGGTTTTTTTCAGATTAGGTACTAAAGTCTAATGAATCGGTCATGTTTGTTTTAAAAGAAGGGTTTT

>utg002307l len=104958 reads=175 Chr10 short contig
CTTAACTAAAACTCGCTAACCAACAAGATATAAACATTAAAACACGTCCTCAGCCCAAAAATTGGATTTAGGGGCAAACAAACCACAACAAAAAATAAAAGTCATATACCTAAATAAATTACTCATATATTTAATTCAAAACAAAAAACAAACCTTAAAAATATTCAGAACAATACAAGTTTTCAAAACATCTCCAATATCGTATCTCCTTGCTTTGGATCCTTTATAGTCAAATCTAAAACTTGTAGAAGAAAAGGTGTCCATTTGTTCGTCCATTATCTTTTTTTTTTCTTAACTTGAAAGATGTTGTTTTGAATGTTGAAGTTCTTCCTTTATTTAGCTGAAAGTATACTCTAAAAACTAGAAAGGAATCTCCATTTTGAATAAGAAAATCTTGTAAAAGAAAGGAAGAAAACAAAAGGGAAAGTTCTTTTTTTTATAGCCTTCCCTTATACTCCATGGTTAAGGAAGGATTCCTTGCAATTAAAGGACAAATATAATGATGGGAAATAATTCTCACATGTTGTCGCCTTTCTCTTTCCCGTGCTAGGTATGAAATCCTTGCCCAATATGAACAAACAATAATTCCTCTTCAAATCAGCCTTTGCCATTTCTTTGTTCTCATTTTAGCATTAGGAAACTTCCTCTCACAAATAAATAAGTAACCGTCACCCATGCATCTTAAGTTAGCTAGGATATTTGATAGATCATTGTAGAAAAAGATCTCAACACCCTAATTAATCCAAGCCAACTTTGGATTCCATGTGGCCCAAACTTATACACATTAATATGAACCAAATTATACCTGATACAAATTCTTAACAAGCCTACTTTGATGCCTAAATCATACCTTTCATAGGTTGCTCAAATCTTATCGAATGCAACATTAATGACCTGGACCAAACCCTTCATTTATATGGCACGACCAAAAGATTGATGTATTTCCAAGTGCAGGAGTGTTAAAAGTAATAAATAATCCGACAAGACCGGAGTCGAACCACAAGGAGGTTAATTGTATATAAATATAAATAACAATAATACAACAACAACAATAATAACAACAAATAGTAATAGTAATAGTAATAATGGTAATGGTAATATAATAATAATAATAATAATAATAAAGAAGAAGAAGTTGATGAGAATTTTGAGATGGAAGATCAATGTGAGAATTAAACAATGATAAAAAACAAGTGTCAAGGTTAGAAGATCCACTAATGGTATTTCAAATAAGTATAGTATAAACTCTTATTATTCAACTAGAAACCAGACACAAAGGAGGTTTCAATCGGATGATTTGTCATTCATAACTCATTATAAATTATTAAGATGATCATATTAATTATCTTATTTAAGTAACACCAAACTTTTAAATATTGTCAGGAATTCATGATGTTAACTTATGTTAACAACAAATCAAGTTTCTGTCATAGCACAGGTGTAGGTTATACCATATGGTTAGGCTATGAGAGTGTCAAGCATTTATTGTACCAAGTGTTATACAACACAAATCTAGATGAACCATTTACCAAGCAAGGTATTAAGAATTAGTAAGATAAAAAGATAAGACATGTTAATATTAAACATTAAGGTCCATTTTGAGTTTACACTATACTTATTCTTACACTATTAGTGTAACCTTTCCACCTTGACATAAATAAACTTAGCTAAACATAATGAAGAAGAGAAACATAAATAAACAAAATAATAACAAAAATAAGATATAAGTTAAATAAGTAAATGAAAGGAAATGAAAAGCATAAACAATATATTAATGAAAGCAAAACTTAAAAATTACAAAAAAATATAAAGAGAGAGAGCAAGAGTAAGTTCTTGATCTAAACAACCAAGCCCCTAAATGCATGGCAAATGCCTCCTTTTTTAGGCCAAATTTTAGAACTATAGATTTGATAACTAATTGTTGAGTAGGTGACCAACTCTTGACTTGGTGAAAATCCTTATCTTCTTGTCTGAATAAAACATCATTGCTAACATCAAAATTGGAACCACCTGTACTCATGAAAGTTCTAGTAAATTATCTTATCTTTCCAGGAAAAAAAATTAAGGTCATTTGGACTTCTAGAACTTAAGATATGGGCTGAACACTGAACAGTGTCTGGGCTGCAGGACAGATTCAGACTTCTCTGTAATTACTATAATTTGGATTTGAAAACGGCCTTTTTAAATCTTGAACTCCACATGAAAGTTGTAGGCCTATATCTTACCGAATTTCTCCAAAAAAATTGAGGCCATTTGGACATTTAGAACTCGAGATATGACCCAACTATCAAACAGTGTTCCAGTTTAGACTGCACCAACATCTCTTTTCTAAGTTTGGCCCTCTCTTTGTCCTTTCAATTTCAATACTTAAACTCATCAATCAATCCTTTCATTTATGTTGATAAAATACACTCCCTAATCAATAGGGATTTAACAAAAACATTAATTAGAAATAACTGACAACTTAACATTCTCCTTTAAACTGATTGTTGCTAGCAATTAGTTTATATCTGGTTCTAGACACACTCTCATCAATCCTCACAACTTTAAAAAATACATCTAGTTTTAGTGGTTTAGTCATCACATCTGTTATTTGATCTTGAGTATAACAATGAATCATCTTTACAATGCCTACTTTTGTAAGCTCACAGAGAAAATAAAAGTGAACGTCTATGTGTTTACTATGCCCATGCATTACTGGATTTTTGGAAAGCTTAATTGTTGAATTGTTATCATAATAAAACAATAGTAGACTTACTTTGAATATGTTTGAGCTTTTCCAAAATTCTTCTTAGCCATACTACTTGCCAAGCACGAGAGGCTGCTGCAATGAATGTGGCTTCGATGATGGATAAAGTCACCATTAGTTGCTTCCTTGAAGACCAAGACACAACTTCTGAAACTCTTTTTAAAAACATAACTTGATGTGTTTTTCTTGTCCTCTAAATCCCAAGCATGGTCACTGTCTGTGTAGGCTGTTAATTCCTCATCTTTTTCATTTTTGTAAAACACACCATAGTCTGTTGTACTTTTTAAATATCTTAAGATTCTTTCAGTAGCCTGCAAGTGAAGCTCGGTAGGATTTGCCATGTATTTACTGATAAGACTCACGACAAACATCACATCTGGTCGAGTAGCAGTTAAGTACATCAAACTTCCTATAAACTTGTTTGTAGAAAGTATTGTCAACCTTCACTCCATCTTCATCTTTTGAAAGCTTACATCTAGAAACAATAGGATTATAGACTGGATTGCTTTTGTCCATTCTAAAACTCTTCAATACCTCTAGTGCATACTTCTTTTTATTAATAAATATTCCATCTGTCCTTTGGACCACCTCAATACCAAGAAAAAATCTCATCTTCCCAAGGTCAGTCATGTCAAATTCACGTATCATAGAACTTTTAAACTTAACAAACATAGACTCATCATTCCTTGTGAATATAAGATCATCAACATATAGACTTATAATTAGAATTTTACCTTCTGCCTGTTTTTTATGAACAAAGTATGTTCATATAGACATCTTTCAAATCCCTCCTTCACAAAATAAGACATTATACGACTATACCAAGCTCATGGAGCTTGTTAAGGTCCATATAAATCCTTTTTCAACTTGTACACCATCTGCTCACAACCCTTTTTCACATATCCACAAGGCTGTTCCACAAAGACTTCCTCATTCAATTCACCATGTAAGAATGCAGATTTTACATTTAACTGGTAAATAGTCCATTTCTTTTGAGCTGCAAGTGCAACCACCAAGCGAATTGTATCTAATCGTGCCACAGGTGCAAATACTTCAATATAGTCTATTACATGCTGCTGAGTATAATCTTTGGCTACTAGTCTTGCCTTGTGTTTTATCGATTTCTTCATTCTCGTTGAGCTTAGTTTTATACACTCATTTACTTCGATCACTTTTCCTCAAGCCGGTAACTCCATCAATAGCCATGTATTATTCTTCTCGATTGCCTCTATATTTGAATACATAGTTTTTCTCCATAATTTTATATTTCACTGCATCTTCACAATAAAATGAATCATTAGTCAACAAAGTACAAAGTTTGTTGTTTCTTTATCATCAGAAAGACTTTCTCCAGTGACATAATCTCTCATCCAAACTGGAGGTGTCCTGTGTCTTCTTACATTGGAGTTGGGTGAGTTTTCTTCAATTAATTCATTTGAAGAAAAATCTTATATTCATTCATTTATAGGAGTAGCAAACATTGTTTTCATCATTCCCTTCATATGTAGGATCAGCAGCACTATCTTCTTCATTGACATCAATTATGGTTGTTTTGTCTTCACTATCACCCCATTCCAAGTCAGTGTTAATTGCTCCTTCATGACTCTTGTCTCAATCCCAACTCTTATCTTCTTCAAATGCAAACATCTCTGATCACTATGATCCTTTGAGACATTAAATCATATAATTTGTATGCCTTTGATTCTGCACTATCTCCAAAGTAATACACAACCCTTACTTTTGTTATCTAGCTTTGTTTTGTTATTATCAGAGATATGAATATGAGAAAGACATCCAAAAACCTTAAAATACTCAACTGAAGGTTTAACTCCACTCCATGCTTCTTTTAGAGTCTTATCTTCTACTATAAAAGTTGGACTCCGATTCAGAATATGTATAACCTAGTTTGACTGCTTTAGGCTGGAACGTCTTTGGCACTTTCTTTTCTAACAGCATGCTACGAACCATATTCATAATGGTTTTGTTCTTTCTTTTCATAACTCCGTTCTGCTGTGGAGTATATGTAGCCGTCAACTGTCTATGTATGCCATTTTCAGGATAAAATTTGGTGAACTCATTTGATGTGAATTCACCTCCACGATCAGTACATAAACTAATTATGTTTGAACCTGTTGCCTTTTCAACCAAACTCTTAAAGTTTTTGAAATTGAAAAAAAAGCTTCTGATTTTTCAGTCAAGAAGTAAATCCATGCCTTGCAAACTAAAATCATTAATAAAGGTAATCATATACCTTTTCTTGTTGTTTAAGATAGGTTTGATCGGCTCACAAATATCAGTATGCACCAGTTGAAGAATATGAGAAGCTCTTCATGTGCTTTTCTGTGGAAATGAATCTCTATGTTGTTTACCCATCAAACAATCTCTGCACGACTTTGTAGAAGTCTTTAATCGTGGTAAACCATGTACCATCTCCTTGTGTTAAAGTTTTTTTAAACCTGTGAATCCCAAATATCCATATCGACAATGCCAAAATTGCGTTGAATCTTCTGTGATTGTGTTGAAACAGGTGGACTCTTATGGCTGAGATGCAGCAAGCAACATAAACATTCTATTTGAAGTAAGGTTGTCAATTCTGTTTCGTTTCGCCCAAAATGGCCGAAACATTCCATATCAATTCAAAAAACGGAACAAATTTCATTTCATTTTTAAATCTTGGTCTGTTCCGTATTTTTAGAACAAATCCCGCCCAGAATGTTCCGGTTTCATTCCACATGTTCCGTTCCACTTTTGAAAAGCCATTGAATCAAATTGAACCTTATTCAATTTAATTAATTAAACCACCCAATTATAAAAAGCTCTTTTTTCATTACTATTTTCAAATAACAATGATATTAATAATAACATTGAAAATTATTATTACTATTTTCATTAACAATGATATTAATTTTTTAAATTAGATTTATCACTAATATATATGGTTTATATTGATGTTGTTTTTTTCATGTTTATACTTTGTAGGAATTTGAGCAAAACAAGGGGTGCTTTAGATTCCATTAGCCTTGATAACATTGACCTAACTTTATATTTAAAATATTTTTTTGTTAAAACATTTTACTTTCATAATATTTTGATATTTTGTTAAGTTGAATTACATTAAGTTAAAGATCTATTTAATCTTGACTATTTAGAAATATTTTAAATTTTAAAATTATATTTATTTGGCATTGTGTTTGTATTGCATAATTTATAATTAATTTATCTTGAATTTGAATTATGTTTGTTGAATATATATATATATATATATATATTATATGAACAGTACAACCCCGAAACGGCACGCCGAAACACTTCGAAACTAAAACATTCCATTCCAATTGAAGAAACAAAATACTTACCAAAACAGAATTGACAACCTTGATTTGAAGACATCACAGTCTCTATGATCAAGCCATGTTCATGATGATAGATCTTCAACTTTCCATGTTGAATGAAAATGGAAAGTCCTTTTTCTTGTAACTGTCCAATACTTAATAAATTGTTTTTTAGATCAGGTACATAAAATACCCCAATGATAATCTGAACAATCCCATTTACAAGAAGCTTTTACCCTTTTCCTATCACTACCATGCTTGAATTGTTTCCTAGCTTCATAGATTCTCTAAAAATTTGTATCAAGATCAGAGAAAATTTATTTTTCCCCCCACATGTGATGAATACATCCTGAATCAAGAAACCACACTCTCTCTCAGTTAGCATTTTGACAATTTACATAGGCCATCAGAAACACCCTCATCAGCTTTCACATAGTTAGCCTCCTTCTTTAGCTTAGGACATTCATATTGAAAATGTCCTAACTTATGACAGTAATAGCACTCCACGGTGGCTTTGTCAAAGTTTTGTCTCCCTCGTCCTCTTCCTTTTAAAGCTTCCACAACCTTGACCTTTCCTCCAGATGGACTTTCATGAATAACTTGCAGAGCTTGTTTTTCTTTAAAATGAGAGCTCATGCATTGTTCATGTACAAGCAAGTTGCTTTATAACTCATCAATGGTGAGAGTATCTATATCTTTAGAGTCCTCAATAGAACACACCACATAGTTAAATTTAAGAGAGTCAAGGATCTTAAAATTTTCTCAATGATAGCAACATCTCCCAAGGTCTCACCATTTGCCTTCATCTTATTGGCTATGGTAAGGGTTCGAGCAAAAATATTTATTCATGGTTTCTCCTACCTTCATGTGAAGAACTTCAAACTCCTTCCGAAAAGCATGTAGTTGTGCACGTTTGACTCGTGTGGTACCTTGATATTTCTGCTTCAATGAGTCCCAAAATATTCTTTGTTGTGTCTTTGTTCGGGATGGTCTCCAAAATGGAGCGATCAATTGCTTAAAAGAGGTAATTCTTTGCCTTCAAGCTCTTTAATGTCAGATCTTCAATGGCCTTCTGTTGTTCATCTATGAGCACTACTCCTACAGTTGTTGTAGGAGTACCATGCTCCACAAAGTTCCAAAACTTCTCATAAAGTTCTTCATGAGCATAGCCCAATGTTCATAATGCCTATCAAATTTTTGGAATCACTGGTTGTACAAAGCTGTTGCTTGTTGATGCCATGTACTCATTATGACACACACTTTAAAAATTTATTGCTTCTTGTATTTCAATTTCTGATACCAAATGTGTAAATCAGAGTAACATTTATGAAGAATAAGTTTTCGGAGAAGTAATTTTATTGAATTGAAAACCAAGAATTGGCTATATTTACAAGTAACGTAAAACTAAAGTAAAACCACCCACACATCAAAGCAAACTTCATAAATGTAGTTACAAATAAATAGATCAACATAACACCAGCCACCTAAAATATTTGAACAGCAACAACTACATCACCATTATTATTAGGATGTCAACGAGAAATACAAGGTTTCCACACGCACACACACGAACAGAAACCATACATGAAGAAGAAAGATGAGACAAGACAAGCATGGAATTGGGATTCAGAAGCATTATAAAGGGCTAGTTCTTGGCCAGTTTCTTCATGGAGTCAGTCCTATAGGCCAGCATCTCATCGTAGGCAGGGATGTTTTCTTTAACCACCGGAAGTTCGACGAAATTCTTAGCCCAGGCGTGCAACCGAGGCAAAGTGCTTGGTTCCAACACTTTCACACCTTTTGCTTCTTCCACGGCTGCAAACCAATAACCCAACACTCCATATGAGATGTCGACGAGATTTATACTTTCACCGCCAAAAAACTTCTTATCTCCAAGACCTTGCTCCTCCAAGATTTTCAGCCACTCCGCCAGTTCTTTTGCTGCCTTCTCGAGCTCTTCTCCGCTACCGTGGCAAAAATGCACGAAAGGCAGCACCCTAAATACCCAAAGAGTTTGATTATTTCTTGAATATAATAAAACAAAAAAAATCGAATAATAAAAGTTTAAAAGTTCTTAAGAAAGCTAGTGAAGAGAAATCAATCCAATCAATCAATTACTAGGACTAAATTGAAATCTTGGATCAGTTTTCTCTTTCCTTAGGACTGCAACCTACCAAGTACCAGATCAAACTAAAAGATTTCAGGAAACCAGAAACAGTTGAATGAAAAATAGACGATGAGACCTGTAACTAGATCGACACCCTCAACCTTGTGACTCCATACTGGATCCAGAACCGAGCCATGGCTCTCTCGTAAGGGTTTTTTGGGGAGCAATGGATTTTCAGGCCATGTTTCTTCGATGTATTCAAGGATAACAAGAGACTCCGCAATTGATTTGCCACCATGAACAAGAACTGGGATCTTCTTGTAAACTGGGTTGTACTTCAAGAGCGATTCACTCTTGTTAGAAAGGTCTTCTTCTATGTATTCATACTCCACACCTTTTAATTTTCAGGGCCCATATGACTCTGTGACTAAAAGGGCTCGGCCAGAAGCCATATAGCTTCACTTCTGCCATTGTTTTGATGAGGTCAGGATGCAAGGTCTTCTGCTATGGAAACCCACTTTATACTTACTTTTCGCTTGGGCATGAAGTTTAAGGGGCCGTTTGGTACTGCGGTCCAAACGGCTTTTTGCCCAATTCAAATTTTTTTTTTTTTTTTTTTTTTGCTAAAATTGAGTTCGGTTTGTACTTTCTGGATCGTTTTGATGTGCTGATATCAAAAATGATTTTTAAAAAATAAAAAAACATTATTGGCATACTTTTCGGCACGAAAAAGCTATTTGAAAATCAACAGCTACCACACTCCAAACACCCTCTAAGTTGGAAATTCGGACTCAAAACATTATTTTACTAGTGTTGACTTGACTTGCCGCACAATTTTATAGACTAGTTTACTATAAAGAAACAAGAGAGCTCACCCTGCAAGAAAGCATGGATCAGCATTAATGAAAACAAATTACAACAGCCGTTGCCTAAAAAATAGCAGAAAAATCATGACTATCAGAGATATCGGGTTAACATCCCAGATTTGTACAATCTATAACGAATATCTTGATAAATACTCTTCACCAAATCATGACTGCTACACACTCTGTGTCTGGTGTAGTGAAGGTAACAAAAACAAATCTTGATCTATTACAATGGAGGAATCCAAGTAGGTTTTGGTTTGAATTTGTTTTCACAATTGAAAACATTGTGGGTCTTTCATCTTTGGTCTTCAATTATTTGTTCAGGGTCGAATTGTTGCTTTCTTAATATAAATAACCCTGCGAGGGAGGCAGGCTCAGAAGATCAGGGCAGAAAGCATATATATATATATATATACCCATGCAGGAAATTAAAACGACCGCAACAACAGAGTTTTGAATGAAGAATGCTATATCATTGAATTCATGCCACGCCACTTGGGGTTTTTTTTTTTTTTTTTTTTTTTAACGGTATGCAGTTTATTTTCTGTGCAAGGAATCTACAAGATGTTTAAGGGTAAGTTTCAATTTATTTTTTATTAAAATTTATTTATTTTTATTTTAAACTAGTTTTTTTATATTTTTAAATTATTTTAATGTGTAGATATTAAAAAATATTTTTTAAAAAAAATAAAAAAATACTTTAAATAACAAACATTTCCTGCAATTCAAACTCACTCCCCACATCTGATAGAAACTTACAAGCTGTGGATTTTGACTTTGAACATAAACATGCATGTCTTGTCTTCGGATTAGGTGGTGGATATGGAGTTGTGGACACGTCACTTATGACCCGTGTGATTTTCGTAGAAATTTCGATGCCCTGCTCCAAGATCTTACATCATTGTCAAGATATTAATTATTTAAAAATTTGGAAAAAGCAGAGAAATGAACTATTCCTCCATTGACTGCCCTTTTTCTTTTGTTAACCTTCTGCTAAGTATCTATTGACTGTTGAAACAATCTTAATTTACCAAATGAAACGTTTGATTTAAAGAAACATAAGGCAGCTGTCTTTAATCTCTAGGGGTGATGGTGGCAAGCATGAGTTGATTTGAGAGGCTGTTTAGTATTTCAGTGTTTGTTTTTTACAGTATTTTTATTTAGAAATATATTAAAATAATATATTTTTTTATTTTTTAAAATTTATTTTTAATATTAATATATTAAAAAAATCTAAAATTATTTTAAAAAAATTAATTTGAAACAAAAAAAATATAAATTTTTTAAATTTTTATTTAAAACATAAAAAGAATCAGAATTTTTAAACTAGTAATCTGAACCAAATGTAAATGCTATGTTTAACTCTTTTAACTTTTTACTGTATATGTTCCCATAAAATCTTGTGATCTTTCAAATGAGATTAAGAGTTTTTGAGATAACAAAATACGATAATTAAAGGTTATTTAAAATTATTTTTTCATTCACTCGTAACTTGGAAGTTGATGTTTTATGGTAAAATAAACTTTTTGGAGAATAAATTCTATCTTTTTAACTTTAAAAGTAAATAGATCTCATTTTTAATTTTATCTTTAATGTGTATATTAACTATATTTTAAAACAAAATTTTTAAAACTTCATACATGCATGCAAGTGAGGAAAAGTGTGTTTATTTTTATGTTCAAAAAATATTTTTGAAATTTATTTTTGTTTTAAACTTTTTTTTAGATAATTTTGATGTATTAATATTAAAAATTTAATGTTTAAAAACTAAAACATATATATTATATTAATATATATTTTTTTAATAATATTTTTTAAAAATATCAATTTGAACAAACTTGACGGCAATAATCTCGCCCGTAGCTGCTAATGTATGAAATTTCCATTAGTAAGTTAATATATAGAATGATTTGCAATTGTTTTCCTAGAATACTGCTGCACCATCTTTTTGCATTAATATACACATGATTTTCGGCTCGGAGTCTGGTGGATTCGTTTTGCCATTAGCTGTCTTAATACTCCTAGCCCCTGCTCTTCTATGGTTCTCGAGGTCCGCAGAGTATTATTTATTAGCTCCTCCACATACGAAAAAAAAAGATGCCAAGTGTTATTTTATAATGTGTCAATATTATTTTTTAAAGTATTTTTTATTTAAAAATATATTAAAATAATATTTTTCTATTTCTAAAAAATTATTTTTTATATCAACATATAAAAATAATTCAAAAACATTTAAAAAATCAATTAAAAGTAAATTGTTTTAAAAACTTTAATAAAAAACAAATTCAATCTCAATTACAAACAGGATATAAGTTAATAAAAGTAATGCCCTGCACCTGAGTTCATCTTCAATGGCAATACATTTTAAAAAAAAAAAAAAAAAATAGCAAAATACATGCTTGACAAGATTTTCATTCTAAGAAAGGTATCAATAAGTTTACTTTTATTATGATATATATCATAATAAAATATATCACCACTCAAGTGATATATCCATGGAGAGGATTTTCTGGCCATGCATCATCAATGCACTCAAGAATCAATTTCAATTTTGTACACTAGCTCTTGGCCCAACGGTTGAAGAGACTTGTTCTTTTTCTCTGCATCCTGGGTTCAAACCTCATTGTGCACGCCTGTCACCTCCGCGGTACCTTACATGTTCACTGGGTTTGCAGGATGTTCAGTGAGCCGTGAGATTAGTCGTGGTGCGTGCAAGCTGACCCGGACACTTACGTAAATAAAAAAAAAAAAGAGAGAATCAATCTCAATTTTAAATGGGACATAAGCTGATAAAAGTACTGCTTGTATTTGAGTTCCCCACTGTTTATTTTTTATATTTTAAAAATATTTTTAAAAAAAAAATTTAATTTTTTTTTATTAACAAGCACTGGGATTTTTTTTTACTATTAAAATAAATACTAAAAAAACACATTCTTTGAACCGTGTATACACTCATATTTCTCCATGGATTTCTATAATAAGATTACCATTTTCTGTTTAATAATTAAAGAGTTTTTATAGCATGCTTTCAAGGGTAATGCTTTCAATGGTAATATGATATTTTTCACGGATACATTTGCAAGATTGAATGGAGATTAAAAAACTTTCATCCTTTTATTTACATAGAATAATATCTAAAATAACTTTAAAAATTGAATTTGCTTAACCGTTAGGACATGGGTGTATTCAAAATTTTCTTCTTCTGAGCATAGTGTAATTACAAAAATATCATTTGAATAAAAAAAAATATAACTAAGAATGAGGGGTTTTTTAATTCTTTTGTTATCGTTTTTTAGTTAATATCATGTGGGGTTAGAAACATTTAGGTATTTATATAAATTAAATTAAAAAATAGAGAAAAATTACAAGTACACGCAACGTACCTATTAATGTATAGAAGACACTTACACCTTTTTAGATGGCGCATCTAACGTCTTCCAGCTGTCAAAAAAAGGCCGAAACAGTATCTCTTCTAAAGGATAATGTTGAGGCATATCCACTAGAGGGACGCGTGTCATCCATATTGGTGTTGGATTCCCCATTATTTTCTCTTTTATTTTTCCCTTGGAAAATATGCAGCTAAAATTAGGAGTAATACACTATTTTCATCTTACTTTAATTATAGCCTTCATTATTGTGATTCCTTTTTATTTGTTTTAGATTTATTTTTTTAATTTTACCCCTTAATATTTTATTTTATTTTATATTTTTATACCTTATCCTTCTCCTTTTGATTTGTAAATCTCCATTCTAAGAAATAGAGTTTGGTTAACGAGTTCTTTTATTCCTTTTAGTACTTCCTTCACTCATGGAAGGGAACACATAACGAGCCACAGGAATTGAAGACGGGCCTAGGCCTATCACAAACGAACAGCTGAAAAAGACGACACGAATACAATAAAGAGACAGACTAGACACGAAACAAGAGGCCGTGAACACTGAAAAACGCCGCACAGATCCCGTTATTATCTGTATCGCCGCCGCGATCAGGCAGATGCAGCCATTGCTTCTCTGCGACGCTTAAAGAAGGTAACCATCCAGTCCCTATCTGGAAGGTTTTCTTTAATTACAGGCGCTTGCTTGAAGTTTTGAATCCAGGCATGCAGGCGAGGAAACTTGTGGCTTCAAATATTACTCCTTCCCCTACTACTTCTTCAATGACTTCCAAACCAGTAAACAACAGAGCCAAAGGCTATATCTGCCATCCCTATACTGTCTCCACCAAAAAAAACTTCTTCTCCCCCAACCCGTGTTCTTCAACGTTCTGCAACATTTCCAGGGTTTCCTTCGTTGTCTTCTCAAGCTCTTCCCCTTTAGCACGAAACAGTCTCCACACTGATGAACCCTGAAGCCAGAATCAACCATGACATTAATCACTAGAAACTAAATGGAGTACCAAAGAAAATTAAGCTTAACAAGTCCAGTTTTATAGCATTGTATGAATCATGAAATGTACAATAATGTCTGCACGCTGTACCTTATCTTCGGCAAATTTTGACCCAGAAACGAGCCAGGGGCTCTCTCGTAGGGGTCATTTGGCAGCAATGGATTTTGGGGCCACATCTCATCGATGTATTCGACAATGAATCATGGACTCGCAAACTGGCTTATCGCCATGGAGAAGCACTGGGATCTTTCTTGTGAACAGGGTTATACTTGAGGAGCAGCGGACTTTTGTTGGAGAGATCTTCTTCTATAAACTCGTAAGGAATAGCCTTTAATTTTAGAGCCCAAATCACTCGGTAAAACAAATGGGCTGGGCAATGCTCCAAGCAGCTTCACTCTTTCCGCCATGACTGAGAGGTTTGTGGTGATTCTTCATCGTTACCTTCCACGCTCCTTTATAGTGTTAATTCAACGGAAGGGTCTTGCTTGGGCAGCAATTCATTAACTTCGCCTTTGGAGTTTTTCTATTTCCATATTGATGTATTTGCTTACGTGATCATATTTTATGTATTTATATAATCTATTCGCCAAAATCAGAGATTGAAGATGCTAAAACATGATCTAATTAAATTAAATATATTCTACTTCTCTTCTCTCTTCTCTTTTCTCTTTTCTTTATGCTCGAGTTTAATCATGTTTTAAGTTTAATTATATTTTTTTCTGGGGAAAAAAGTTTGGATTTTCCTCTTTCTCTCTTTTATTCTTTTTAATTATGTGTGGAAAGAGACATAACTACGAAGATAAGAAATAAAATATTAATTAAAACCATGTCCAGCAGTGAATGTGTCGCAATTTCCCGGAACATACTCGATGTTATTGATGTTGACTATACATCATCTTCTGGATGTTTGCTACATGATAGTCGTCATGCATGATGATATCAATACTAAAATATGTTGTTTCCCATTTTAGAATTATTTTTTTTTATTTTTTTATATTATTTTAACTAATATTAAAAATACATTTTAAACATAAAAATATTTTATTATATTTTAACATAATATTAAAAATATAATAGTAAAAAATAACCACTCGAGTGGATTTATTTCTTTCTTTTTTAGTTTTCTTAAAAAAAATTAATTTATTTTAATATTTTTTCCTCGATTGTAAATAAGTTTATTTTTGTAATACAATTCTTCTTGTACAATATTATTGTAGAAACTTTGAAAAATATATATAATTATGATGGTGATTTATTTTTTTAAAAAATAAATTTATATATAAACCTTTTTTCTCATTGTACATGTACAAAGAACTAAGGTTTCAAGGTTAAAATAAACCAGATTAAGGGATGAGAAAAAAAAATTGAAAAAATTAATTAAACTAAAAAAAAAAAAAAAAAAAAAAATAGATTAAACTAAACTAAAATATTAAAAAAATTATTCGTTTAGTTCGATTTCATTTCAGTTTCATAACCCTAAAACTGAAAAACCAAACAAAACAAAGAAGATAAAAAAAAAAAAAAAAAACCCCAAATCAAGTATATTAGAAAGTTAAAAAAAAAACCCCACAAAATCAATATAATTTTTAAATTTTTAATATAAAATAATTGAACCAAACATAACTGTACCATAATCGAAATCGATCGGTTAAGTTTTGATTTTTAATAAAAAATAACTACATCGAATCAAAACCGATTAATTTAAATCAACTTCAATTTAATTATTTTTATCGGTAAAAACTAAAACATAAAATTATCACTAGTAATTTAGACCATTCTACTCAACAAATTAGGCCAAGTTCTCTCTTCTCAAGAAAATGAATGCTTTAATAAGTTACATTCTGAATAGCCCAAAGGTTTTGTACTTACCTTTTCGAGCAAGGGATCTCTCATAAGTCACAAGGATCCTTCGCCAGCAGAGGATTTTCTGGCCATGTGAAATCGTCAATGCACTCAAGAATCACCGTAGACTCCGCTAATGGTTTTCCATCATTAACAAGCACTGGGATTTTTTTTTTACTGGGCTGTGAAATGGAGTTATTATATTTGTTTTTTGTATTTTAAAAAATATTTTTTAAAAAAAATTAATTTTTTTTTAATATTTTCTTAATTATAAATTAATATATTTTTAGTGTTTTCAAATCATTTTAATATGTTAATATTAAAATAATTTTTTAAAAAATAAAAAAACATTTTTTATATACATTTTAATATGAAAAATTATTTAAAAAACAATTACAACCACACTACTAAACAATTGTGTTGGCAGAGAGATCATCTTTTTCACACTCATAGCTAACGCCCTTTAGTTTTACAGCCCAGATAACCCGCTGGCTGAATGCGGGTATTGATCATTGCAGGCTTTTTCTTCTCGGCAAAGTAATGGAGAATTAGAAGAGCAATAATCAAAGTTAGGCTCCATGATTTGATGATGAAGTATTTTTTTTTTATCCGTGGGAGATTCTGTTCAAGTGAGAGATTGCATATGAAAATTCTATATAAATTTGAGGGTTATTGGCTTTCTTTCATATAGATCACAAAGAATTTATGCCAGGATGCAGGTACTGGGGCTTTCCAGCAGAAAAGGAGAAATTGAAAGAGAAAAAAAACGATCACAAGGTTCATGGATCTCTCCAAAATAATAGATCAGGTACAATAAATTTAACGTCACTGGATAATCTTAGCTGGTAATCTAGTCTCTCCACAACATAAAGTTTCTTGCTTGGCTAAAATCCTGATCAGGACAAATATATATCCAGATTTCTCCTGGTTCCTGCATAGATCACACATTGGGCTGCTAGACTTCCAGTGATCATGACCCTACATGGACGGGTCCGAGAGAAACATCTGCCTTAAGCGTCTAAAATGCACCACCAGTCTCTCACGATCAGGGAGGTTCTCTTTTATCACCGGAATTTCTTTAAGGCGGTGAATCCAGGCATTTAGGCGAGGCAAAGTGCTTGGTTCCACCAATTTCACACCAACCACTTCTTCCGAGGTTTCAAACCAGTGAGCCAGCCACCCATATGCTATTATCTACCATTCCAATGTTTTCCCCTCCGAGAAACTTCTTGTCTCCGAGGCATGTTCTTCGAGGATTTTTAACACTTCTAATGCTTCTTTTGCTGCCTTCTCTTTCTCTTCTTCAGTTGCTCGGAAAAAATGCAAAAAAATGTCATGCCCTGGATAATCAAGGATATATTTTCTCTCAGCTTGATCTTAAAGGCCAGAAATATAGGAAGATTGGAGCTATAATCAATGGAAAACTGGAACTTTGTGTTCCAAATAAGATCCAGAAAAATAACAACCATACTGATAAATTCTTGCACAAAGAACTTGAAAAAATTATTGAACTTTTCATGTTTTTTACTAATCCGCGAATAATTCATAGCAAAAAAAGAAATTACATTGAGCAAGCAAGGATTTACCTTTGTCTATTCCAAATTGAATCCAGAATCGAGCTATGGCTCTCTCATAAGCATCTTTTGGTAGCAAAGGATGATCCGGCCACGTTTCTTCTATGTATTCAAGAATAACCATGGACTCCCACAATTGGTTTGCCGCCATGAACAAGTACCGGAACCTTCTTATGAATAGGGTTGTACTGCAATAGTGCTTGACTTTTGTTGGAAAGGTCTTCTTCTACGTACTCATATCTGATACCCTTTAGTTTCAGTGCCCATATCACTCTGTAACAGTACGGGCTAGGCCAGAAACTATGCAGCTTCACTTCTTCCATTGTTTTTGAGAGATCTGGGCCAAAAAAGTCTAGTTGCAGAGCAAGTCAAAGTCTACAAACAAACCAGATAGGTGGCACGCGGCTGTCGATTTCTTTCCTAACCTAAAAAAAACAATGTTACAGCGTTCGCCACGTATTTAAAGAAAAATAAAATATTATGACTGGGTATTTTATTACTATTATTATTAATATAGTTGTTGAGACTAGTTTATATGTATCTTGGCTAATTCTACGGGGTTTTGAAGTTAATGACTATGTAAACTTCCAATAGTTATCATATTAGCAATCATAAGACTCAGAATCTAAAATTACAAGAGGAGAACTCGGTTATATATTTTAATATCAAAGAACGATGAGAAATTTTTTTTTTTAAAAAACCAAAATAATCATTGGTATAGCAACTTTGTGATAAAAAAGTAATTAAAAAGTAATAGTCAATTTAATATATATATATATATATATATAATATAAAAACTCTAAACTAATCTAAGCCATCATAACAAATGTGTGACCTCATGGTAAAAAAGAAAAAAAATGAATGCAAAAATGAATACAAAAAAAATCAACGAAACTCAATTTTAAACAAATATAATGTTGAATGATTAAATTGAAAAAATAAATTCAAGAAAGGAACCAAGAAAAAAACAATAATTAAAAGAATAAGAGTCAAGTCTCGCATAGAAATCAAATGACTATAAATGAAATTGAAAATATATATTTTTAAAAAATAATAATTAAAAGAAATATAAATCAAATTTGATATAAATACTAAATGGAACAAAAATACTAAGGGATAAAATTAAAAAAAATTCAAAATAGATAAAAAAATCACAAAAATAAAGGTCATAATTAAAATAAAAAGAAAATAGAGTATTACTCTTAATTTTGGGTGTACTTGCATGTTTTCCAAAGAAAAGAAAAGAGAAAATAAAGGGGAATTCAACCTCCACTTAACCATCATGATATGGATGACAAGTGTTTCTCTGGTGGATATGCCTTCACAATATCCTCCAGAAGAAATGATGTTTAGGCTTTTTTGGTAGTTGGAAGACGCTACACATACTGGAAGCATTGCATGCACCCATAACTTTTCTCTATCTTTTTTAATTTAATTTATGCAAATATCCAAGTGTCCTTAATTCTACATTATATTAACTAAAAAATCATAATAAAAGGACCAAAAGGCCCCTCAATCTTAGTTACATATTTTTTTATTCAAATGATATTTTAGTAATTATACTATGCCAAGAAGGAGAAAAAATTAAATACTCCCATGTCCTAACGGTTAAGCAAATTTAATTTTAAGGATATTTTAGATATTATATTTTAGAAATAAAATGTTGAAAGACTTCTTTATCTCCATTAAATCTGTAACAACAAATATATCACGTGCTTAAGTTCTCTTGTTCGAGAGATTTTCTAATCTGACAATTTGATGCTTAAAATGATTAAAATAGCCATTATATATAATTTATACCACGTGTCAATCACGTTTTCGGTTGGAGTAAATGTTTTCTTATGACATTAACTTTCATTTAAGGTTACTACATGACATTAATTTTCTTCGATCTTTATTCAATCACAAACACGTACTCTTGTCAAATTCATCACAGAAAAAACAGGGATATCACTTGAGAAGAGGCGTGAGGCCGGGAAGGGTTTTCTTTGATCACAGGATCTTCCTTGAAATCTTTGGTCCAGGAATGCAGACGAGGGAAGTTATGGGCTTCGAGCATCTTCAAACCCTTTTTGAATCACTGGCAACAAACCAGTGAGCAATTGCACCCAATGCTAAATCCACCAGGCCAATCTTCTGACCACCCAAAAACTTCTCGCTTATTCCATGTTCTTCGATCATTTTTAGCATCTCGGAGGCATCCTTGATGGCTTGCTTTTCTTCTTCTCCATTGGTACGAGCTATTCTCCACAGCATTGGGATCTGCTAACAGAGCAAAAGTCAGGAAACAGAGCAGCATCGGAGCAATCACGCATCATTGCCCTGTACAATATCCCGTTCTCATCTGATCATTGTGATTTAGATTTGAAGAATTTGCTGGGGGATTTTTGCTATCCCTCTAATAGAAAATTCGCTACGCACGTATTAACTAAATTTGACGGCTGATAAATAAATTGTCAGGAACAAAAATCAAAGCATACCCTATCCTCTGCAAACCCGAGCCAGAACCGAGCTACAGCTTTGTAATAAGGATCGTTGGGCAGCATGGGGTTCCGTGGCCAGGTCTCTTTCAATGTATTCGAGGATTACCATGGATTCACAAATTGGTTTCCATCAAGAACAAGCACTGGGATCTTCTTTTATGTATTCATACGGTATGCCCTTCAGTTTCAGCGCCCAAATCACTCTCCAACTATATGGGCTATTCCATGTCCCGTATCAGGTGGATTCTCAGAGGATCTTGAGTGATGAACTGATCAATTATGTATAATAGTGTATTGATTCTCTGTTGAGAAACTGGCCTAGTTTAGAGTTTGTGACTTTAAACAATGTAGCAATTATTGTTGATATATTACATCTGGTTTTTGTTTCTTTTGTTTGCCATTTCTCGGAATTCAAAAATCAATTTAGCTGTCTAATCTTGGACTCTCCGATTAATTACGAGGAATCTTCGGACTCCACGAAGATAGAACTACAGAGTACAGTGGTTTACGAAAGCAACCGGTGGATTTTCCTTCAGAAAATGTCCAGCTCTGCCGAACAAATCCATAATTTAACTGAGGTCGCGAGACAATCATCGAATAAGAGAATGTTTATTTTTTCATTCAAAAAATAATTTTTTAAAATGTATTCAGTCTAACAGTCAAAAGAACCTATATTCTTATATCTGATAATAATATCACACCTAAAAACATCAAGTTTTGTGGTTGAACAGACTTAATAATATTTAATTTGATAATTTAAAACAGATTTAATATCTTTAAATTTAGTTATTAAATCAGACCCAATAATGTTGTATTTAACAATTAAGCCAAACCTACCATCCTTTAAATTTAAGTGCTCAAGTCATGTCATTCCAGTACTTAGAGCAAAATATTATATCTTAATCATTCTTTTAATCTCAAATATATCTCATATAAAAGACAATTTTACCCCAATTATATACTTAACAAATTTGTTTTTGACAAAAACAATTATCTCATTACATTATCCCAGTTCACAAAGATCTATATCTTTATAAACAGCAAAAGATGAACAGTAAAACTACCAGCAGTTTTAGTTGATAACTAACATAAAAATAGTTGTAATTCAAGGACCCATATCCCTGCCGTGTCCTGATTGCTGGATAAATTAGCGTGACGGTGCCCTTCCTCCGAGAGGTTTAAAGCAGACCAGCATCTCGTCACGTCCTGGCAGATTCTCCTTGATTATGGGCTCGTCCTTGAAATTCTTCATCCATGTATGCAGGCGAGGAAATTTCTGAGGTTCAATCAGTTTGATTCCTGCCACTTCTTCCAAGACTTCCAGCCACTGGGCAAATCCAGCCATAGGCTAAGTCCACCAAGCTAATCTTGTCGCCGCAGAAAAATCTCTTCTTTCCCAGAGCATGTTCTTCAATGGTTTTTAGCATTTCCAAGCTGTCCTTCACTGCTTTTTCTTGCTCTTCTCCGCTGCTATGGAACATAATCCATACCGCAACACCCTATCACAACCAGTACAAAAACAAAAAAAAAATCAGAATCCCTTTCATCGGGCATAGCTCTCTCTCGTAACGAATCAAATGTTTGGCAGATTTCTAGGGGGAAAAGGAGGAAAAATAAACTAGCAGAAAGTTGGGGGAGAAAAAAGTACCTTATCTTCAACAAATTTAACCAGAACCTGGCTCTAGCTCTCTCGTAAGGATCATCGGGCATCAGTGGAATTTGGGGCCAGGTCTCTTCCATGTATTCTAGAATGACCATGGATTCGCAAATTGATTTCCCCCATGGATGAGAACTGGAATCTTTTTGTGGACTGGGTTGCATTGAAGAAGCAAGGGGCTTTTGTTGGAAAGATCTTCTTCAACGTACTCGTATGGTATGCCCTTAAGTTTTAGAGCCCATATGACTCTATAACTGAAAGGACTCGGCCACTTTCCTAGCAGCTTAACTTCAGCCATGTTTTGAGAGATCAGAGGGTGGGATTTCGTTGACTGTGACTGTGGTTCTTATAGCGATCATCAATGTCCTCTTGCTTGAGCAGCAAGTTAATACTCTTAATTAATCAATTAAAGGTTGAATTCAAAGAAGCTTTATCATTAATTCACTTTTAAAACTTTTTCATGGATACGGTGATGTCCACAATCTTGACTTTCAGAAACGTCTTTGCAACTCTTTCTTTTTCTTTCCTTTTTTTTTTTTTTTCCTGTTTTGAAAGATGAAGAAGATATGATAATCAACCAGCAAAAGCTGATTTACTCCAACAATGTCCAGAGTTTGACGTTGTCCTTTTTTTTACAGTCATATCCACGGCAAAGACGATTTCTCATTCATTAAAGAAAGGAAGAAGAAAGAAAAGTTTCTTCCCTCGTCACTAATTTATAATTGTTTTTGGGGTCAGTCAACGTTTTTCCACTGTTTTATAATAGAATAGTGAGAATTTGTTAGCTTTTGATTATCTTATCATATTAAATAATTAATTTAATTTTAAATTTTAAATTATTAAATATACTAGATATAATTTATATTATTTTTAAATATCAAACCTATTTCTTTATTTTTTGTTTTTAGGTAATGTTTATTTTTGTGTTTGAAAAATATTTTTGAAAAAATTTAATTTTTTTTATTTTTTTATTTTTTTCAAATTAATATATTTTGATGTTTTTATATCATTTTGATGCGCTGATGTTAAAAATAATTTTTAAAAATAAAAAAAATATTATTTTAATATATTTTTAAATAAAAAAAACTTTAAAAACAATCACAATTACGATCACACTTCCAAACAAGCTTTTAAATCAATATAATTAGTTTTGTTAAAAGAAATTGTTTATTCTTTTGTCACTCAAATAGAATTTTACTATAATTTAATTGTTTATTAAATTTAAATTATCAAAATTCAAATTGAACTGTCAGAATTTAACACATGATAAAAAATGTAAACAATTTAACTCTAAAAAAGTCCTAATGCCTCAAAATAAGATGTGCAATACGAAAACCAAACGATCACGAATTAATATTGCACATATACAAAGAAGAGTTTATCTTATTTCGGCACAATTAAATAATGTTTATATAAATCAATCAATTTACCTGTCTTGGCTATCAGGAGGCATGGCAAAGTAATTATAGTCTATTTAATAATATAATAGGGATTGTTTTTTAAATATTTTTTATTTAAAAATATATTAAAATAATTTTTATATTTTTTAAAAATTTATTTTAATATTAGTATATTAAAATAATAATAATAATAATAATAATAATAAAAAATATCTTAGCTTGGATACCGTCATGCATGACGGCTATCATGTAGCAACATCCAGAAGATGATGTATAGTCAACATCAATAACATCGAGCATGTTCCTGGAAATTGAAACTTTCGCAGAACAAGCGACACATCACTATTCAAACTTTTTTCCCCAGAAAAAATATAATTAAACTTGAGCATAAAGAAAGGAGAAGAGAAGTAGAATATATTTAATTTAATTAGATCATGTTTTAGCATCTTCAATCTCTGATTTCGGCGAATAGATTATATAAATACATTTGTTTATGAATATGATCACGTAAGCAAATACATCAATATGGAATAGAAAAACTCCTTCAAAGGCGAAGTTAATGAATTGCTGCCCAAGCAAGACTCTTCCGTTGAATTAACACTATAAAGGAGCGTGGAAGGTAACGATGAAGAATCACCACAAACCTCTCAGTCATGGCGGAAAGAGTGAAGCTGCTTGGAGCATTGCCCAGCCCATTTGTTTACCGAGTGATTTGGGCACTAAAACTAAAGGCTATTCCATACGAGTTTATAGAAGAAGATCTCTCCAACAAAAGTCCGCTGCTCCTCAAGTATAACCCTGTTCACAAGAAGATCCCAGTGTTTCTCCATGGCGATAAGCCAGTTTGCGAGTCCATGATCATTGTCGAATACATCGATGAGATGTGGCCCCAAAATCCATTGCTGCCAAACGACCCCTCACGAGAGAGCCCTGGCTCGTTTCTGGGTCAAATTTGCCGAAGATAAGGTACAGCGTGCAGACATTATCGTACATTTCATGATTCATACAATGCTATAAAACTGGACTTGTTAAGTTTAATTTTCTTTGGTACTCCATTTAGTTTCTAGTGATTAATGTCATGGTTGATTCTGGCTTCAGGGTTCATCAGTGTGGAGAATGTTTCGTGCTAAAGGGGAAGAGCTTGGGAAGACAATGAAGGAAACCCTGGAAATGTTGCAGAACGTTGAAGAGCACGGGCTAGCGGAGAAGAAATTTTTTGGTGGAGACAGTGTAGGGATGGCAGATATAGCCATTGGTTCTGTTGTTTATTGGTTGGAAGTCATTGAAGAAGTAGTAGGGGAAGGAGTAATATTTGAAGCCCACAAGTTTCCTCGCCTGCATGCCTGGATTAAAAACTTCAAGCAAGCGCCTGTAATTAAAGAAAACCTTCCAGATAGGGACTGGATGGTTACCTTCTTTAAGCGTCGCAGAGAAGCAATGGCTGCATCTGCCTGATCGCGGCGGCGATACAGATAATAACGGGATCTGTGCGGCGTTTTCAGTGTGTCACGGCCTCTTGTTTCGTGTCTAGTCTGTCTCTTTATTGTATTCGTGTCGTCTTTCAGCTGTTCGTTGTGATAGGCCTTGGCCCGTCTTCGAGTCCCGTGTGTACTCATTTTGTTACCTTCCATGAGTGAAGGAAGTAATAAAGGAATTAAAGAAGTCGTTAAACTACCTCTATTTCTTAGAATGGCGATTGACAAATGTTTAATTTAATTAACCAAGATCATTAAACAATAATTTCAGTAACGTTTTGATAGCTTAATAATCACGAGGGATTGGAAGTTAACATATGCTCCAATATCTATTTTTGTTGGTTTTTAAATGGATTCAAATTTTCACTAACGTTATGATGAAATAAGATTTATTAATCTTTATTTTGGGGGTTGATTTTGAAAATTCAGTACTTGAAATTTGAATTAAATTGAAAATTTTAGTTTTCGAGCAAGTAATTTATTTGGACAAAGCCTAGTTGACATTGATAGGTGTTTAATAACTCAATTGAATTAAATTCAAACTAAACTTGATTAAGTCAATATTTTGTCAAATTAAAACAATTTTATTTTAATAAAAATAATTTATTTGAACCTAACAGCCTGGTTATTTAATTAATTAAATTTGAAAACCGTTTAAATATTATGATAGCTTCTATTTTTTTGCCGGATTAAAAACCATTTTGTTAATTTTTGCATTTTACATTAAATATTATATAATTATTTTTCCAATCTTGATTTTGTAAATGTTAAAATAACTTGTTTTTTATTTACAAAAATCTATTTTTTTTATTTTGCATACAAAAAATTCATTTTATAATAATTTTAATACGTAATGTTTTAAATTTATTTTTTAAAAAATCATAACTAAAAATATTTTCTTAAAATCTATTATTTAAAAACATAATCGTAAAAGCTACTATACTATTGGTATACACTTTAAGGCATAATAGAGCATAAAAAGAAATTTCAATTTGCCACGTCATTTTGATAAGGGTAAGAGAGTTGGAGGTGAATTTGTCACAGTTTGTTTGAATGAATTTGAAGGGGCCTGATTGAATATATCAAGGACGGGTTGGGTTAGAGAGAGCGGAGGAATATGACCTAGCAGCGACTGCATAAGTGGTATTAAGGGATTTTTCTTTTAAATTTCCACAGTAAATTAAAAGTTTTTGAAATCAATACTATTTAAATTAAATAGGATAAAATACTATATTTTTCTTTTTTAATGTTTTAAATTTAAAATATTTAAATATATTATGTTTTTAAAGCATGACAACTACTAGTTAGTTGACCGATCGAATATAATTGATCGATAGTTTCACATAAAACCACCATAAATTTATGAATTTTTTCTTTTAAATATATTTTATGAGTAAAAATATATATTTTTGTCCAACTTGTATTCTAAAAGGCAGATTTCATTCAAAATTTTAAAAAAATATTGCCCATAACTTAGTTTTCACGAGTGATTCTGAACAATCAACTATAAATTAATTATCACAATTAGATTAAGATTTCTCTTGGATAAAATTCATAAATGGCTAAGCATATACATCTATAGACCAATATAACAAGTTTAGGTTCATGAGAAGGTGTTGTTGCGCCAAACCATAATTATAGTTTAAAAGGATTTTAATTTTTAATTTGACTGTTAATTTACGTTTAAATTTTTATAAGAGTTTTTAGATTTTTTTTTTCTTTAAATGTAGCATGGAATTGCTACTTTAACTATCGAATATTTTTAGATTTTAAAAATCTTACATGAAGTCTGAATTTTGATAATTTTATAAATTTGTTTATGAATTGATCAACCAATTAGTTCTAAATTTAAATAGATATAATTGCTATGAATCAAGATACAAATTAAAATTTTATTATAGTTTCCAAGCTATGATATTTAATAAAATATCATATTTTTTAATTATTACATTAAAAAAAATATTATTTTTATATCATTTCCCTATTTATTTGCATTTTTCATGCTAATTGCCAATTTGTCCAACCTTAACTAAAACTAAGAAGCTGTTTGGCACTGCGGTCCAAACAGCTTTTTTGCAAAAATTCAATTTTTTTTTTTTGCTAAAATTGAGTTTGATTTGTACTTTCTGGATCGTTTTGATGTGCTGATATTAAAAATAATTTTTAAAAAATAAAAAAACATTATTGGCATGCTTTTCAGCACGAAAAGCTATTTAAAAAAGCAACCGCTACCACACTCCCAAACACCCTCTAAATCAGCACACGTAAGACTTCCGAAGATGATCTCCTCTTCTCTAGTTACACTGTATTCAGACAGAATCCCAATCTCACAAAACGACAAAAGAGTAAAGAAAAAGGCCAGAGAAAAGAAACGTTAAAAAATGCAAAGCCAAACTTGATTCACATTCCTTCTTTCTTCACTTCTCTGTCTCACTCCTGTTCAATGGCACAGACCAACGAGCAAGAATTATAGGAGAACCAGAGCAAGGACATGGAAGAGGGCTTAGCTATAGAAGTGGAGAGGAAAGGAAAGAAAAGGAAAAGAAAGAAGATGAGAGAGGATCGAGGTCGTCCCTTTTGTCAAGACCCTTTGGATGTGCTTGGTAGGGACTTGATGTTGAGGGTCTTGAACAACCTTGACGCACGCAGCTTGGCACTATGTCTCGTCGTTTCTCGTACCTGGAACCGTGTTGCTTCTAGTGATCTTCTTTGGACCTCCAAGGTCAGTTTTTTCCCCTCCTTTTTCTTTCTTAATTGATGTTTGTTATGATACCGCATGATGGGATTGGTTATGATTTAATTACTTGAGGGTTTTTGGTGTTTTTTGGCTATGTCTTTGATTAATTAATTTTGGAGGGTTTGCTTGCTTTTGATCCTTTTACAGGGAATTGTATTGTTTTTACTTTTTAATTTTGATTCTAAAAGGATGGATGCTAAACCAACAAGTCAATAGCTTATGTTAAAAAACAAAAGATTAATGTGTTATTTAAGTTATTTTCATATTCTTTCAGTGGAAAAAGAATTTGTGGTTTGGTCAAGGTTAATAGAGCTGGATGTTATGCAGTTATTATCCTATAATTAAATAATATGCAAACGTATATTGACGAAGTTCGAAAAACTTCACCCGGACCTTTCCACGGCTGCTTAATGGGATTGGAAAAAAAAAATGTGCTTGGGTTAATAATCCATTTTCTCCTGTGAAACAAGTCCTTCATAGGACCCTCCAATGCCTAAGCATAATTTATAAAAGAAGGGAAATGAAAATATTGGAGAATGCAAGCATAATTTATAGAAGAAGGGAAATGAAAATGTAGGAGAATGTGTTGTGTTCTATATGTGTGGACATATAATGTTATGCAGTTCTCTTTTATACCTGTTGGTCATTGGTATTAATATACCTGGCATCACTTGTATTTTCTGTATTTTCATTATAGCATCACTTGTATATTTCTGTATTTTCATTATAGGTTAGAGGTTCGCACACCTACTCGTGAGAATCAAAGAATATTTAATTCACCGTGAATGTTTGCACAAACAACTTGTTAGGACAAGTTGTTCATGCCATCATATTAACTTGTGAGACAAGGCTTTTAGGCAGGCATTGTATTGACAATTTAGAGAGTTCAAGTGGGCATCGTATTAATAACCTTGTAAGAAGAAAATTCAAGTGTGACTGATAACTTGTAAAAACAGAGAATTCAAAGTAGTGAATATATTGGGCATGCCTTGAACCTTGTGTCATGTCCAATTTGAAATTTGCTCAATATGAAAAGAGCCAATGTGTTTGTCGCTAGTTTGGGTTGGCCACCTTTTCCCCTCTCTTTCTCTCTTATTTTTTCTTCTTCTCCCTCACTTTTTGAGGCGAGTTTGGTTGGGTTAGGGTTTTTTTTTGCCTGGTTGAGCCAAAAAAATTTTTTTCCCTTTCCTCTCCCTTACCGGGCTTAGTTGGATCAGGTTAGGTGTTGAATTGAAGAGTTTGTCGCTGTGGGATTAGGCATGTGCTATGAATGTATCTTGCTTGAGATGGTTGTTAAAAGAATTCAAGTTATTTTTTAACTAGAATTACGATCTATCTTTCTAGTTTGTACATAAGCAACAAGAATGCTGCTCTTAAAGGCACCTAACTACGATGAGCCAAAAATAGAATATTTAAAAGGACATCCTAGAGCAGAGTGGTAGATAGAGAGAATGTTTAAGGTAAGGTAAGATGACACGAATACAGTGTTACAGAATGAAGTTATCGACAATGGAAGGAAACCTTGAGGTGAGCGCCTTGTTGCAGGTTTTGAGGTTGCTACCATGTGCAATTAAATTTTGATAGGTTCCATTGCTTTTCACCCATCCCGAGAAGTGAATGTTATGAGTGCCCTTTCCTTTCTGAGCAAATAATTTTATTGTGCAATCATGAAGCTTCCATTCTTGTTCTATGGTCAATGTTACTTTACGTGTTCATGAGAACAGCTGCTGTAGTATTAATTTAGGATAATTTTGCATTATAAAATTTGACTCTACTTTTGCTGTCCGTTTTAGTGTGAGGAATTGTGGCGTGGGAAGGCACACATACCGCGCTTGTCTCTTGTCCGAGGAATTTCTAAGTTGGATGCTTATTCACTATCTGTTATGGATGGCAAACGCGTGAGTATCGTGTAACCTGTGCCCCTATTCCCAGCTCTCTGTCTCCTTTTTCCAATTCATACAGTCCTCATTAATTCAGAAACTTGTGCATTACTTGCGAATGTGCTGGGGGAGCCCCAACCAAAGTGATTATTTTGTTTGTTGTTTATGTCAGAATCGTATCATGAGGGATGATCTATGTGATCATGTTTGGGAGTTTCACTTTACCAAGGTATGCTTCTTCTATGTAGATTGCAGTCTCATATTTGGTAGAGTCAAACCCATGCGGTGCAGTGATGATTCAACAATGTGAAGCTTGCTGGAAGTGTTCGATAGTTGTACAAAGCCAAAGCTCTTTTGTATTTTGTTTCATTGTTTGATCACAATTCCTGCATGCCACAAGTACTTGCATGCAAAGCAGCCTTAAAATTCATTCCAGTGCTAAGGGAAGGTCATGATTAATCCTTGGTCCTTTTACACGTCTATTTCTTAACCTGCTTTGTCTTGTTTGCCTACTTAGTGAAAGCACTTGGTAAGTCAAAAGCCCATTCTTTGGTGGATTCTCCGATGATTCCTATAATTTCTGCATCTTGTGCTGTGAATGACGTCTAAACTAATAATTCTCATAACGGACAATCATCAACCTTTTTTTTTTATCTTACAACCTGTGAAACTTTGTTTTGAAAGTTTAGCTCATAGCTTGCTTGAGTCTTGTTACCATTCTTTCTTGTGAAGCTCATATAGTTTGACAAATATCCATCCCCAGGCAGCTCCAGAATACTGGCGCAATCTTGATCCCTACTGGAAAGGCAATGGCCCTCCCATGCACCGGTACTTTCATCCAGATGGAAGCCAAACTGCAGATCCTGGTGACAAGGTCTGGGGTGGTCATGAAAGCTGCTATTCCATCGTGACTAGTATTATTGGCGAAGGAAAGATCAGGGAGCACTATGTTCGGATAAACCGGTGGCGTCCTCTTGCTGTGTCCAGGAAACAGGACTGGAGCTGGGAAATGACCAACAACCTTTTCTGTTACTCAAGTATTCCAGATGCCTACAAGGAAGGTGGAACGGGACCTCTCTTTTTGGTTATGTAAATATTTCTCCTCTTTAACATGTATAGTTGTTGTTTTTAGTTTCCTCTATCCAGCACGCTGTTTAAAAACAGTAGCTGAAATGACAACTTTTGTGTACAGATTTATGTGAATAATACAGTATACCTAGTCATGCTTTAAGGCATATGGTTTGTACTGTGTACAGAATTAACTCTTTGGTATCGATATGAATAAGATGAACTTTCTTTTGATAAAATTTGAAGAGTTCAAGGGATTTCTGTTGAATCATGATGGTGTGTTTTTTACACTACTTTCCCCGATCATATAAATTTACGAATCATTATTACAACAAGAATTCTCTGTACTGTATAAACGAATAATTGTTTCTGTCAGAGCGGTGCAAGTGATTTTCACAGTATAAAGTGCATTCTTGTTCTCTTCTATCCTCGGGATCGTATCATGTTTTTGCTCACAGAACTCAGCTGTGGAGCATTAATTTGATTGCTCGTCTGTCATGATCATATTGGACAACCACGAATAGATTGATTTTAAACCTCTGTTACTTTTTAGCAACCTGTTCATGAATCTCTTCCTGGGACTTCAAGAACTGATTTCCTTTCTGTTCTCTTCCCAGAAATATAATTATCACAGATAGCATTCAAAGTAGTGATTTGAGTTCGCTTCCCACACTATTCTTCTGCTTGTAGGTTGTTTATTCTCTATAATCTCTCTGCTATCTTTGCCTCGTTTTAAGATGCAGCAGCTTTTCCCATTTTATCGTAGAACTCCCAACCTGGAAAAAAGAGTCAATTTGGATGACCAATTCGTAGAAGTAAAAGGAGAACAGTGTTCAAACTTTCATTTACATCTTAGCTTCTCTGTTGATAGTTCTGCCCCTTTGAACTTCGTAAATGGGGCTTCAAAAAATGTAAATATACAAAATTACTCATCAGTATCACAGCTCTCTGCATGTCCACCCACCTCGGACAGCTTTAAAGCAGAATGTTGTAGTTGGCGTAACAGAGCATTCCCATCAGATTTTGAAATGTATCAGAACAGCAGGATCACAAATTAACTTAGCAAGAGAGGAGATGGGAGTAGATGAAAAGGAAAAGGAAAGGGACTTTACACAACTTCAATGTTAAACAAATACACCAGTGGCCGGAACCAGCCTGGCCTGAAACTGTAGGAGGTTGTTGCTAAATGAGAAGGCTGTAAGAAGGCATGTCTTCAATCCGTAAGACGTCATCCATTAGAAGTTCTCTCTCTACCTGGGCTCGAGTAGATTTCAAGACATCCTAGTACATATATCATTTGATCAGTGACCTTTAACAATCAGCATGCAGCAAAAAAGGGAGTTGGCGTGTTGATATACTGATCAGCAAAACCAAGCTATCAATCCATATGGACACAAAAAGGAATGGAGGAGGCTAAATAGATTCTCACATTGAACTCCATGTATGTAGCCTTTGTATGTAGCCATTGATTGTCCATGACCACAAAAGCCACACAATAGAGAAGGTCAAATGCCCATTCGCTTTCTGAAAGCACAAATTTTAGTCATTAGGCGGCCATAGAAACAAGTGAATTGATATGTCCTGGGATAATGGAAAAGTAGAGTATCCTTCGCTTTAATTTATTTTTTGATTTGTTTTCGCGTTTCAAAAATATTTACAAATTTTTTTAAAAAAATTAATATTTTTTGATTTTTTAAAATTATCTTCATGTGCTAATTTTAAAATTAATTTTTAAAAAATAAAAATATATATTATTTTGATATATTTTTAAATAAAAAAATATTTTAAAAAATAACTATAATCAAATTAAAAAAGGTTAGAAGATATGATTGCATGTACTTAATTTTTACTGGATATAGCTGCTACTTCTTACCTGACAGAATCTGTAAGAAAACTGGCCTGGAAAATGTTCGAGGTTTCACTGCATAAAATAAGTTCACCGAAAAAAAAAATGTCAAAAAAACAGCAAATTTAGGCCAAAATAAAAATGTGTTGGTTCATGAAGATCTTCTAGGAGTATCATTAGCCTGCTCCGCCCCATTGGTTGAAATTTTTTTAACTTCAAAAAATTTCTAAACATTTTTAATGTGTTCTTTAACTTAAAAAAAAAAACTTTTTTTTTTTTTTTGAATTCGAGGAAACCCCACCCTCCGGAAAGCGCACTTTGTGGGCCCAAATAAGCGAGTAAAACCCTGGTTGTCCCAGACTCTTACAAGAAGTGCACGCTCTGACTCGAACTCAAGACCTGCTGTGCAGATCTCAAGCCCTTTGTCACCACGCTACATCCCTTGGGGACTTAAAAAAAAAAAAAAAAGCGTGGTCATGAACATAAAACATGATGTATATTAGATGATATTTTTATTAAATATTGATACAATAATATTTTGAATAATATTTTAAAAATAATATTGAAACAACATATTAAACCTGAGCTAACCTATCAAATTTATATCTCGTATCATAAAAACTATGATAACATTATATAAAAATAAGTTATCAAGAATAGTTCTTCATCAACAAAATATTAAGTAATGAAATTAAAAATATATTAAAAAAAAACTACTCGAGTCAATTTAAATTAACCTATTGCACTCATAATCTAGGTCATAAAATCAAAATAATCATATAAAAAGCATATCATAAAAAATTATAAAGTTCAATTTCCAAACAAACTCAATGTTGAAAGATAAAGTAAAAAAACAATTTATTAAAAAAATATTAATAAAAAATAACTCAAGTCAACCTAGTCAAACATATTAGACCTGCAACCTTAATCATGAGATTAGAATAACTTTATAAAAAAATATACAAAGCTCATTTCCAACAAATCAAATGTTAAGGGTTGAAATCAGAAAGAAAAAAAAAAATCATGGGATCAAGATAATTTCACAAAAAATAAATTGAAAAAAATTTGTTGTTCAATTCTCAAACAACCTAATATTAAAATATGAAATTAAAAAAAAACTAAATAAAAAACAAATATTGAATTGTTGGAGGGTGAAATTAAAAAAAAAATCCAATTAAAAAGAAATCCAAAAAAATAAATTAAGTCAACTAGGGTCAACCTACTAAACTTACGACTCAGATCATGAGATCGAGATAATCTCATGGAAAGCAAATAACAAAAATTATGAATCTCAATTAAAAAAGAACATGAAAAATTAATAATTTAACTTTATTAAACCCACGATCAGGATAACCATGTAGAAAGCTAAATTGAAAACCAATTATAACCCAATATTAAAGAATAAATTTTATTTAAAAAATCAATTAAAAAAGGTGGTAAAAAAAACAATTCAAGTTAACTTGTTAAATGCACAACTTAAGTTATGAGATGGAAATAAATTTAAAAAATTATAAAGTATAATTTCAAAAATAAACTAATATTAAAAGATATAATTAGGTAGTGAAATGTGAAATTGAATGGAAAAAAACAAACAAAAAAAACACTATTTAGGAGAAGTGTTTTGTGTGTGACAACATTTGATTTAGCCATAACCTTTTGTGTTTTTTAAATTAATTAATTAAAGAATGAGAATAGTAATTAAGATGTTTGTCAAGATGCAGTTGATGTGAAATTCTGGAGAAAAGCTAATATTCATTGCACACTTACTGGCATCAAGGTCAAGCATCTGCATAATCATAAATGTGATATTTACACCAGCAACAGCGAATGGATACTCCCAAGCAGATCGTTTTCCTCCTTGTTTTCTTAGCAAATGTTGAAATGATGGCTGTCACGAAAAAAACAGATAATGTTATTGCAAAACATAGCCTGGTGTATGCCTATTTATTCAAACTTCTCGGTATTGCCAGATAAAGAATCTTACTGAAAATGTCTTTGCAAAGAACAGTAGGTTTTCCAGAGAAATGAATCCAGCTCCTCTGTTCACCAGGAAAAAACGCGCAGCTAAATAAGTGAAAACAATCACACCAGATATGCTAAGTAAATGACAAGCAGTTAAAAAAACCTGAAATCAGTAGATGGATCTCTTCCCTGCCATCCCATTTCTTCCATTGATCAGATATTAAGCCACTCAGTTCCCGATCAGGATATGTGGCAGACCATAGAGCTCTCAAAGCATCCTGTTCTCGCCAGAGCATCTTGTTAGGAGGTTGTTTAGAGTGTAGTTATGGGTTGCTTTTTAAAATGTATTTTACATAAAAATATATATTAAAATAATATTTTTTTTAATTTATTTTTAATATCAGCATATCAAAACACGCGATACAAAAATATAAAAATATAATAATTTTACACAAAAAAAATTGAATTTTCACAAACCCACGTTGCGGCCTGAACAGGGGCTTTAATTAGTCAGAAAAAAACTTGCAGCAAAATGTAAATATGGGATGCAGTTTCAGGGTTTCAGTTTCAACCGCTGCACCTATGTTACAGATTTGATTCTGTGAGATATCCCATTCCATATTTTCCGATATAAGAATACCATACCTGGTGGTCTGGCCTGGAAGCATCAAAATAAACCTTCATCCTATTCTTCAACCTCTCCAATCTTTCTTCCTGCAAGATTTTAAACTAATCTATCATGGTTGGCAATCATAAAGAAAAGAGAGAGAGGGAGAGAGATCATAAAACTGGAAAAGCTATAACAAACTTCTATGAAGTCTCAGTTTCACGATTCCATATAAACTAGATTAAAGGAATAGTTTAGGTAATTAAAATTTGAGCCCGGTCCCTACACTACCTGTAAAATCAAAGGCACTATTATGACAACGCAAGAGTGGAAAACTCAGTAACTAGCATATATACAAATTTCAGTTCATAATCTACACGAATGGCTGACATGGGAAGACAATGCGTCCATTACTTCTATTTTCCTGCATTTGTGACTATATATAATTGATCTTGCTAAACTATTTGCAAAGTGAAAGCAACCCCTAGTAGAGACTAGAGACTTAAACAACGAGGTCTGGATTTGTCAAGAAGCATCACGGTGAGGGATGATTGATTAAATTAAAGAAATAAGCTTTTATTAATCTGCACTTCCAAGTTTGCCAGAACAGACCAGTTTTGAGCATCACATAGATCAGCTCCATTTGGGCAATGTACGACCAAGGAAGGCATCTTTATTGGTAAGAATCGACAGAAACCAGATGTGTTTAGAGTTTAGTGTTAGAATAAGATGAGAGAAATAACAGCAAAAAGAACAAGAAAAACAAGTAAAAATTATCATCTTTTTTTTCTTCAATACTATATGGTTCTTGTTGTAAGTTCACTTGCCTGTTGAGGGTCAAGTTAATGCAAATTCGTTCATATGCTCCCTTTCGCTTGAAGCAAACACAAGTGAGGCCCTTACCAATCCAAGTAGGCGACCCACAAGTTACGTCATCTGCATACAACAATCAATATCTTTGCTTCAATCATAAAGAACAACATTCACTTCAGCAACCAATGACAAGTAGCCCAATATTTTGCAGCCAAAATACAAGAACAGACAAGGTGGGGGTGAGTATTTTTTTTTTTAAAAAGGCTACCACCTAGCAGAGCAAGACAATCTTTAGCCACCTGGTTTAACAGCCACGCTAAAGCATTTCATATCAGCGATATGGAAAAGCAATGCTCCCAGTTCTAAAACCTGAAGTTTCAGGGGGTGATGAATCCCACATAACATAAGCTTATTACAGTATATTAACATGAAAACAAACATATTTTTGGTAATGGGCATGGAGCAGTCTGCTGCATGCCCAGTTTTGTCTATGAAAGGCAGTGGGGACCTCCGACAAGGCGGCTGGATATAAAGGTCACGTGCCGCACGACGGTGGTTCTGCTAGTGTACTACAGCATTATTATACGTATATATAATCAATTGTGTTTTACTGCTATCATTTGCGTCCGGGCCGATACATACGTGACAGTCTCAGAGCCCGATGCAGTGTCTTCGTTTAACCGGCGAGCATAAAGTAGAGAGAGTGTAGACACGCGCTGAGTTGGAAATCCCGCCACATGGGGAACATATGGTATCCAATATCCATGTGAGCACTCGATCTTATAGGGTCGGAAGTGTCTTCCACGCGCTAATAACGGAAAGCAAGTCTAGACGGTCTGTCACCTCCAATCATGTCAAAGCACTGCCTCGTTGTTTCTTTTTCCATGCCAAGATTGCAAATAAAGACAAACCTTCACTCTTTGCCACGTATACCGTACATCCACAGAGAAATTAGTAAGCCATTCACAATTTCACATATATATTTTTATCTATAGGTAATACCGTGCGTGAAAGGTTGTAAAAATCAAAGCTATTTAGTGACTGCATAGTTATTTTTTAAAAAAAATATATTATATTTAATATAATTAAACTAAAAGGTGTTTGGGAGTGTGGTAATGGTTGTTTTTCAAATATCTTTTCGTGCCGAAAAACATGCAAATAATGTTTTTTCATTTTTTTAAAAATTATTTTTGATATCACCACATTAAAACGATCCAAAAAGTACAAACCGCACTCAATTTTAGCAAAATAAAAAAAAAAGATTTGAAATTTTTCAAAAAAATAGGTTGAAGCTCAATGCCAAACACTTCTATGTGAGTTTTTATTTATTTAATGGTAGTTATTTGTTTCCCGTGAAGGTCTGTGTGTGACAACACAAGTTGTTACGCCTAATACCAACAAGGCAACAACCTTTTTGGGGATGTTGGACCACCATTCCAATCAGTGACAGTCATCGTGAAGTGTATCGGCTTTGATAACTGGCCCACTAGCCCGTCCGATGCACCATAGTCCCCTTCTCCCTCACACACTGACTGTTGTAGTCACTAGTTCACTACTCTCGATCGCGCCGAATCCGGCAAGATCAAAGATTTATTTCATTCCACGCTTATCCCAAATTTGTTGTAACTATACACCGATTACATTTGCGTAATATTAATAATTTATTAAATTAAAAAGTACAAATGTGTGAATAAATTATTGTTAAAACCGTGTCTACCACTGGTATTTTGAAGTTTAATCGCCAAAAATGTTCTCGTAAAGCACGGATCCTGTTACACAAACACTTGCCTGTAGCTTTTTTATTGTTGAATAATTACAAATTCCTAAGAGCATGAAAAATAAATCAAACATTGCAGTGTCGAAAATGACTGGACAGTATTATTTGACAGAGAGAAGAATCCAGAGTGTCTGATTGCATAAAGAACGAACGGAGAATTAAACACACACACGCAGAGCTCCGGAAATATTATAGTTGATGATCACGTGAAGTTATAGAAACAGAGAGATTAATCAATGCAAGGGAATCATATGGTTTCTGGTTTTCTGCATGCAATCAAGAAAATAGATTCTGCTTATATTGAAGGAGTCGCGTTGTCAGAGTGAAGAAAAGGGATAAAACCTGAAGAAGCAGAGCCGTGAGCGCAAGATCGGTTGGTGGTTGTAGAAGGAAAGAGAGTACGGATAGCCACGCAGCTACCCCGGGCCCTGACAACACTCATCGCTAAATGATTAGAAGCCGCGAATTTACCGCATACCATGTTCTGAGAAGAGAGGAAGGGGGAAGAAAGCAGAAGAGAGAGGCGGTTCCTTCTGGCCCCGACTTTAGCGATCGAGTGGGGGTGATAAAAGAGTGTCGAGCGACTCGAATTCGAAGGCGAGGAATGAACCGGTTTTTTGTCCCGTTTCGCATGTGGAGACGAATTTACGGATTGCCCCCCAACAGAGGCCCGCGGCTCGTCAATCCTAATCGTATCGACATTTATCTTTGGCGGGAGGGATAAAATCATAAAGGAGTGTCAAATGTCAACGACTCAATATTTAACTTCTTCTCTAGCAGCACAAAAACAATTAGTGCATTGCTGACCACAGTCTTTGATATAGCGATCGTGACAAGGGACTGAATTAATTAAGATACTAAAATTTCAAAAATTATAAGCTTCTAATATAACATTTAAAAAATTAATGTATGTTATAAAAAGATGCTTCATGAAATTCTTTTTTTTATATAGTTCACAATTGCTCCCTACAACATTTTGTATTGAAAATATTGTAGGATTTTCTTATTATTAATACTTTAAAATATCTTATATATATATATATATAATCAAACAATCATTTAAATAGTCATTCCCGATTTAATTGCATAACTGATTTTTAACTTATTTAATTGCTAAAAAATATCCTCTCTACTGATATAGTGACTACTAGTAAAGTTAATGTTGATTTTACAAGTAAAACAACTAAAAACAAATATACCACGACCTTTTTTATCTTCATTGATTTTTTTTTAGCAACATCATTCATTCTTTTTAGCTTTAAAATTAGTTGGATGCCCGTGCTACATGGTGGCCTCACTTTTTATTTTTATAAAAACTATTGTAAACTTTTATAATATAAAAAAATAATATTTTTTTAATATTAATAATAATTGTTTTTTTTATATAAATTTATTCATTATTTTATTAATAAATATTAATTATAATAAAAATAATAATATTTATAACACAAATAATACTATTTTTTATATGAATATTTAGAATTATAATAAAAATAATAATATTTATTACATAAATAATATATTAAGAATTTCAAGGATGATTACAACACATAATAATATTTTTTATATCAATACTTTGAATTATAATAAAAATAATAATATTTATAATACAAATAATACCATTTTTTATATGAATATTTAGAATTATAATAAAAATAATAATATTTATAACATAAATAATTATATTAAGAATTTCAAGGATGATTACAACATATAATAATATTTTTTTATATCAATACTTTGAATTATAATAAAAATAATAATATTTATAGCACAAATAATGCAATTTTTTATCTGAACACTTTAAATTACAAGAGAAAAAATAATATTTATAAAGCACATTATTATATTAACACGTGGAGCTCGAATGCGTTGCGACCCAACTTAGGGGTGGATGCGGATGCGTCCAGGGCCAACTTAGATGTGGGTCTGACTGGGTTCAACCCCACTTGGGGACGGGCATGGAAACGTTCAGCCTCACTTGGAGGTGGGCGTTGTTGTATGCTCCAGCCCAAGTTGAGCAAGGATATGTCCGGACCCAACTTGGAATTGGACGTGAACGCATTCAAACCTAACTTTTATTATAATTAAAAGTATTGTTATAAAAATAGTATTATTTATGTTATAAATATTTAAATTTTATTATAATTAAAAGTATTAATATAAAAATTAGTTTTAGTTGTATAATGAATAGTATTTGTGCTAAAAATATATTATTATTGTGATATAACTAATACTATTTTTATTATAAGTAATAATATTATAATAATAATAATGAGAAGCTCCACGTGGCACTAAGGTTGCTTTTGCACCGCATGAATGTTGGGCTACTACAACCAATCAAGTTTTTTGTCAAAATCCAAGCACTAGATGGCGCTCAAGTTTTTCCAAACACCATATGGTGTAAGGTTTGTCATAGCCAATCGGATATTTTGTCAAGATCCAAGCGCTAGGTGGTCATGGCAAAAGATCTGGGCTGGGCTTGCAACTCTTTGTATCAAGGATTGGGTTGTTATCATACTGCTCTAATCTATAGTATTTTATATCCATGTAAACAATAACAAAAATATTGAACCCTTTTAATATATTATGTAAATTCTTCCCAATATGGAATGTCAAAAATGTAAGTTTATCAAATGCTGCAAGCTCAATCATGTAAAGGTCAAATGAATAAAATTTAGCAATACATCAATTTTTGCTTGAAAAGACTCCCTTGGATTCAAAAATACAATGCAAAGAAATAACTGTGTTAATTTGAAGCTCTAGATCATAAAATTCAGGCCATAAAATTTAAATTTGGAACTTTCTTAAGTATAATCAACTTTTTTTTCATTTTTTTTAGGAAATTATTTTTAAAAAAAAAAAAACAGAGGAATAAGATCACGGGATGATGGAGGCGTGGGTTGTTGCCCCCAACCTCACCATTCAGGAGTAGAAATTGCCATTTAAATCCATTAGTTATTGCATATGAATTTTATTATTTTTATATACAATGATTTTAATGTGTATTTTGTTGTTTGATAATCACAATATCATCATATGACTAAATAGGTTTGCCTATTTGTTTAATTTATAAAAAATTAAAACACAGTTATGATATACATATTGAACAAGTATGAAGTTTATACTTGGATATAAAAATATAACTAAGTTGAAATTTTTGTTATTACCAGTGATAAATTATTTATCTCCAATACTATATCACTTCTCACTTTGTATAAAATAACTAATTAATTTTGATAAGTCTATTAGGATTTTAAACAACTACTCATTGTCTGTGTATATTTTAAAATAAGATTCATTGATTTCAAATGAATTGTACTAGTTATCTATCTACGGAGACCAATATATAAATTATAAAGTAGAAAAAAATGAGTTAAATATCAAGTTTAAAAAACCCACAACAAACGAATGATCAAAGAGCTTAAAATAAAATTTATCACGCTTTCCACTCATAGGAACACCTATTTATATAACTCGAGATCCAAAATATTAATTACTTATAATTCATGAATATTTATTAATTACCATGAATATTTGTATTCATAAACATATTCATGACTCACGAATTACTTATAATTAAATATATTCATATTGCATGTTAAAGCACTAATGTTGAAATTATAAAATTCAATATGATTTTAATTTTAAATATGAGTGACCCTTGCATTTTATCAAGTAGTCTATTAAATCTTATACAGTGACGTGAGTTTTTTAATTTGTTCCTGTATTTTTAATTGATTCAATTTTATTCTTGTAGAATGACTAAAATTTTAGTTTATCATCTTGTTGACTTTTCGTTTTAAATTAACACAGCCAAACATGCATATGATTTAATATTATATAAAAAAATGATCCTAGTAAAGGTGGAGGGTCACCTAAGACAGGAGAAAATAGATGTTTATAAAAGTGTGAGAGATCCGGTATCATGTGAAGTTGTTCAAAAAAAAAATATTTTATTTGTCGCGTGCTTTATATACAACTGACAATTGACATGTTGACAGAGTGCAATACTTTTATTTTTATTTATTATTATTATTTTATTAAAAATAGATATTTAAATTAATTTACATGTATCTTAATTAATCCTACGAGTTCTAAAGTTAATGACTATATAAATCTTTAATGGTTCTAAATTTATAAAATACAAACTAGTAACATCTAGAAAATAAATTTAAAAGCTAACTAATTGAACAATATCTTCTAGGATTCACATAATGAAATACCTATTCATTCATGTGACTTTTTTTTTAAAAAAAAATCAGCACATTAATGGATTATAAACTTTCTCATTTTACCGGGATAAAATTAATTCAATTAATAAAATAAAATATATTGAAAATTCATTTTATGACCCCATTATTTTTTAGTTTTAGAAATACTTTTAAAAAATTTGGAAGATTTTTTTATTGTACATTAATTTTTTTTTATGTTTTCTGATCATTTTGATGTGTTAACATTAAAAAAAATTTAAAAAATAAAAAAAATATTATTTTAATATATTTTTAAAATAAAAATATTTTGAAAATAACTGTTATTAAAATATTAAATTGACCCTTAATCACAACTTAACTATTTTGCCTTCAATATATATCTTTCTCTTTCATTTGTGTTGCTTCTGTACTTTTTTATTTCTCAAAAAAATGATCACGACCTGAGAAGGAAACGTAAGTGAAATGTTTCAGAAAAATAATAATATTTGGACGATTAGTGTTCTTCGCAATATAATCAGAGGGCGGCGACATACCCAGTCTCATTTATAAGTACTTGGAATAATGGTGTAAAATATTTTTAATTTTTAATATTACACTTAAAACTGTATTATTTCATTAATTTTTTATTTTAATTCATTATTTTTTTAAGTTTCTACAAATCACCCCATTTATCCATGACATGGATTAGGAGAACAGACCTCGGTCGCATTGATATCTTAGTTCGGTAATAAAAATAAAAAAGAGAGACTAGAGCGATCATGTTTTTGGAAACTCCAAGAATGTCGTTGAAACTGTGTGTGTTCCACAGTCTCGAGCGGCGCGTGAAAATAAATGGAACTATATTACATGAATTCTTTCTGCCCACGACAGAAGCAAGGATCAGGGCGTCTTGTTTTTGGAGTTTGCTACCCCACTTTACTGTCTTGTCTCTTTCTGTTGGTTTTCTGACCTTAGATTTGATGCGATCGCCACGTGGCAGTTTTTTGCGAAATTGGCGAAAAATGCTGTGGTATTTAAAGAATTATTAAACGAGGAGGGAACCTTTAGAGACTTGAAAGCGTGCAGTTTAACATTGAATATTAAAAATCACCTTACACCATAATTTCAATCGCTATCAATATCTTCAATGTTCATAACCTTGTCTTTATTTATTTATATGAATATTAGTTATTAAAATAAATAAAAAACCCAGCTCTCCATCAAAAGTCAAATTAGTTCGTTGAAAGCTACTTGTTTATTTGAAGGTATTTGAAAATTTGATATAAATCATGTTTCATTAAAATTTTAATTTTTTAAATTATTTTGATGCGTTGATTTAAAAAAATAATTTTAAAAAAATAAAAAATATATTATTTTTGATATATTTTATTATAAAAAATATATTTTAAAAAGCAACCGCAATCATATTCCCAAACATTTAATTGCTTGATTTCTTCAAATCATATGATGATTTTGAAATTTTCATTTGTTTTTTTTATAACTACTCTTGCTGCATGCAATCAATAGCAAGATAAATACACACATGTTATAAATAAGAAAAAGAAAAAAAATATAATAAAGGAAACCTATATACTTATTTTTAATCACATCCAAAACTTATAAATCTTATCAATTTGGTATCAAATATTTCCTACATTTTTCAATTTTCTAACTATTCAAAGCCTATTTTGCATATTTTATACACTAAAATAGTGTTAATTTAAAGAAAATTCGATGAAAAAAGTTAATAAACCTCAATGTTTTCAGTCTAATGTGCATATTTATGTACTGAAATTAATTTGAAAATATTCGATAAAATCATCGATGAACATTGACAAAAAGATCTTATTGAAAGGTTTTTGAAATATTTGGAGCCTAATTAATAAAATTTATAGATTTGGTAGAGTGGTTGCAACTTGCAACATGTAATTCGAGTTCGGCTCTAGCTTGTCTTTAAGGCAATTAAAACCCAAAACAAACATAGTTTGGGCCATAAGATTAGCCCACAGAATTTCAACACCAGCAAACGTTAACGTAGATGAAAAAGGAAACGGAATACCACCTGCCCGTTTAGTTCGCCATGTCAACTCGCTACTGACAAGTAATAACAAAACACGGCATAGCATAAAAATAAAGTAAAAGCTGAACTCCTACAACTCCTCTACTCGCACACATTATATAAGAATTCCTTGTCATCTTGTTTTCCGTTCCAGTGTCGGAAGACAATTTCCACAGGAAAAAGGAAAAAGAGATACCGAAATGGCGTTGAGGCTGAGCTCAAGAGATGTATCTGGATTCAAATTCCTCTTCTTTCTAGCGACCATCTTTAGTCTCATATCGGTTCTTGTTTACTCCATAATTCACATGAAATTCATCAAGCCTCTCGAGATCGACGCCCCCTCTCGATCGCTTCTCCGAGGCCAGAGCCATCCAACATGTTGCAGTTCTAACCAAAGACGACCGTCAGGTGACAACCCCCCCACTGTCTTTGCATATATATAATTCTTTAATTTTCTATTAATTGACTTTGACTTTGAAAAACCAAAGGAAGGGCGTCCTGGATTAAGAAAAGCGGCGGTGTATATTAAAGAACAGTTAGAAATGCTAAAGGAGAGAGCTGAATCCAATATCAGGTTCGCCGGTATGGTTCGCTTTTTAGAGAGAATTTAACTATGAGTTTGGTTTATTCACCCTTGCCATTTTTTTTAAACTTTGCAGAATTGAGGTTGAAGAGGCAACTGTTAATGGTACATTTAATATGATAGTTCTAGGGCACAGCATGTCTTTCGCGTATAGAAACCATATAAATATTGTTGCCAGGTAATCTCTTTACTTCTTGCTGAAATTCTATTGCCCGTTTGATTCCGTGTTTCATGTCCTGACGTTCAATTAGTGTTAGGTAGAATCATCCGAGGAATGAGACTTTTTCCCCCATTAAGTATGAGTGTAGTTACAATTAGCTTTCATATAGGGACCGGTATTTTTCTGTGGGATTTTCTTACATCCTCCAAGGAACCTCGTGTCTTCCATTTTCAATGGAATGGGCCATATACCGTTGTCAAGATATTATGGTTCTGGAGTTATTACATATATGTTATCCAGCACCGAATCTGGTGGGAATAATAAGAATCAAAGCCCAGGTTGGTTGGCGAGCCTAGTGACAGGAGACTATCTAGCTTGTCATTTGCTGGGTTAAAGATTTTTTGTTTCAAAATGTCATGGCCTAAATGCTGAACTATTGACCCTACTTGTTCGGATGGGTGTTCACACCCTAAAGTGTTCTCCGACTGCATGCATACATCTGTAAGTAACTTATTGCAACATGGAAAATTTCACTTAGAGGAATCAGACATTTAAAACTTCGCTGTTCACTGCTGGAACTAAAGCCAGGAAGCTGAATCACGTGAAGGGAAAATGTTTAAATTTTTTTTTCTTCTTACCTCAGAAAATAATAATAAAGGTATCACATTATGTTTTTTATGCAGGGTCTTCGATTACAGTGCCTAACTTCTATGTTTTATTAGTTATAGAATTGATAGGTTAGGAAATGGGAAAATAGGCTTTAGGTGGGTAATGGGGTGTGTTTAGCTTAAGGTTGTGTTCTAGAAATGTAAATGAACAAGGAACTAGGCTCAAGTAGGCTAGAAAGGAAGAAAACAAACCTAGCATCACACCAGGGCTCCTAGAAATCACTCCTATGAATTCTTAGGCATCACACCGAAGATAAGATGCATCGCACATCTAAACCTTAAAGGCTTAAATCGCTTGTACTTTACATATGTGGTATTATAATTGTCTATAATGTGTATGCCTTGTGACATGACAAAGGTTGTATTTTTATCTTACATTTTTGGGAAAACACCATTGTGGACTAACTTTTACTTAATGACAGGATATCGTCAGCAGATTCACAAGAAACTGACCCATCTGTTTTAATTAATGGCCATTTTGATAGTCCTCTTGGTTCACCAGGAGCTGGTGATTGTGGTTCATGTGTTGGTGAGTAAATTACATCTCTTAACCACTTGGGCTGCCTTAAATATCTCAAACGTACTTGTTGATTATGAATTTTCATGCCTAGTCATTTCAATTTGCATGTTTGATTGTTTTGCAGCATCAATGCTGGAATTAGCTAGAGTTACTGCAGAATCGGGCTGGATTCCTCCTCGACCTATTATTTTTCTTTTTAATGGCGCAGAAGAACTTTTTATGTTGGTATAGGATCTATTCACAAGCAATATTACTATGTGATTAGCTTTTTAAAAACACTTGTTGTGTCGAGGTTTCCATTGTGGACCAATCATATTTCTGAAGATATTGAATGCAGTTTTCTTTTTCCTACTTTGTTAGACAACCTCGACAAATCTAGTAAAAAAAAACATTTAATAGACCATTATTTCACTAGGTATTTTCTATTTGACTTCTCTCATTTTCAAGCTTAAAAGAGGTTGGTTGATTATGGTGTTTCAGGGTGCACATGGCTTCATGAAGACACATAAATGGCGTGATTCAATTGGAGCTTCTATAAATGTGGAAGCATCTGGGACATCTGGTCCTGGTAGGATGTGATCCAATTTGAATGTTACTTTTCTTCAGCCTTTTTAGAATGCATATGGTACATTGACTCAATGATTTGGAGAAAAGGGAACTGGATTTAGAGAAGAAAATGTAAAGCAGCCTGTGAACTACATGACATACAACTTCTTTCTTACATCATGATTGATCCAGGAAGCATCTTAAAGTTAGTTCAATGTAAATTCACATAATATCATAATGATTTTACCATGTTCTAGACATCACTCACTTCCTAAGCTGCCAGATATGGAAATATAAGAAATGAATTGAAACTTTATCTGTTGTTAGTTGGCAACATATGTTTTCGACTTTTTCTAATGTTCCTGAGTTGTGTGTAATGGTCCTGCTACTCTATGCTAATGTGAATACTGTTGTATTAACAGATTTAGTCTGCCAATCTGGACCTGGGTCTTGGCCTTCTCAATTATATGCAGAGTCTGCAATATATCCCATGGCACATAGTGCTGTTCAGGTTTTCTTTTCTTTTCTTGGTTTTGAAAATTAACTTCAAAACATCCTGATGAGTGTTTTATTATATGATTACTTGTAAAGGAAACAGGCAAACAAATATCATTCATATAATTTTGTTTCACATCATTTGGGCCAGTATAAAACCCTCCTAACATATTAATGTGGCTTATCCCAATACCTGTCTGCTGCGCTTGTCTGCTGTTTGCATTTAATTGTTTCAATTCTAGTGATCTATTTCTCTACGTAGGACGTCTTTCATGCTGTTCCTGGAGATACAGATTACAGAATATTTTCCCATGATCACGGAAACATTCCAAGCCTGGATATTATCTTTCTTCTTGGTGGTTATTACTACCATACATCCTATGATACATTGGACAAATTACCGTATGCTTTGCTTCTGCCATTTCATCATATAAATATTTCATTGGAATTCTTTTGTCACTTTATTCTTAAACGCATCCTCTTATGCATCTGCATGTACTCACACCAGACCTGGGATCATGCAAGCACGTGGAGACAATTTGTTAAGCTTACTGAAAGCCTTCACAAATTCTTCTAAGCTACAAAGTGCTCGAGAAAGAGAATATCTTGAAGCTTCAATCAATGACTACAAGGATGAGAGGGCTGTTTTCTTTGATTTCTTATCATGGTTCATTGTATGCTGCAAAATTTATGATATCTGCTCTATCCAATTTCATTATTTGTACTTAAATTTTAACTTATTTATGACTCACTGTGTGATCTTATTATGACCTTGATTAATTCATAACATTGTCCTTATATCTTTAATGTTTTTTTTTTTCCAGATATTCTATTCAAGAAGGGGTAGCTCTGGTACTTCATAGTATTCCCATTGTCATTTTTCTTGTCATGCCATTCCTTTTGCATTTTTGGGATTCTAGTCACGTTCTTGTTTTGCAACCTTCTATGATTTTGTGAAAGGTTAACTCTCTACTGCTGATTTCTGTATGATTTTTTTTCCATCTGAATCTCCATGCTCTGATACTTCATACACACGACACAAGACATGCATATTGAAGATTTTGTGAATAATACTCAGAATTTGTTTACTTTCAAGGAATGCTTTTCCATGCTGCTGGAATTATATTGGCTATTATTTTCCCAGTTATCTTTGCCATTGTGAGACTGTTCTTCACTAGTTATGCGATGAGCTGGTGAGTTTGTTCTCTGTTTCTTTTCTTTTATTCTCCCTGAAATTTCAAATGGGAAAACTTCACCAGTTGTGAGCGTGGGGTCTCCATAACTGCTGGTCATGGTCTTTTTTTCAGTAGTTTCATTGTATTCGACAGTAATATGAACTTCTATAGGATGATGATGTTATAATGATGAACTTCCATGGGACACCATGAATGTCTTCTGTTACTCAGAAGTAGCTAGAGGATGATGTTATAACTGTTGGTCATGGTTCTCTTTGACATGCAAGATTCTAATGCAGGTTTGCACGTCCATACCTGGCATTCTTGATGTTTGTCCCAAGCTCACTTGTTGGTTTGCTGATTCCAAGAACTGTTTGGGGTTGTTCCCCCCTTCTCAAGATGTTTCAGTCATCAATAAATCAGAGGTATTATTTTCAATTGATTACTTATTCAGGCCGTGTTTGTTACATTAACACACATGACTAGAAGTGCTTGCAAATCGGGATTTTTTCTAGCTTTACATTCTAGGTTGCATATTCATTTGGAATATATCTTTGGTTGCTAAATAAGAGTGAGTATACCATTTAATATGGTATTCAAGTTTGTGCAGCAACATTTACTGACTTCATCAATGCGAAGAAATTTCAAAATAATTGATCTGAATGCAAGTCTGTATCAAAATATGAGAAAACAAGATGAAACCAATTTATTGGGAATTGAAAACCAATACAGAAACATGATCAGAAGATAAGTTGTTTTCATAAAGGGGGAAAGAGTCCTCTGATTGCTAAGGATGAGCAAACATTTGATATGCGTGGCATTTAGTAGAGACCAGTGGCCAATTTATGGTCACTTTCTTTACTTTGACTACTGTATTGTTGAGCTTCTCATTTAATAGAGCCTCTTTTCAATAGAGCCTCATTGAAAAGTAAAAGCATTAATTGTAATCTTAGGTCTAATTAGGATTTTTGATAATTTTAAAAAGTTCTCCAAAATTGTTACTTCGACTACCGTATTGTTGAGCTTCTCATTTAATAGAGCCTCGTTGAAAAGTAAAGCATTAATTGTAATCTTAGGTCTAATTAGGATATTTGATAATTATAAAAAGTTCTCCAAAATTGAATTGCTGAAAACAGTTTTCTTGAATGAAAACTGTTTTCTTGAATTGCATCAGCTACTTTATATGAATGACGGACATGTTTTACTTCTCTCTTGTAAAAGTTTGTTTCTTTCCTTATGATGTTAACTATGGGTCATTGCTTGGCACAATGGTAAAAATAAACTTGTGGCTTTGCGCAACCAACAAGGTTGCGTTTTGAGCCCTAAGAACAACATGCAACTTCATGTTAAAAGGTAGAATGGCAAGATTGCTTCCAAATTCTCTTTCCAAGACTCCCCTTTAATGGGTCAAATTGCAATCTTCATAAGATAAACTTTCCATAAAATATGCAATCCCACCACATTTGTTAGTGATTTGATTCATTGGACTCTTTGATTTGCGTTGTATGGCTAATCATATATTTTCCCCCTTATTTTAAATTGCTTGGTAGAATTGTGCTTTACTTGGAGTTTGTTGGAGTTGTGTATGCGTCTGGATGGGTGTTAAATCTAACGCAGGAGCACCATCCATCACTGAAGCTAGCAGATATCTGAAATGGAGTGTATTTTGTAGGCTCTATCCGAAGAAGCAAGGTTTTGGGGAGCATTTGGATTTTATGCTTGCATAACTTCGGTATTCAGTTTACTATTTAGAATAAATCTTTGTGGCTTCTAGATTTTGATAGTTTCTAAAATTTGCTAACTATCTGGTAGGCCTATCTGGTAGCTGGGCGTGGTGGAGGGTTTCTGACCTTTATTGTGTTGGCATCTATGCTTCCTGCATGGATCTTCTTTTCCCTATCTGTCAAGTCCTACGATCATCATCAATCACCCAGGTACTGATTTTGATGGATCACAATCAAATTCCTTCTTGTGAATGTTGGCTTGAATTTTTCTTCCCGTCTGCTTATCATGTAGAAGTTGCATGTATCTCGTTGCTGGTTTCTGATGTTGTATTTGGAGACTCCTTAAATTTGTTAAGATGTATCTCTTACAGCTACTCTGAAATGCTATCTTTTCTCTAAATGTTGAAGCATGCCTCAAAATATCAGCTCTTGGGTGATTCATGTCTATTTATGTATCCCATGTATGCGAGGTGTTTACCTTTTGGCAAGTTTTTAATAAATTTTAGTACACTGCAATGGTTGTAGCCTCAAAAATATATAGCTCTGGCTGATTTTTCACCATTCAAAGTATGCTGGGCTTCCATTTTAGTAACCCTTTAGCATTGTTTTGGAGCCTCCTTGGAAGATAGGGGTGTTGTCATCTTCAAATGTCTTTCAGATTTCTTTACAACACACATCATGTTGAACCCTAACACAGCAGTTGCCATCAAGCTGTCCTTCCTTACAACGTTAACTTTTTGAGAAGAGGCTTCAATTAATTGAAAGACAATATCAAATATTCTATTGCTGAATTATTTTCAAGAACCGCTCCTTGTGATCCACTTAATTGACTGTTGATTCTGTTGAAATGCATCATGTTGTTTTCTGCTGCTCATGGTTTTGGGCTGTTGTTTCATTGGATCCAAAGTGCAGCTTGTTGATGGCATGTCTTAGAACTTTGGAAAATTTTGAGAGTTCAGACCTTGTTTCTCTGTTTTTTTTTTGTGGGTCGGATCTTTCGGCACTTATTTCCTTTATTATTTTTAAGTGTTTTCTTCTCATTTTTTCTTTTTGTTTACAAGAAGACTTGAAACTGTCTTGCAGGAGATTAATGGTGATAGCTTGCCAAATGGGAACTATAGATTGTTGTCTCTTTGCTCTTTTTTCTCACATTAAAGTCCTTTTTTTTTTCCTGTATTTTAGTGACTTTCTAATTGGAAAAAAAGGTGGTAAATGGCAGTGAAATAAACAGAAATGGTCTGACTTGTGCTCTTTCTTTCAGGCCAGCAGTTTTTTATGTAATACCTCTAATTCCATGTCTCACTTACTCAGCATATTTTAGTGGATTTGTAATCCAATTTTTGATCGAGAAGATGGGTATGATAGGTTTTTCTCCCACCTCCCTATGGTTAGTATTCCTGACTATTTATTCTGATGTCATTTATATCTGCCTTTTCAATTGGATTATTTCCGGTTTTTCTTCTGAACTTGAGACAGTGGCAAAACTGTTGAATCAATATTTTTTCATTTCTCACATTTTAATTGTAAAATTGAATTTTGTATAAATAATACTATCAGAAAGTGCAAATTGCGTACTACATGAGGTTTATCAATACTCTTTTCACCTTTTGTTGAATTCATGGGCTCGGAGATCCTGGTATTTATTTTACACTGCTGATTGTCGAGAACTTTTGGATAGGTGTAAAAAAGGAAGAATTAGCCTGTTAGTAATTTCAAACTGATTGTTAAATGAATTATCCTTTCTATATATTTTTTCTGTCTTAGGTTCAAATATTAAGAATTCTTGATATAACGTTTCATTTTGTTGAATAGACTTTATTATTGACTGCTTCATTGCATATCATATGGTTGTACTTGCAACTTCCCCATGGCTAAAAGAGGATGATGAACTTATCTCTTTAAAATTTCTCTTTTTGTACTCTTGTCCCGATGAATTTCAAGTATGCTACACCCAGGGTAGTTTTATTTCCAGTAGTCAGTAATCTACTGAAGAATCATTATGGTTGTTTTGTACCATTATAGTTGAGCAGTCAATTATATGCTCTGAAGTGAAGAGTGGATTATGATTATTAGATCCATATTTGCAGGGTATTATGTTGCTGATGTTTTCGTGGCAGCAACAATTGGCGTTGCAACTGGTTTGTGTGTGGGCCCAATAATACCTGTGTGTAGTCACTGGTTAGCTAGGTCTTCAATCTTGCAGCTCTTGTTGCATGTTAGTGTGCTTGCTCTGGCTTTGTCATCTCAATTCTTTCCATACAGCAATCTTGCACCAAAGAGGGTTGTTTTTCAGCATACGCTTGTTACTACAGGTATGAAGATGAGAGCACTTGATCTTTAAAGCCGTTTAAAACTTTAGTGAGTTAGAACTGCTAGACAGCAATTGATGTGTGAACAGGAACAGAGTTCAATTATTAGCTCTGTTATTGGCTTCTTGATTTGTTCTGATTTCTAAAGCCCCCTTTTCTCATCCACCTTACCTGAAAACGTCTTTTCTCTTGTGTTGATTGACAGATGCGAATAGGATTGTGAACTCCAGCTATGAATTTTCTGTTTTAGATTCCAATTCTTTAACATTTCTTTTCAAAATATGCTCCTGAAGTGGCAAAGGGACTGCATATGGGCCAAGAGTTATCTTTTGAAACTGCTAATATGTCTCCCCGAGAGACCTGGTTGGTAAGCAAATTTTGCCCTTGATGTCTGCTGCTAATGCTATGTCAAATTTATATATTTTGAGGTGGCTCTTTTGCCTCGTCAAGATACAACAAGTTATAAAACTTGCAACGGCATCCACAACAGATGAGTGGTTTAAATCTGGAAGCACGTGATAATTTTCTTTTTATTTTGTTAATCTTTCCTCTCTCCCCAACCTGGGGCATTTTTCTTAACAGCCTCGTTGAAACAAATGGGGATGGTATCCTATTCTGAACACATAAGTTATGTCAGGTTTTCTCAAATTCATTGGAGCGGTAGATTTAATTTTTGTGCCCAGCAAGAGCAAATTACTTTGTTTTGAATTACATGTTCTATAATGATTGTAAATCCTTCAAATTCATAGATAAACCTTTATTTTGTGTAACTTTCTTTCTTTCTTTAATTTCTTTGGCAGGGAAGTTTTCCGGTGTCTCATTTGTTTTCGCAAAGCTTAAAGTTCCCTGCAAGGAGTGATGGTGTTTTTAACAATATAGATATTTCCCCTACTTATCTACTTACAAGCCACATACCATCTCTAACGATAGATCTCGGAGAGTTTACTTGGAATTTTCCTTGGGGTAAGTAGAATGAACTAATGATCATGGAAGTGCATGAAAAGTTGTTTTGTGCTCCAAAAATCTAGTTCTTTGAGTTTGTGCATCGTCAGTTTGGAGGGATAGGATGTGGGTATGCTCATAGTTCAACTGTATGCTCAGCAAGTAACTGTTGGGCATTTTTGACCGTAGCGCAGTGCGCGCGCTCTTGGGGGAGGAATTCAAACCTGGATTATTCCAGGTGAGGGTATGCTGTCTAGCTCAGCTACACCCACTCATCTGAAACCATGGGACCATGTTGAAAGATCTCGATGTTGCTTTAACAAATTACTGCTCTTTCAAATGAACAAACTGTCTATATGTTTCTTGCCTGATTTGATTATACATATATCGGGTAAAATATGTGTTTTTTGCACTGCATGTTTGATGGATAATTGGTAGATGCTCTATAAATCCCAGACATGGGGCAAAAAACTTGAAGTGACTACAACAGGGATGCTATTTGACTGCATAGGAGTGAAACAACTAAAAAAAGTTCAGTTTAAAATTCAAATCTAACCTTGTGTTCTCATGAATACTTGTGTGCGCATGTTATTTCCTAGAGCATAGATTTCTTTTTTAACATTTTTTATTCAGATGTGTGAGTTTTTATCTTCATACGTTGTGTCTTTTCAGTGATTTGGAGGAGGTTTGGCTTGCAGTCCTTAACATCACCGGTCCTTTATCAAGCTGGTCATTTGCAGACAACAAGCTTCCAGGTATGAAATTTTTAGATTCCACTTTTGCTTATGAGCATTTTGCTTTGTTGTACAAGCAATCACCCTGGAAATCGCACAGATCCTGAAACAGTGGAAGGTGGTCCGCCATCCTACATACTGAGACTTAGTGGAACCAGCCAAGCAAACTGGACTTTCTGGTTAGAGGTAAAGTTCTGTCCTTGATTTGGTTAGGCTACAAAGATGATCTTTTTACACAGTTCATTTCTGTTTTCTGCTCTCTTTGGAAATAACAGGCCAGCAGCTCTGATGATTTAAGGGTGGAAGTTGCTGTGGTAGACCAAGTTTTAGATGATGAAGCACAGAGGTTGAAAGGCCTTTTCCCAGACTGGGCAGATGTCACTGCTTATTCTAGCTTCATGTCCAGCTACATTTTCTAATCCTCTGGATTTTTTTAACTTCCAATGTATAAACTTTGCCCGAAAATTATGTAGACCCAGATGATAACCATAGCAAATATCGTTCAAAGTTAAATTTGCAGAAAATTACGAAGCCGTATGGCCAAGATCCTGAAGCTGTTGTGCTCCAAAACATAGCCTGAAACACCATTTTTCAGCAACCAAGAACTATAGACACCAACATTAATCGAATCATCTTCAACTGGTTTCAGGTTCCAGCAATGTGAACCTCTTCCACTTAGTAGTTCTGAAAATTGGGATATCAATAGTTGTTTGAGTTGGCTATTTTAATAAAAAATAGAAAATTAAAAAACCAAGCAAGTAATGGGTAGGATTAATGTCAGCCATGTCCTTTGTGTAAGTGTACTTGACTATAAGCTTGTTGATCAATAGATCTCAGTGACTTATAAAAAATATTAGTAATTATATATAAATAAATAAATAAATAAATTCTTACCAGTAGATGCTCCATGATTACTAGAGACTGAGAATGCGTTTGATATTATGGTAGTTATTGTGATTATGATTTGAAAAAAATAGTTTTATAAAAAGTGTTTTTAGTTGAGGTTGGTCTGGGAAAAATATATATTTGGTTAAAACTGTAGTTGAAATTGATGTTGAAAAAAAAAATTATTTAATGTGTTTGGTTCAATTTTATTTTATTGTATGATTACCTAAAAGGATTTAATTCATAATATTAATGAAGTAACATTACAACCAATAAATTTTTGCAAATAGACTTAAATATATTAGAGCAATAATTTATAATTGTGTCATTAAACTTGCATAAATCCCATCACGTACGTAATCCATTCGCAAAGGCCTTTGGTGTCCTGGCTTTGTGAATGTGGAGTCACATTAGTTAGAAAATCATCGGGCATAAAATCAGGTGCATTGAAGTTCTTCTAATGTAATTATGAATTGTCATGGATGCGACAGCAATTTAAACTTGTGCCTTGTAATTATAAGAGGCATATTCTGTAGGATTCACCATCTTTTTTTTCCAAACTCCAAATGTTTGTTCTATCACACAACGTAATGAAGAATGCATACGGTTGAAAATTTCTTCACGAGTTTGTGGTTGTCCTCGCCTTCTAAATTCTTGCAAATGATATCTCTGACCTCTATATGGACCTAAAAATTCATATTTATTAGGATATCCTGAATCAACCAAGTAGTATTTCCCTGGAAAAACATATAATTGTTTTAAACTGAAAATTACAAAAAAAAAAAAAAAACACAAAATAACATTAATTATCATACACACATACACATATTACTACCTTCTGGTGGCTTAGGAAATTTTATACATGGATTGTCAATTGCCTCGAGAAAAATTCATGTATCGTGTGCATTATCTTTCCAACCCGCCCAAACACATGTGAATTGCATGTCAAAGCTCCATGCAGCCATAACATTCTGGGTCGACACACCTTTTCGATCGATAAATGGGATTTGCTTTTCAAAAGAAACACATGTACGGACATATGTATCGTTAATAGCTCCAACACAATTCTAATATATGATAAACCAGCAAAATAACATCAATTTGAGCTGACAAAAAAAATAAATTTCACAAATTCATGAAATACAAATCACCATTAACAAATACGATTAACGACATTACCTTGAAATGTGGGATACACCTCGGATTGTTCACAATTTCCCTCAGTGTGTTTACGAACCCGGGATCTGCAGGTTGAATTAAATCTGTAACGAGCGAACAAACTTCCCTGTTGAAAGCACCTAAAGCTATTGTATAAAGAAATATTTCAACTTTTGCAAAAACAAACATTCTTTTAGACGCTTTTAACCCATATTGGTTTTCAAGTTTAAAGCACAGACTTTGAAATGTTGTTACATCCATCCTAAACATGTTTACACAGCGCGTCTAATGTCCATGTAATATTTTTGTCAACCATTGCATTCCAGTATTGTACAAATCTATATAAGGCTCCTTATATATATATATATATATATATATATATATATATATATATATATATATATATATATATATATATATATATATATATATATATATATCAGTATTATAATATAAAGCTATGGCACCTGCCGTGCATAAAATCAATTTCTGATTATTGAACTCCCTTTTCCAAAACAACTCACCTTTTTCATCTGAATCATCATTGTCATCGTCGTCGTCATCAGTATCAGAATTGTGATTGCCACTGCAATCTCCATCATTTACAGAAGAATTACCATAATTTAACATAATCGGCAACATTATTCAGTACATCATCATAATCCCTGTCAAAAAGTGTTGAAAACTAGTGTGAATCCATATCTATCATGCCATACAAAAATTTTTTTGTGAATAATTGAAAATTGTATGACTTGTTAAGAAAAAAAAAAAAAAACAAATGGATAATGCATTCTTGCAAATAAGTGTTATTGTTCACTTTCTCCACGTTTAATGAAATTTTGCCCAGCTTGTAAAATTTATAAGGCTATATTTATTTGCAATTCAGTCCTTTACCTCCTTTGAAAGTCAAATTGAATTTCTTTTTCCAAAATACCTATTATCTCTAATCAAAATTTATAATTCCACTTGCTATACACAACATAAAAAATATAATTTCAACAGATCAAAATTTGGAATTCCAGAAACAATGAACAAATCACAAGCAAATTGTTTTTTCTTTTCATTTCCTGCTTCCACTATTTTATTTCTTGTGCTAACTATAATATGTCAACTATACCATACATCACTGAAAATTGCATTTTCAAAACTGAGCCATATGATTAACTATAATATTTTCATTTCCCTCTTGCTGATTCAATAAATAATAACAATGATTACCACCTTCCCCCAAGATTCAAACTGGTTCTACTTATGGAATGCTGCTTCAACACAACATATTGAACAAGACAATAATGACATTATGTAGAAAAATATACAATGACAAAGGTCTTTAACAAAACTAACGATTTTCTACCCTTCACTATCCCAATGCACACCATAAGCAAACATTTAAAAAACCTAAGAAACTAAACTGACTTTTAATGCATGCCATAACATTAACCAATCGACTGCAACCTAATGAATTAAATGAAACTTACCTATTACAAATGTATAAATAGCAGCAATCAACAAACACCAGCAATTAGAAACAACCACTCTTCATTACAGGTACTAACACATTCGATTTCTACCCAAAGAAATTGACAGTATGCAAACCCATAACTTCCCATACTTACTGGTATTTATATACGAATACATAGGAATGAAAGTAATTTCAAAAAACTGTTACCTAACTTTCAAAAGCTACCATTCAAGAGCAAGATACCGAACATTGAAATGTGGCATACACCAATTGAAAATTTCAAAATTAGCAACCTAGACCCACCATTCAAGATCAACTAACCAAACATTCAAAGTATAAATACAAAAAAGCAGTAGTCTCGGTTGCATAACTTATTATCACCAACCATTCAACTTCAAAGTAACCAAACTATAAAGAAGTACTTTAACAAGCTAAACGTAACATTCAAAGTTAAGCATCCATATATTTAAGGTAACATTGAAAGATAAGCATCCACATAATTAAGGTCTACAATTCAAAAATTAACATCCATGAAATTCCAACCCAACATCACTATTTAGTCATACATATATAACAAAACATACATGGTAGTGGGTTCCAAAAACTTAGTTACAGAAATACACCAAAACATGCAACTCCTTCTAATTCCAGCAACATTTGCAGCACAAAAGTCTGCAAAACCAGTGGAAAATATTTCAGACAACTAAATATATTACTTGTCTACAAAATTCAACATAAATTACAAAGACATGAATAGGGTAAAAAGCTAAAAATTGACCTTGTCCATCTAAGTTTGTTTGTGTTGGTCAAACATTATTTTCAGCCATGACATTTTTTTGTCAATACAACCCATTGCAGCCCATATCTCCCTCTTGCTCCTCGCACAAAAAAATTTAGTTGCAAAGGTATGCAGTGCACTACCAAAGGCAACTTCATCAATAAAGTGCAGTTCTTCCATTATCTCTTTAATGCTACAACCTTTTTTTTTTTTATCTCTACAAGGAGCTGTGATCCCTTTAGGCATAGTGACAGTCTCAAAAATTTTATCCAGACGTGCAACTAGTGCTGCTCCCATTCCAGTTCCCTTTTTTTTTTCCCGCAATTGAGGTGTAGTTTGATGTGGACTCTTTCTCTTTGAACTGCTAGGGTGCTGCTGCAACTGTTTGCGACATTGCTTCCACCAACCATGTTGCTAACATCCTGGCTGAAATCAGGGATTGCATCCTTTTCAGAGTCGCCACTTCCTTCTTTCATGTTAGTATCCTCATTAGTTGTATTTCTTATTCTAGCTGCCACATTATCTTCATATGATAAAAGTCCTTATGAGGGAGTCCAAGCATATTATATCGTGGCCACTATGTTAGTAAATATGATATCGTACTTGGCACACAACGAGGGCTCTATGCCGACATGCCTAAACTTCTTTGCTCCCTTTCATTTCCTGTGCAATGACAGCTGGATTTAATTAGGAATGCTAATAGATGAATAAATAATACAACATGACAAAAAAATTATGATGCTATTGCAAATCAGCAACTTAACCTGAATTTTTTATTGCCACCATTCATCAGTTGCTGAGATGGTCCCAAGTTCAGAAGACCAACCAACTCCAGTTTCAGTTATTAATTTTTTCCATACCCTCCAATTCTTTTTAATCCCATCCCATTTGTTTTTAAGTTGAGATTTTGATAATGAAAGGCATGTCTGATTTTTGAACGACTATACAACAAATTTCCAGCCAGCTTTGTCAAAATATGTGTTTGGTCTCATGCCTCTCTCAATAGCTGTAATGCAATTGTCGCAAAACGTGTGCAACATTGCCTTGCTCCAAGAAGCTTTATCATGTGTGTCAGACCCATCCATTTCTTGTGGTTGACAATGCAATGAAAAATTAAACAAACAATTAACCAATAAACAAGAGATTGAATGATAATAAGGCCATAATACAATAGTAACAGAACAATAAATTATATGTGCAGCAAAAAGGTATACTAAAGAATAACAAAAGGTTGAATGTTGACAAGGAATGAAAACATAAATAAAAAAATTATCTATAGCAGCTTGGTTGACAATACAAGAAAGAATTCAAAGCACAATTCATTATAGCTGACAACAGCTTTAATGCTAATAAGGGATGAAAAAAAAAACTAAAGAACTAATTCAAAAAAAGATTGAATGATGTGAAGTGTGAACTAAGAAACTTGACAAGGGAAAGAACATAAAAACCTGCCCACGGTGGAATAAACCTATACTGTTTTCATCAATTAGCAGGGGATGTTTTTAATTAGCAACTGAAATTATTTGTTTAATTTACTATTATTTAGAAATCAACAACACACAATACCAATTTAACATAGCAAGCAGGGGGTGTTCTATGTGTGTGTGTGTATATATATATATTAATTTAATGTACATTTATCTTTTTAGCAATCTGCAGAATGCCACAACTAATACGATTTTAACATAAAAAACAGGGGATGTTCTACCTTAGCAATTGAAATTAATTGTGTCATTAATTTACGTTTATTTGGTAATAATCAGCATCACATAACAACAACAAATAACCAAAACAAAAATAACCGCAGATACATGGAGGGAATAAAGATAATGAAAAATTAGCAGTAATGGTTGACGAGAGTACAATACAAGTGAATTAAAAAGGGCATAAACATGTCAATTTAATTACAATGAACAAAAATAAAATTAAAATTGCTAAGAGGATTGGTGAAGTAAGCACAGTACCCGTTGGAAATTGCAGCTAAGGTGTTTGAATGAAGCACGATATTGATATCTATGGTGGGGTTGTTGCTTGCAGGAACACAAGTTGCTCGTCGTCTTCCTTTCTTTTAATAAGGAGAAACGAAGGAAAAATTAGCATATAAACAAGTGATTAAACAAAAAGGGATAAACAGATCTCTGCTGGAATAAACAACAACTTAAAATTTCTATAAAAACAGACCAGTGAACTAACCCTTTGAAAATTTGAGCTATGGTGCTTGAATCATGCTCGATCTATATACATGTTTCGGGGTTGTTGCAAAGGGTTGTTGTTGTTCTTCATTTCCTTTTGTTAAAAAGAAATGAATGACAATTGAACGTGCAGAAATAGAAGGAGCCATCAGTTAATGTTTCGGGTTTTGCAATAGTAATGGTTATTGTGGAGTTGTTGTGCGCAATTAGAGCTGATGTGAAAGGAAATCAATGCAAATGGAAGAACAAGAATGAAAATGAGAAGAGAAATGAGAACCGAACGAGGAACAATGTGTGTTTTTTGGTAATTCCACATTACTCATCTCTAGAAAGTTCAACCATAGGTTGAAACTTGAAAAAAAAAAACAGTATTTTACTGCTTCCAAAAAATTATGGTCTTTCCGCATTTAAATGGTGGGACCCATGTTTTTAATTTTTTAACAATATGTAACCAAACACCTAATTAGTGCGTTTTGGAAGAAACACGAACTCTAACACGTAGCCAAACGGGTTCTAAGGAGGCTTCAAATTTGAATTTAAGTATATTTCTTTATGGTTTTGAATTCGAATTTTGGAATCAATAATTAAATATTCTTCAATATACTATATTGATATAGGGATGTAGCTTTAAAATCGTTCAAAAAGAATTTAGGCATAAGCTTTGACATCAAATAAAAAAATATGTATGAAAGCATGAATTATCTTATGTAAAAAGAAAAAAAAAAATAACTTCTTAATTAGTAGGCTATTGGATCTTTTATGTACCCTAAAAGCCTATTTGGCCTGATATTATGTTTTCTGAAAATATTTTTATATTTAAAAATATATTAAAATAATTTTTAAATTTTTTCTATTTTTAATATCAATATATTAAAATTATTTAAAAAATACAAACAAAATATGTTTTTTAAATGAAATCTACTCAACACCTAAAAAATAAAACGAAGTGGGCTTCTGAAGACAAGCTGAATAAAAAAAAAACCCAAGCCCAAAGGAGCAGCGTTGAAGTCAGTCTGCTGCAGGAATTAGGGTTTCTTTCACTTAGAAACCCTATATAAGCCGCACTCAGCAGCCTCTCCGTTTCTCCTCTGCTAGAGCCACCAAATCAACGTATCTCCAGCTTCGACAAGGCAGAAGTTGCAGCCACCATGGTACGCCACAGCTTCTCTTTTCCCTTTCTTTCTTAAATTGAATCTCAACATCACTAAATCACATTATGTCCCTTGTTTTTCTTTTCTCAGGTTAAGTACTCTAGAGAGCCTGATAACCCCACCAAATGTAAGTCGACTAATATTCTTCCATTTGGGTTTCCCGAGCGTGCTTATCACTGAAGGAGATCTAAACTTGATGTTATTGTGTCTGAATTTTTTGCAGCTTGCAAGGCAAGGGGCTCTGACCTCAGAGTTCACTTCAAGGTATTATGTGTAGAGTTTTGATGGGTTTTGTTTTGTATGGCCGTTGTTATCTGAAGAACAAAAAAAGCTGATTTATTAGTAAAAAACCTGATGAAAAAAGCAGGGGTCTGTTGCCTGTGTGAACAGGTCTCTCGTAAACTTCAGGAAAATCAGTTTCATTGTTATTGGGTGAACCTCTTTTTTTTTTTTCTGTGGCTGAAGGTTCAGTAAACGATGGCACATTTTCTTACTAAAATTTTGTTTAAATGAATAGTTTATTTATAGGTTTAATTAATTAATATACGCCTTTTGGCTTATGCTGGTGTTAAATGATTTTTTTGACCTGAATTTTGCATTTGTTGAAGAGTTAATTGATGTAGAAGCTGGTGAATTACATGTATTTTTCCTCGCTCCTTCAGGAAACAACATAACAAAATTATGTAATATTGTGGCTATGTCTATTTGTTACTTGGACTATGAAGTCTTACATTTAATAATTACGAAGCATTGGTTAGGTTATCCGATCTTTCATGTATAGTTAGTTGTATCATCTGTTGTTGACAATTTGAATTAAGGATAAAGGAAATCTTTTTCCTGTTAAATAAGATCATGTGGTAGATTTGAGAAATGAGGTTTTGAATATTTCATCAACAAGAAATTGAAACACTGGATTTTTTTCTTCATTTTGTCTATTGATTGACGTGTTTTGGTTGTAACCGACAAAAAAACCCTCCATTTTTTCTGTTCTGATTCTTATCCTGATGAAAAAAGCAGGGTCTTGTTGCCTTTTTGTGAACAAGGCTCTCGTAAACTTCAGGAAAATTAATTGCATTGTTATTGGGTGAACCTCTGTTGTTATTGGTGGCTTAAGGTTCAGTAAATGATGTGCACATCTGTTTTCATATTGATGTTTCTCCATGCATGTTTGAAGTGTTGGTTCTTGTTTATAGCTGTATTGATTTCTATCCATTGATGCTCGGGCCATTGTTTCTGATTAGCTTTGGCCTCTCAATTTTTTTAAGTACTGCATTTTAAAAAACTAGTTAGTCATAACATGCATTGGATGATCTTGATTGTAATTATGTTTCTTCCATTGATAGATTTTCTAAGCCTGTGTTGGCATGTGCATCCTTTTTAATGTCATGCAGAATACAAGAGAGACAGCTTTTGCTCTAAGGAAGTTGCCTCTGGTCAAGGCCAAGAGGTATTTGGAAGATGTTTATGGCTCACAAACAGGCCATTCCATTCCGACGTTTCTGTGGTGGAGTTGGGCGTACTGCACAAGCAAAGAACAGGCACTCTAATGGACAAGGACGATGGCCTGCAAGTCTGCCAAGTTCATCTTGGATTTACTCAAGAATGCTGAGAGCAATGCTGAGGTACATCTATCTTCTTATTTGTCTTCACTTTCTCATCATCTTCTGCTTGCCATTTTACTGACATTACTTGCTTTTCCAGGTCAAGGGTTTGGATGTGGATGCACTCTACATTTCTCACATCCAGGTGAATCAGGCACAGAAGCAGAGACGTCGTACTTACCGAGCGCATGGAAGAATTAATCGTAAGCTTGTTTTGATTATATTCGTATTAGTTAATCTCACAATTACATTTCCATCTGTATTCACAGGAATCTTTTTTTTCCTTTCCAGCTTACATGTCCAGCCCTTGCCACATTGAGTTGACTTTATCTGAAAAGGAAGAGCCAGTTAAGAAAGAGGTAATTCATTTCTTTCTAATTGGTACATAGTTTAATTAATATACTAGTGTTTTTTGGACCTTTCTAATTCTGTGTACTTGTATTGAACAGCCTGAGACCCAGCTAGCAACCAGCAAGTCAAAGAAGTCTCAAGCTTCCTCTTGAGTGGAGATCTTAGTTCAGTGTGGATCCCCTTTTGATTTCTGTGTTTTTTTTCTCAAGATTTTGTTGCGTATCTTATAGAATGATCAGATTTTTAGATGTATTGGACATCCTGTATGTTGATTTCGAATTATGTTTAGTTCTTTGTTCTATGAGAAATGTCTTCGCGAGTTTATTTGAAGTCTATTTTCATCACAGTTTTATATCGTAAATTGACAAATAGTCCTTGATAATGGAAATGATCGGCCGTTTGTGAACCACCCTGTAGTTTGGCCCTCAGGAGTGAGAAACCAGTTTCGATATGAAAATTATCCAGATTGTCAGACTTATGTCCCCTTGTTGTGGTAGTTGTATTCGTCAAAGTGTCCTTGTTGACCTGGTTTCCAGGGTCTCATAATCAGGGTCTTAAAAATGTTTATGTTTGATCTCCCTCGCCATGTCCCTAGCTGCCTTTTCCAGTTCGGTGCTTGGGGGGATTTGGAAATGTAATGAGCTGAATGAACTTTGTCTGCGAATCGAAGAACTTTGATTTCGTACAACGGTGGCTTTCTGCCCCCATTAGAATATGAGTGAACTAGATTATTTGCAGGCCTATGTTAAAACTGTATGCCGGGGAAAAAAGGGTCGGTGATGCGATCGCATAAACCTTATTGAGAGAGAAAAAAATATTGATAAAACAAAAAAGACAATGAAACTAAAATTCAAATAAATCAAATATAAAAGAACAAAATTAAAAAAAAAAAAAAAAAACTCTGATTTGAGCTGACTTGAATGAAAATGCTAAATATAATAACTTGAGATAACATGTCAAATATGAAAATTATTTATAAACTTGAGTGAGCTTGAGATAAGTTAATAGAAAATAACAAAAAGAAAAAAAGACACAATTGAAATAAGAAAATAAATAAGAAGTTAAAGTTGAAGTCCCAAACATCCAAAATAAAAAAAAAAAAGACAAAAATCTAAACAAACCAAGCAACTTAACCCAAACTCTCCAATATAATTCAACAAAAAAAATATTATAAAAACTTAATCTTAAAACAACATAATATTGAATGACAAAACGTAAAAAATATTAAATTAAAAAAAAAACCAAGCCAACCCACTAAACTTGTGATCTAAATGATGAGACCGAAATAAAACGATTAGAAAGCAAACAAAAAAAAAATTATGAAGCCTAATATAAAAAAACCTCAACTTTGAAAGATGAAATTAAAAAATAAAATTAAATCTCAACATATATAATGTTGAAGGATGGAATCAGAAAAAAAAAATATCAATTAAATTAATTTGTCAAAGTAAATTCAATAAATAAAAAACAAATAAAAAGATCCAAGATAACTCGGGTCAGTTTGGAAATTCACTAAAAACATCCTATAGAAAGAAGATAAAAGAAAGAACAAGGCGTAATAACTAATAATGTAAAAGCTGAAGGATAAAACTAAAAAAAAAAAAAAAAAAAAAAGGCAAACATTCTAAACTTGGACTGATGTTTCAAATTCACAATCCATGAAATCCTAGACTCAGCTGAATTAAGAAGCTCAATTCTTAACCAATTTAATATTAAATGATGAAATCATATTTTTTTAAAAAAAATATAGCCAAACAAAATTCAACAAAGAATAATAAATAAAAGATTCGAGATAACTTGAGTTATTTTTAAAAATTAATAAAAAGTTTTATAAAAAACAAGTAAATAAAAATAACAAAGCTCAATCTACAGTTGAATAAATGATAAAACTAAAAAATACATGAGGTTACAGAAAGAAAGAAAAAACTAAGCAAACTCAAACGAGCCTCCTAAACTTAAGCTAGTTTCTAGAACTCATAACTGAAAAAATTCTAGACTTGAGCTTAATTAAAAAGTTGAATTTCCAACTAATTTGATGTTGAAAGATGAAATTGAAAAAAAAAATATTAATTTTAAAAATTTGCCAAAACAAAAAATAACAATCAAAATAATAAGGATCAATTTTGATAGGAAAAAAAAAATCATGAGGACGATGAAATTGTAAGACAAAAGAATGATGATTAAATTTAAAAAGGTTTAAAAAATAAATGAGGATAAAAATAAAAAAATATTCTAATTTTATAAATTATTTTAAATAAAATAAATAATAGTAAAAAATAATATGAATTTAATATTGAAGAAAAAAACAAATTGAAAGGGCTGCTTTTAAGTTTTTAAAGGGCAAGGCGAAAATCAAGTGAGGGGGAGATGAAGGAAAAATAGAAAAGAAAAGGTTTGTCGGTTTAAAAAAAGAACGACTGTTTGGAACACGTGCCGCCTCGTCACAAAAAAGATGCTAAGATGATTTAAACACTTTTGTGAAAGGTGATGTTTGGTGACGCACTTTTTTGAATAGCAAAGGGGCCGTCCATTATTGCTACGTGGCAGTTATTTTTTTTTTTTAAAAAATAATATTTAATAATTACTTCGATACTAAAACTTTCTCAAGTCACCTTGATATTAATAAAAAAAAACACCGTAAAATTGATTGTTCCTTAAGCTCCCTGTGCAAGATCCGACATAGACCAATTGATTGTTCCTTCAATTACAGATGATGCTTTTTCTTTTGAAAGACTCAATTTTAAATGAATCACAATCGAATTAGGTCAATTTTGATTTTTTTTAATTGAAGAATTTATTGATTTAAAAGACGGAAAGGTTCAACCCACTTATTTATTTTTTTGCATTTTTTTTATCAGGAATATAATAATTTCATTGAACAGATAATAGCAGGAAAATACATTTATTAGCAAACTCTTTATATTTCAAAAAGATAAAAGAAGAGCACTTAGGTCTTGTTCTAGCGGTTGAAGAGACTTGTTCCTTTCCTCTGCATTCTGGGTTCAAACCTCACCATGCACGTCTGTCACCCCCACGGTGCCTTACATGTTCATTGGGTTTGCAGGATGCTCAGTGAGCTATGAGATTAGTCGTGATGCGCGCAAGCTGACCCAAACACCTATGTAAATCAAAAAAAAAAAGAGATAAAAGAAGAGAGAGAATAAAACGTAATATGCGTTTTCTTAAAAAAAAAAGTAAGACCGGTCCATCTTGTTTTATACTGCAGAATAGGGCAGAGGGAGACAAGAAGGTCAATCAGTCAGTCGGCAGTGACAGCATTTTGGATTTTTATTCAAATTAGTAAAGTACATTAAAAGTTTTTAGCAAAATAACATATTTTTAAAAAAATACTTGATAAAATAATATAATTTTATTCAATTACATTTCTAAAATAAAATATTCTAAAAGTGGCAAGAGAGTTGTCACATTTTATAACAGCGGTATTTAAATATGTTTTTTTTAAAGCACAATAAATATCAACTGATTTTGTGGCTGGATATAATTATATAATTATTTTATTGTTTTACATAAAAATTATAATTTTATAAATTTTTTATTTCAAATATATTTTAGAAATAAAAATTTATATTTTTATTCAACTTGTAAATTATAAAACAAACTCAAATTAAAATCTTAAAAAAATATTGTTCATATAATAGTTCTCACGGATGATTTTGTATAGTCAGGTGCGAGTCTATCATAATTAGATAAGAACATGCTCTAGACAGATTATATAGATAATCTAATAGATATATTTATAGATCAATAGAAACATGTTTTGGCTCAGGACGGGATCTAGTTGCACTAGATTAGAATAATAACTCAAAAAGATTATAACTTTTGATACAATTATTAAATCACATTTAATTTTTTATAGGAGTTTTTGAAAGTCCTTTTTTTTCTCATAATAGTCACTATATTACTATACAGACGATCAAATTTTTAGATACAAAAAATCATGTCGAGACCCCTGATTTTTACAATCTTGTTATTTTTTAAAAAATTTCATAATTTATTTTGCTATTGGTAAAAGTGTTTCCAAGGTAATTTTTATTTCTAAGCTAATCCAGCATGTTGTAATTGCATTACTGTATTTATGTTATGCTCAATAACTTGCTTATTATCACAAATTGAATAAAGTTCTTATCACAAACTGAATATATATATATATATATATATATATATATATATATATTACGAAAGGTTTTTTTTTTTTTTAATCATCCATATGGTTTACTCTTCATTAGTTTCCAGTTTCTGAACTAGTCGGAAAGAACATTCTTCTTTACTTCTCAGCTCAACAGCGCCGTCCCGTCGTGCCTTTTTACCCAAGCTAATTGAAGCACACCACACTAAAGCAAAAGACAACGCATTAATTTGAAGTGATCATCATCTCACGTGAGCTCGATGTATCAAAAAAATAATTTTAATTTAATAATTTAAATTATTAGATAAAATTTTAAAATATAATTTATATTATTGTCTAATATACCCTTTTAAATAAAAGCCATTTGAACTTGAAACTTGCAGACTTGCATTACTTTTTATTTTAATTTTTATCAAATAAATAAAAATGATGAGATTCGAACTCGTAACTGCTTGGTTATCAAAACTTTGATATCATATCAAAAAACTATCTCGACCCAAAAGCTTAAACTATTATATAAGATCCTAAAAGATAGTATCAGAGCCTTGATCTTCAAGCGGTCACAAGTTCAAATCTCACAATCTCCTATTTATTTGATAAAAAATAAACACAATCTAATATGAACTTATATAAGTTTCAAGTCCAAATAACTTTTATTTAAGGGGATGTGTTAAGTAATAATATAAATCATATCTTAGAATCTTATCTAATAATTTTAAATTTTTAGATTAAGATAACTCAGCTTTGATGAGTTCTATTCAGAAATACCCTGGATAGCCCTTCCATTTGGTGATGCAAGGAACCGAATTCTGAGGCGGAAATTCAAAATTCAAGGCATTCCTGCAGCTGTAGCCATTGGCCCAAGAGGGCCGGACCATTACGAAGGAAGCTCGGATGCACTTGACAGCTTACGTGGCGTATGCTTCTCCATTCAATGAGGAACATCTAAAGCAACTGGAGGAGGAGGTTGAGGAAAAGGCAAAGGGGTGGCCAGAGAAAGTGAAACACGAACTTCATACTGGGCACGAGCTTATACGTACTAAACGCAAAGCATATCTAAAAATAGGTGAATATGATTCAAAGTTTTCAACAAGAATTTTTTTTGAATATGATTCGGCCAAGTTTGTCCAGTGATTGTGATTCAGCCAAGTTTTCTCTTATTTAATTGGTTTTGGTTTTTCTGGTTTCTAAGGTTAAAAAACGACCCGAAATCGAACAAAACCAGTTTGGTTTGAACAGGTTCTCGGTTCGGTTTGGGTTATATTAACAAGAAATAGTAGTATTTTCGATTCGGTTGAATTTTTATGTTAAAACCGGACCATGAACACCCCTACTCTGTAGATATATCTGAAGGTATGATCCATATTGGTTAAGGGTTCTTGCTTTCAGACTTTGAACCCAAGTTTTTTCATTATAATAGACCTATCTTACAAAAACTAATGGGATTAAAAAACATCAACACCATAGCAATTATTAGGCAAACCAAACACCAAGCAGCTTACCTTAGGTAGGGCATATTAGAGGTGAAAAAGTTTTTCCCTTTACACAACTAATCTCTTGCCTTAGAATCTTTGAAAGACCAGTTAGGTTTTCTAGTGACCATAATATTAGGTGGCAACTTCCTTGTTCACAAACACAAAGACCTCGATATCATTCCTGCTCCCAGAAAGAGTCGTCGCGACACCGCGCTCTCACAAGGGTGTGATAATTTTTATTACTATTTTTACTACTATTATCCTAACTATTTTTCATAACTAACATTAATACTACTGTTGGGCTAGCAGAGACCTCTTAGGTTTTGGCACAGCTACAAAAAACAAGTTGGAACTTTTACATCACTATTGATAGGTGATGGATTATAAACAAGTTCAAACTCTTACTCTTACATCATTATTAAATAGGTGATGGATTATATATGTAATTGAATTTTTATTTCATTTTTTCTTAATACAAATCAATCACCATATGTAACGCCTAGTTTAAATGAACATACAATTAACTTATACACACGGGATCTTGCACATGAAGCCTAGGAAATGGCAAAGATTATGTGGCCTTTCTAGCACTTTGATGTATGTATTATAAATACAAACGAGATGGTATGCCTGCGCACTGCCGCATGCTTATAAAATAAACGTACTTGATAGTGTTATAATTGTGAACCAACACTAAATAAGTAATAGAAACTAAAGGTATGATGGAGCCAATATTTCATGACTGAAAAAAAAAGTTGTGTTGGTGATAAAAAAAAACTTAGAGACTAAACAAAATGATTTATAGCAATCCACCGTGTTTTGTGAGGAAAAATACAGTGCTTTTGCCAAATAATTTAACTTTCCTGTTAATAAAAAGCTAAAAAACATTACAGAGCTAAATTTTCTACCAATTTAATATTAAAAAAAAAAAACCAATAATGATACTTTTGGAAGGAAAAAAAAACCTATGAGAAAAAATATTGTAGCAATTGACAATGTTTTGTGAGGAAAACTACAGTGCTTTCCCCAATAAAATAAAATAAAAAAACCATTTAGAGAAATACTGTAGCAATCCATAGTGTTTTGTGAGAAAAACAACAACGCTTTCCCCATATGATTTAGCTTTATTGTAATTATAATTCTTAACCAACTCCGTATTAAAAAAAAAAATCAGCAAAGATAATTTTAAAAAAATCATAAAAAAAATTATATGGGAAAGCACTACAACAATTTATAGTGTTTTAAAGAAAAAAAATTACAAAGCTAAATTTTTTAATTAGCTTAATATTAAAAAAATCAAATTGACAGAGATAATTTTAGAAAAAAATAACAAAAAAACACCAAAAAACAGGGGAAAAATCAAGTTGGAAAACACTATAGCAATTCACAATATTTTGTGATGAAAGCTACAGTGCTTCCCTACATGATTTAATCTTATTTGTAATGACTTGTAATTGTAATTCTCAACCAGCTCAATATTAAAAAAAAAAATCACGAAGATAATTTTTTTAAAAAATCATAAGAAAAAAAAACATGTGGAGATATATTATAGTAATCCACAATGTTTTGTGATGAAAGCTTAATCATGTCCCCACATGATTAAGCTTTCTTACAAAGTTAAATTCTAACCAACTCAATATTAAAAAAAAATAATCAACGAAGATATAATTTGGAAAAAAAATATTACAAAAAAAGAAAACACAAAAGAAAGTGGAAAAAAACCATATGAGGAAAAACTATATCAATCCATAGTGTTTTGTGAGGAAAAACTTATATTTACTTGTAATTGTAATTCTTAACCAGCTTAATATTTAAAAAATCAAATTGACAAATATAATTTTAGGGGGAAAACATAATAAAAATAGAAAAAAAAAAACCATGCAGAAAAAACACTGTAGCAATCCACAATAATTTGCGAGGAAAGTAACAGTGTTTACCTCATATATTGTAACTGTAATTTTTAACCAGCTCAATATTAAAAAATAAAATAAAAAAGATAATTTCAGATAAAATGATATATAAGAAAAAAAAAAAAAACAATGTGGAGAAACACTGTAGCAATCAACATTGTTTTAAGAAAACAAATTATAACACTAAATTTTCAATCAGCTCAATACAAAAAAAATAAAATCAGCAAATATAATTTTAAAAATAAAAAAAATAAAATAGAAAACTATGTGGAAAAACATCGTAGCAATCCACAATATTTTAAAGGAAAAAAATTACAAAGAGAAATTTTTAACCAGCTCAATATTTAAAAAATAAAAATCAAACAAGATAATTTTTTTAAAAAAAATAATAAATGAAAAAACAAAGTTGGAAAAAAAAAAAGAGAGTAATTTTGTAAAAAAAATTAAAAAAACATTAAAAAAAAAAAGGAAAGTTGGGAAAAAAAATGAAAAATGCCAAAAAAAAAACAGAGAGGAATGCACTGTGAATTACTGTTGTAATCCACAATGCATTTGGGTGTGGGAACAGTAATTTCCCCACACCATTTAGTTGTATGTATAATATGCAAGCTTCCTATAACATTGCGTACATGATCGTCCAAGAATTATAAATAAGGTTTAGTTTTGTAAAACTATATATTAATGAGTTAATATAGTTTTAATATGTTTTCGATAAGAAATATTTTAAAATACAATCTTTACTACATTTTTCAATATGCTATTAGTCAATTATTATTATTTAATAGTTGAATCTTCAATCATATCCTTAATTTTTTTTCATCATGAAATCTATTATTATAATCTTTGAAAGTGTATGTTGTAGGATAAGAAAAATCGTGAAGAGCTATGCAAAAAAAAAAAACCTTTACTGATATTATAATTTTATTTGAAAACAAAATAAAAATAAAATGGTATGTAATAAAATAACATCTCATTTATATTCTTAATAATTTAAGTATTTACTAAAATAACATCCTTCATGTATTTTTTAATAATTTTATTTTAATGAAATAAAATTAAAACTCAAAAATAAAGATCCAAAAAATTAAAAATAAAGGCTAAAAACAAGCCATGCTTGTGGCAAGTGACTCAGCATGACTAGATTATTCAAAAAATGATAGAACATTTTTTTTTTTTTTTTTTTATGGATGACATAACATCTATAGCTTATTGTTTTTTCTTTAAATAAAGCAAAGACTGAAATGTGATCAAAATAAAGTTTTGGAACAAATATAAAATTTTCAAAGTAAAATGGTGTGAAATCAACATTTCTCAAATTAAAAAAAAAACTTAAATTATTGCTAATAATCAATTTTGGCCCCCTAAATCTTAAGTTTTTGTACGCAATAAAATACGATTTTATTTTGTAAAATCAAATATCACCATAAATGTAAAGACATTTAATTTCCCCCACATAGAAGATTATAAAAAACCAACCAATAAGTCCAAATTCTTGATTAATAAAATGTCAAAGATGAAATTAAAAAAATTAATGATTATAATGAAAAACATTTCAAAGAATAGGACTAGAACATTGTTCTAATCCATGATATTTTGAATTTTTTGTCCATGGTGCAACAACACTAAACTAACCACATCTTTTAGTTTTTTTATTTAATTTAATTTTATAGTTTTATGATTCATGAAGGAGGAATTAATTTATTTTTTAGATTAGGTTTTATTTTTATAAAAATTAATTAAAAATAAATTAGATAGGATATCTAGTTGATACCCACGAATAAAGAAAGTCATATACTTAACCTGACTTGATTAAAAAAAATTAATGAATTTGAACATTCGAGAGTGAAAATTCATTATCTTCCTTTACTTACAATTATGACAAATTGAAATACGTCTAGAGTGTTTGATAAAGGATAATGACATATATGTATAGTGCACTTTTGAGTGTGGGAAAGTCCCGTCTCATGACAGAGTATCGCATTTAAAATCTCTTTCTTTCTTCCTTGGAAATATAGCAGGGGTGATTAAAAAAAAATTGAAAAACTGATTAAATTAAAAAAATGAATTTTTTTTTTGAAAAACTGAACAGTGAAAAAATAAATAAATTAATTAGAATATTTTTAAAAATATCTGGTTTGATTTTAATTTTTTAAATCTAAAACCGAAAAAATAAACTGAAATTAATAAAAAAAAACCAAACTGAAAAAACTTAAACCAAACTATATTAGAAATTACAAAAAAAAAACCCTAAAAAAATATAGTTTTTTGGTTTTTAATATAAATGTTTTGATTTTTACCAAAACCAAAACCGAATGAACAAATCCGATCGAAATGGGTTTTGATTTTTTTTTGTGTTTTTTAAATTTCAAATTTGGTTATTTTTATAGGTAAAAACTAAACCGAACTAAATAATCACCCTTGAAATATACAAAAAAAATTTTATTATTGAAATAGAGTGGCTAAAATACACTATATAATTTTATTTACAATTATTAAATATATGTAACATCATTATTTTTAAAAATCAAAAGGAGGTTGAGAGTTTTATTTGCCCAAGCTAATTGAAGCATATCACACAATTAAAGGAAAAGGCAATGCATTTGAGGTGATCTTCATCTCAAGTGACAGCGATCAATCCACCTTTGACGAGTTCTATTCAGAAATGCCTTGGTTGGCCCTTCCATTTGGTGATGGAAGGAAACAACTCCTGAGTCGTAAATTCAAAATTCAAGGCATTCCTGCAGCTGTAGCGATTGGCCCAAGTGGCCGGACCATTACGAAGGAAGCTCGGATGCACCTGACAGCTTACGGGGCAGATGCTTTTCCATTTACCGAGGAACATCTAAAGCAATTGGAGGAGGAGATTGAGGAAAAGGCAAAGGGGTGGCCAGAGAAAGTGAAACACGAACTTCATACTGAGCATGAGCTGATACGTGCTAAACGCAAAGCATATATTTGCAAGGGCTGTCGTGAAACAGGGTATAGTTGGTCTTTCTATTGCAAACAATGTGACTTTGATCTTCACCCCAAGTGTGCTTTGAAGGACGATGAAGATACTGGAAGTGAAAAGGGAAAGGAAGGATGGGTTTGCGATGGAGATGTGTGCCGCAGAGCTTAAGCAGGCAAGCACTGCTTGTGTCTGGTTTTATTGGCTTTCTGCTGTAGTAAGTATGCAATGGAAGATATTTGTTGCATGTGTGTGAATATAGTGGGGATGTCTCTCCTGTTATCGTTATGTCTCTAAGAAGTGTGAAGCTAAAGGTTCTCATGTCCTGTATTTGGATACGAAAAATAAATAAACACCTCTCTGTGTTTGTGTGAATCCTGTGACCCCCCTTTGAAACTTGGGAATCCATGGTTGATGGTTGTTCTCAAAGCTCAATCACTTGTTATGAGGTTTTTGTCATTCCTAAACGAAAACGCTATGCATGATTGCATTGTAATTGTAATGCTGATTAAATACAAAAACTGGGCTGATTGTGACTTAACCAACATTATACAATGAAACCATTGTAACTCCACCGTAAAAGAAACAAGAATATCCAATCCAAGCAACTGGATAGTCATTCTTACCCCTCTCAGCCTTCTCACATTACTTGTTGAGACGGATTTCAGAATCAAGAAAGCAGCATTAATTCGAACTCAGAAGTAAGAAAGACAAATGAAAATCCCAGCAGGTGGAAACCTGCGTTTGTTGATGAACATGTCTGCAATCAATTAAACCAGAACCACGGGCAGGCTATTGCTTGTATCAGTTCATGGCACGCAAAGGACGGATAGGATTAGTGGTGAGCTTGGAGAAGTTAACTCCTTCCCCTCGCAGAACAGGATTCGGCGACAACAATCAAGCACGCTGCCATAAAGTTTGAAGCCGTTGAAAAAACAATCGCTTCTATGGCCCATTAATTATGTTCAGCTTATTTACTTTTTTCATGTTCTCGCAGTTTCTTTTTGCCACGTTTCATAGCTTCCCACCAATAAAAGGCTGTTTGACATTGAAGTTCAACTTGTTTTTTAAAAAAATTTCAATTTTTTTTTTTTGCTAAAATTGAGTGTGTTTTGTACTTTTTAGATCGTTTTGATGTGCTGATATCAAAATAATTTTTAAAAAATAAAAAAACATTATTGGCATGCTTTTCGACACGAAAAGCTATTTAAAAAGCAACCGCTACCACAATTTCAAACACCGTCTAAATCTCATGTGCTTTAAATTTGCCTTCGCCATGACAGCCACAAAACATGCTTGATGTGTTTTTAAATAATTAATTTTAATGAAATAAAATTAAAACTTGAGGATAAAAATTCAACAAATAAATAAAAATAAAAGCTAAACACAAGTCATGTTTGTGGGGGCCAAGTGACTGCCATGCTTATCCAAAAAATGAAAGAACCATTTTATTTTTTCTTGGATGGATCACACATTGGCCTTTATTATTTTATTTTTAAAATAAAACAAATGATATATTATTCGTTTACTCAATTATTTTTTTGTTATGGAGAAGTAGTTGAAGAATTGGATCAGAGTTTTTTTTTAATCTAAAATTCTATTTTTTAATATATTTTTATCTAAAAACACCTCATAAATACTTTTAGATTGTCTCTAAACTAATCCATCAACTAAAAAGAAACCCTAAAATTATTTTAAAAATACAAAGTTTAACTTAAAAGCAATTCTCTCAACCTCCATTTATCTTTTTTTGGCAATATAAAACTCAAAAACATTATGATAGCACTCTTCTTGTCAAGAAGAATACATTGACATACATTTTAGCTATTTTCAACTTTTAGATTGAAATGTTATTAAAATAGAGTTTTGGATCAAAACATAAATTTTTCAAAGTAAAATGGTGTGAAATGAACATTTCTCAAATAAAAAAACCTTAAATTCTTGCTTATATGTCAATTTTGGCTCCTCAAGTCTTAAATTTTATATGCAATAAAATAGGATTCTATTTAGTAAAAATAAAACATAACTCTAATGTAGAGACATTCAATTTTCCAAAAAAAAAAAAGATTATATAGAAAACCAACCAAAACCAATCAATAAGTCAAATTCTTGATTTATGAAATGTCAAAAAAAAAAAAAAGTGTTTGGTGACTATAATAAAAAAACAAATTAAAGAAAAAAAACTAGAACACTATTTCAATATGTGATATTTTGAGTTTTTGTCCATAATGCAACAACACTAAACTAACCAAATCTCTTAGTTTTATGTTTAATTTATTTTTATATTTTTATGATTCATGAATGAGGGATTTTTTTTTTTTTTTAGATTAGGTTTTATTTTTATAAAATTAATTAAAAATAGATTAGGATATCTAGTGGATACCCACAAATAAAAGTTATCTACCTAACTAGATTTAAAACCTGTTTGTTTTTTAGACAACATTTGTATTTCTTCTGAACTCATTAATAATGGTGTTTGGTTACTGATTTGAAAATAATATATAAATTGTAGGCCTCTCCATTTATGAGGCAGGAACCTTAGTTATGGAAAAGTAAATTTTTATTTGCTTTTAACAAGTTCAACCACAGGTTGAACTTTTTTATATAGATTCACTTTGCATTATTCACTACACAAAAGTAAACAATGCAGAGTAAGGTGTTACTGGTATTGGTAATGGATAATCCCCCCTCCCCCCTTCTAATTTCTAAAATATTTTTATTAACCATGTTATTTAAAAAAAAACTCTAATTTTCTCTACTTCTCGAAGATTGAGGCAGTCATCATGGATAAATTTATATATTGTATTATTGGGTTACCATTGTTTGTAAAAGGTTTTTCATTTTAAAAAAACAATTCTATGAAATATAAAATAAAAAAACATGTTTATTAATTGGGAATGGAAATTATTTTTTCAATTCTTAATTTTTTTTAAAATTCAAGAGCATTAAAATAGTTTTTTTTTTTTAAGAAATTCTTTGCTATAAAAATAAAATTCATGTTTTGGAAGTCCTATATTTTCCATTTTATTTTATTTTTTTAATAAATATATTTTTAGTTATTTTATAACTTTAATTTAAAAAAAATTTCTCAATGAAAAATATTAAATTAATTTTTGTTCAACTTCAATTTCAACTATAATTTTAACTGAACATATATAAATATCAAACCAACCTCAACTAAAAATATTTTTTTAAAAAATATAACCATAAAATTACCATAATACAAATCATACTTCATTTTGAAGTGGAAATTCATTACCTTCCCTCACTTAAAATTAATTGAAAATTTTAAATACTTCTAGAGTGTTCGATAAAGGATAATGACATATATGTATGAGTGTGGGAAAGTCACGAATTATGACAAAGTATAGCATTTAAAAATTCTTTCTTTCTCACCTAGAAATATAGGGTCTCTTTTTTTAAATAGAGTCATGATGTGGCTCAAATACACAATATAATTTTATTTATAATTATTAAATATATGCAATATCATTATTTTTAAAATAAAAAAGAAGTTGAGAGTTTTATTATTGAAAAACTCTATTCTTAAAAAATATAACCAAGAACTCTATCAAGTTTGGATTTTAGCCTGTCTATTAAATTGCATGTAATTATTATCGAGTCATATTTTATAGAGAATCGACTAGGCTAAAAATCTAATCCAGAATTCTCTTGATATTTTGAGAGAATTTAATTAGCATATGAATTTTATTGAGGTTTGTGTTAAATGTTTTTTTTTCTGATACTTGAGGAGCTTTGTATGACTGGAGCTGGAGGTACATTTTCATGATTTATTTTTCTCAATAATTTTTTTAACATTATTGGTAGTGGAGGCATAGGTTTTATTTTACATTCTTGGCCTTCATCCTTTCCTAAGCTTCCTATTTAAGATGCCACGTATATAGTTTGTTTGTTCGTTCATTTCAACTATGCTTTACATATGATGATTGATTTATATTAGAAAAAAAAATGACAGAAAAATTCATTCCAAATACAGCAAAACCAAAAGACAATAATTTTCTAATTAAAAAAAACTAATTAAGGATTTTTTGTATCAAGAAATATAAAGATTTTATTAAAGAGGTAAAAATACAAAATATATTTCATAACAAACTCACAAAAAAATTATCAAACCATGGATAAAACTAGAATAAAAACAAAAAAAAGAGATTAAAAAAAGAAGCAAGAGGAGATTTCTAGAAGGAGGTGATCATGCGAATGCCACTTCATCGGACGTACGTCATCATGTCTTCGTCATTACCCGACACCAGCCACGCCTTGATGTCGTTATTGAAAATGGAAATTATAAACTGAATTCTTCTTATTCATTGAATAATTTGATACAATATTTATAGTGTAGCTTCAGTGTAAATAACAGAATTAGTTGTAAATAACAACCTTTTGTAACAGAATATAACTGAATACAACTGAATGTAACAGAATATAACTGAATATAACTGCCTGCCATGCTGAGCATATCAGCTTCAACGTGTTCTTGCTTGTCAGTGCAGTAGCGTGAGCATGAGTAGTTTTTCCCAGTGCAGCATTTTCATTGTATCACTGCTGCAGAAGTGTACTTGGCTGAGTATATTCAACACACCCCCCCTCAAGATGAGAGTCATGAACATGTCAGGGAGAATAAATGTTATGAACACTCAGCTTGGATAGTAAGGGATGAAACAGAGAGGGACCGAGAGCTTTTGTAAAAATATCAGCCAACTGGTTTTGAGAAGATACATGAAAAGTGCGAAGAACACCAGATTGAATTTTCTCACGAACCACATGACAATCAATGTCAATGTGTTTGGTACGCTCATGGAAAACAGGATTGGCAGCAATGTGAAGAGCAGCTTTACTATCACAATAGAGAAGAGCAGGCTGGAGTGGGACGTGTAGGTCAGTGAGAAGATTTCGAAGCCATACAAGTTCACAGCAAGTGGAAGCCATGGCCCTGTACTCGGCTTCAGTAGAAGAACGAGAGACTGTGGTTTGTTTCTTGGATTTCCACGAAATCAAAGAGTTGTCCAAAAATACACAATAGCCTGTGACTGAGCGGCGAGAATCCAAGCAACCAGCCCAGTCTGAATCACAAAATGCTTTCAATTGCAGGTTAGAAGCAACTGGAAAGAACATGCCCTGAGCTGAGAGGTTTTAATATATCTTAGGACTTGAGTGGCTGCATCCAGATGAGGAGCTCGTGGCTTGTCCATATATTGACTTAAGACCTGAACAGCAAAAGAAAGATCAGGTCTACTGAGAGTGAGATAGAGCAATCTTCTAACAAGGCGTCTGTAGGGAGTAGGATCGGCTAATAGTTGGCCAGAATCTCTAGAGAATTTCACATTAGGATCCATAGGAACTTTGGCCGGTTTGGAAGCCAACAAGCCAGTAGTCTCAAGTATGTCCAAGGCATACTTGCGTTGACAAACAGAAATTCCAAGCTCACTGCGAGCTATTTCTAACCCCAGAAAATACTTCAACTGACCAAGGTCTTTAAGCTTAAACCTGTCGTTAAGCATGTGAATGAATATGGAAACAACATCTGAATTATCACTGGCCACAACTATATCATCAACATAGACTAATATAGCAATAAATGAATCTGTCAAAGATCGAGTGAACAAAGTGTAATCAGCCTTGGACTGCACGAAACCAAATTCAATCAAAGGCAGAAGAAAATTTTGGCAAACCATTGCCGTGAAGATTGTTTTTAAACCATAAAGTGATTTATGTAATCTACAAACCTTGGACCCCCCCCATTTTAGCAAAACCAGGTGGCAATGTCATGTATACTTCTTCATCTAAATCACCATGAAAGGAAAGCATTGTTCACGTCCAATTGATGAAGATGCCATTGTTTGACAGCAGCAACGGCTAAAAGGGTTCTGACAGTGGTGAGCTTAGCCACAGGAGAGAAAGTATCATAATAGTCCAATCCTTCACATTGATTATACCTCTTTGCAACAAGTCTAGCTTTATACCTCTCCAAAGTGCCATCAGATTTCAACTTGACTTTATAAACCCATTTGCAGCCAATAGTGTGTTTAGATGCAGGAAGATCAACAACAGTCCAGGTGTTATTCAATTCAAGAGCTTTGATTTCAGTATCCATAGCCTTACACCATTCCTTACTACGGATAGCTTGAGTATAGGAAGTAGGCTCAGTAAGAGCAGAGACAGAAAGGCTGAAAATATTTCTGAGCAGGAGAAAGATGAGAATATGAAAGTACGGATGAAAGAGTGTAAGGAATACCTGAAGCTGAATAGGAAGGTGCAGGTGCAGAAGAGGAGGTGGCAACATGACAATGATAGTCATGCAAATATCCAGGTTTGTGTTTTATCCTAGAAGATCTTCTGCCCGGCTGAGAAATGAGCTCAGAAGGGGATGGTATAAGTGGTGCTAAGTCAGAATTGGAGGAAGAGGGAGGAACAAATTGACAAATAGAAGAATTGGAAGGCATTGGATCATTGAAAGGAGCAACTGATTCAGGCAGGGGAAAGGTAAGGGAAGAACAGAATCAGTAGAAGAAGAAGGGTGTGTGAGTGCAAAAGGAAGATGGTTTTCATGGAATATGACATTGCGGGAGACAAAAACAGTATGTTGATGTAAATCATAGAGTTTGTATCCCTTGATGTGAGAAGGATATCCAAGAAATATACATGGTTTAGCTCTAGGATCGAATTTGTGTCTATGTCTAAATAAAGTAGTGGCATAGCAGAGGCAACCAAACACCTTCAAATGAGAATATGATGGACGAGAATGGAACAAAGCTTCATAAGGTGATTTGTTGTGTAAGACTGGAGTGGGAATGCGGTTGATTAGATGTACTGCAGTAAGCACACAATCTCCCCAGAATGGTAAGGATAAATGAGATTGAAAATTGAAGTGATCTAGCAACGTTCAAAATGTGTTGATGTTTGCGTTCAACAGTGGAGTTTTGCTGCGGTGTCTCAACACAGCTTAGTTGATGAATGACACCCTTTGATGCATAGAATTGGCTCATATGAAATTCAACACCATTATCTGATCGGAGGGACTTGATTGTGGTATTGAATTGTGTCTCAACCATAGAAAAAAAAGATTGAATATGAGTGTTGGTTTGAGACTTATTGTCTAAAAGATGGATCCAGGTGAATCTGCTGTGATCATCGACAATAGTTAGAAAATATGAAGAACCACTAATGGACTTAGTAGAAAAGGGACCCCAAAGATCACAGTGAATGAGATCAAATGGTTTTGCAGAAGTCGTAAGGCTGTGAGGAAAAGATAAACGGTGTTGTTTAGCCAATGGGCAAATGCTGCAAGTTGTATTAGATTCATGTAACACTTTGAGGGATTACATGAGAGAGTAATTTCAAGGGAAAATCAGAAGGGTGGCCTAATTTGTAATGCCATAGACTATTGTTTACAAAATGAACAAAGAAACTAGCAGGGGCTAGATCAGTGAGTGGAGGCTGAAACATGGGTGAAACAGGATTGAAAAACATAGAAGTTCTAGATAAAACAAAAACTGGAATTTGCTGCAAATGATATAAACCTCCATCTTCTTTTACCCACACCAATCGTTCTCCAGCTTGTAATGGTCTGGACAAAACAGAATTGGGGTAAGAAAATGACACAGCACTGTAAGGTGTTAATCAGCTTGCTGACTGATATCAAATTGAAAGAAAAAGAAGGAATACAAAGCACGTCTGTTAAGATAAAGGAGTCTGAAATTTTAATGGTACCGATGTGAGTAACTGAAGCATGTTCTCCATTAGGCAATCTTACTGTTTTAGAAACAACAAAAGTGATTTGTGTGTAAAAGGATGTGGAACAAATCATATGATCTGTAGCTCCAGTATCAATTATCCCAAGAGCTTTGATGGAATTTGTGAGAGGAGTTGATTGAGTGATTGACAAGGCAGATGCAAAAACAGAATGTGTTGGAGCTAGAGTAGATAGTTGAGGTATAGGGGAAGGAGTACCTGCACGTTTCATAGTGAGTGAAGTATCACCTTAAGTAAGGATGTCTGATTCTGGACTGACAGATGATGAAACTTGATTGACAGAAGAGTCAAGTTCTGAGATGGATGGTTTGAGCATCTCCATGAGTTGCTGACATTGTGTGCATAGGTAATAGGCAGCTGAGGGGCAGTGGTTTCAGAAACCTGATTGACACTGTGAGGTGCATTCTTTCCTTTGGTGAACTTGTAACCAGGTGGAAATCCATGAAGTCTGTAGCACTTTTCGATAGTATGGCCAGAAACACCACAGTGAGAGCATATAGATCGATCTTTGCGGGGATAAGAAGGTCGGTTTCCAGCAAAACGAGTTGGAGGTATTGACCTAGTAAGTAAAAACAGTGGTGTTTGGATTGAAAGAAGTGCTAGAAGATGAAATCATTCGTTGCCTCTCCTCTTGAACAACAAGTGAAAAAACTTTGTTGATGGATGGCAGTGGATCAATCAGCAAAATTTGTCCTCGAATATGTGAAAAATTCTCGTTCAATCCCATGAGAAATTGATAAACATGCTACTGATGATGATATGATAGAATAGTCTTCAATGCTCCACATGTGCATGTAGGAATTTGGTTGGTGATTTCCCAATTCATCCCATAAACCTTTCATGGCAGTAAAATATGCACTTACAAAATGATTGTCTTGTGACAAACATGAAATGGATTTTCGAAGTTGAAAAATGCGTGGTCCATTGTGCTGAGAGAATCTTTCCTGAAGATCGCTCCAAATGTCAGATGCATCATCTATGTAGATAATGCTGTTTGGCAATCTCTGTTGAAACAGAGTTCAACAACCATGAAAGAACCATATTGTTGCAACGAGTCCATGCCAATCCTTGAGTATCAGACAAATTGGATGGTTTAGGCAGAGTATCATTGACGAAATGGAGTTTGTTCTTGGCTGATAAAGCCATCATCATTGCCCTCTTCCATGAGTTGTAATTTTCACCATTGAGCTGCTTTGAAACGATCATGGCTCCAGGACTGTCACCATGATGCAGAAAGAAAGGATTGGAAGGATCCATTTCTGAGGTAGTTCCAGCCATTGCAAGAAATGAAAGAGAGAGAATGCAGAAAAAGGGGATGAAGAAGATGAAGAAATTTGAGAGTGCGGAAAAAAAAATCAGAGAGTATGCTCTGAAACCATATTGAAAATGGAATTATAAACTGAATTCTTCTTATTCATTGAATAATTTTGATACAATATTTATAGTGTAGCTTCAGTGTAAATAACAGAATTAGTTGTAAATAACAACCTTTTGTAATAAATATAACTGAATACAACTGAATGTAACAGAATATTACTGAATATAACTGCCTGTCATGCTGAGCATATTAGCTTCAACGTGTTCTTGCTTGTCAGTGCAGTAGCGTGAGCATGAGTAGTTTCTTTTCAGTGCAGCATTTTCATTGTATCACTGCTGCAGACGTGTACTTGGCTGAGTATATTCAACAGTCGTCGTTCACTGATTAGAATAATAATTTCCTAGGTCGGTCGTGCAGGTAATTTAAAAGGAGCCTTAGCCTGGAAGTTCCATCACATAGCAACTGGGTTTGGCAATTGTTCTAGCCTTTTGAGTAGTTCATCACATAGCTAGCTATGGCCACCGAAGACGTTTCTCTCGACCTTTCAACGCTTCTTTCTTCAGAAGAGAGGGACTTTCTCATCCGCAACAATGGTGATCAGGTACTGCTTCTCTGATCTTATTCAAGTCTTCTTCTTGTCTTATTATAAGTTGACGTCTTTTAATTTTTATATGAACTTGTAGGTTTTTCTCGTAATTAAGATGAATATCATGTTTAAATTAGACTGCAAGCCTTGCTGAAGAACAAATTTATGACCAATTTCTGAAGCTTTTTTATGATTAAGAAAAAGCTCCTTTTTTTTTTTTGTTGCTTCTCTCACTGGCAAGAGAAAGAAACCATGAATAAAATTGTGATTCGTTAAGGGCTGATGTTTTTTTTTCTGATAATGTTCGACATTAATTTTTAGGTTAAGGTCAGCAATTTGGTTGGGAAGATTGTGGGGTTCTACTTCTCTGGTTCGTGGTGCGGCCCATGCCGTAATTTCACTCCTTTGTTGGTAGAAGTCTATGAACAGCTATCATCCAAAGGCGACTTTGAGGTGGTGTTCATTTCTTCTGACAGAGATGATGAATCCTTCAACACATATTTCTCCGAAATGCCCTGGCTTACTTTCAATAACTTGCTTATTATCTCGAATTGAATTCATTAGCCAAGGTATTTTTATCAGTCAAATGGTTTACTCTTGATTAGGTCCGAGTGTCTGATCTAGTTGGAAAGAACATTCTTCTTTACTTCTCAGCTCAATGGTGCCCTCCTTGTCGTGCCTTTTTGCCCAAGCTAATTGAAGCATATCACACAATTAAAGGAAAAGGCAATGCATTTGAGGTGATCTTCATCTCAAGTGACAGCGATCAATCCACCTTTGACGAGTTCTATTCAGAAATGCCTTGGTTAGCCCTTCCATTTGGTGATGAAAGGAAACAAATCCTGAGTCGGAAATTCAAAATTAAAGGCATTCCTGCAGCTGTAGCGATTGGCCCAAGTGGCCGGACCATTACGAAGGAAGCTCGGATGCACTTGACAGCTTACGGGGCAGATGCTTTTCCATTTACCGAGGAGCATCTAAAGCAATTGGAGGAGGAGATTGAGGAAAAGGCAAAGGGGTGGCCAGAGAAAGTGAAACACGAACTTTCATACTGAGCATGAGCTGATACGTGCTAAACGCAAAGCATGTATTTGCAAGGGCTGTCGTGAAACAGGGTATAGTTGGTCTTTCTATTGCAAAGAATGTGACTTTGATCTTCACCCCAAGTGTGCATTGAAGGAAAGATGAAAAAAACTCAAATGAGTTAACTTTGTTTGAAGTGAAAGTAAGAATTTTTGTTATATATATTCAAAGAAACTACAAAAAGGTAAGGTTATGAAATAAAAAGGCAAGTTAGAAAGTGCAGAAGAAATTTTCTTGTTAGTTTTTAAATTTTATATTGTAGAATTTATGTCTACCAATTCATATTTAATAATAAAAATTAAAAGATATATAGTTAAGGGATGTGGCTAAATTAACCCGTCCCTAGATTTACTTGATATTTAATTTTAAAATTTTAAAATAAATAATTAAGGTGCACGCTACATCGGTTACTTTAAAAAAAATTTGAAAGGGTGTGTATCCTAATCTCCACCGTTAATCATACCGTCCATGAGTCTGATCGCACGGTTTTTATAACATCTTCAGTCTTCTGTCAGTATATTCCAATTTTGCGGATCAAATCATATCTCTCGCTTTCTCGGTAAGATTCTTCCTCTCTCTCTCCTTTACCATGCGATCTGCGTTTAGAATTATTACTTCAATCCTTCGTTAATTCCTTAATTATGATCTAGGGTTTTGGGGTGTTAATTAAATTGAATTATTATGTTTGGGTGATCGTTGTAATTTTTGGTGGTTAGATGGATTGGCAAGGACAGAAACAAGCGGAGCTATGGATGCAGATACTGCTGTTAGTTTTCGCGGCGGCGGCTTTAGCTACAGGTTATATAATAGGATCGTTTCGAATGATGATGCTAATTTACGCCGGTGGAGTGGTTTTCACCACACTGGTTACTGTCCCTAATTGGCCCTTCTTCAATCGCCATCCTCTCAAGTGGTTGGACCCAAGCGAAGCTGAGAAGCACCCTAAGCCACAGAAGGCTGTGGTTTCCAAGGACAAGAAGAAATCGTCCAGGAAGTAGGTTGGTTTTATTAAATTTGACTGGTTTTTTAGTCTAAGCATTTGTTTGCTAGGGTTTTTAAATCTTCAATTTAATGGATGGAATGAAACGTTATGGGATGAATTGGGTGTTAGAAATAACTTTGTTTTGCTATAAATTTTATACCTTTTAGACAATGCCATTCGAGTTTCAGTTAGTTTTTTTTTTTTACTTTTTTTATGCTTGTTTTCTTGTTGGTTTTTCAGTCAGTGACAGCAGCAGGTTAATCTGATTATTAGAATGGATAGCCAATGTTAAGAGTACTGCATTTCGAGAACTAGACCAAATTCATCTTACTGGTCACGGAATGCAAATTCCTGTGCGCGCGGATGTTTCTTATCCGTTGGATTTTGAAAAGTTAATTGCTGAACTTTTTAAAAATGATAGACATTGTTTTTATCCAGTGGCCTGAAATGGGTGTTGCACGAGACAGATGCTTGTAGTGATACGGGAAATGTATCCTGTTTATGTTCTGGATGAAGCGGGTTTGCCTTTTTATGAGGGTTTGTTGTTTTTGTTGATAAGTAATACTATAGACTGTTGCTTCTTTTAAATAGAATTGAGTTGATTATTAAGAGAGAGTGCTGATGATAAAAGTGAGGTATATAATTCTTTCAATTCTAGTTTTATGGATGAGTAAATTTTCATTCACTATCAAGAAAGCAGCAAGGCTAAACCTGCTGCATTTGCTGAAGTGGGCGTGCATTTGATACAATTCTCAGTTAAAGAATCTTGAGTAAAGGGTTTACTGTTGAAGCTATTAACAGGAACTAAGAAACAAAGCATTGCATTATATCAATGAACAAAGTAGAGTTGCAATTATTTGATTCTAGTTAACTTCATATACTGCCCCCTTTGAGCTTCATTTGTGAAGAAATTGATCTTATAATGGTAGGTTGCGTCATATGCCTTCTATCTGTTCTGGTATTTGCCGTTGGAAAGAATTATGATATTGCTCTTCTATTTGTTTTCCTTTTCTCGTTATTGACATCCAACTCTTGACTTCAAAATTTTAAAATTACATCACAATGTTTACAGTACATCACAATTTGTTATACACACTAATTTAGCACTTTGAACACGTTTTGTTTCTTTCTCCGAATTTATGTCATCGTGCATAATTTTAAGAAATGCTGAAACTCGTTGTTGTGTTTGTTTGAAAATGTATGATTATTTACAAGTATAATTTTTCTGAAGGGAAAATGATATTAAAATTAAAATAAGAAACTAATTCCCCTTGTATGATTCATTGTTCTTTTGCTTGGATGAACATTGTTTAATTGATGGAACTAGTGGGTGGGTTATATGGTATGACTGGATGAGAAGTAAAGGGTCCTCAAGTAAATAACAGTGGAGAACCTTAGACTGCAGCTTTGGGTGACGTGAGATGAGATTTTTTTGCCCAGAAAAGTGGTAGGGGATGCTTCCCATTAATTTTTGGCTTCTCTTGTGGTCAATTTGTGTTTAACCTCTCGTCCTTGTTTTGTCGTGATGACCTGCCATGTTCTTCCTGGCTGCCAGAGTTATGTCAACTTCGCCAAATCTTTCTCCAAAATTTTACTCGACTAGCCGGACCTTTTCCTTCTTTGGCCCTCCGATATAGGTGGTTGATTGAGTTTGTAGTTCGAAGCAGGGTAGGAGAGTTTTAAACCTTCTTCAGGCTGGAAATTGGAATAAGAGACCTAAAGCTGACAATAAATTATGTGCTACCAGCCTACCAACAGCTATTTGGTCCAAAAATTCAGCCAGCCATGGAATAGACACAGATAACATCCCTTCAACGCCCTGTATGAAGGAAAACGAGTGGCGAATGGGTTTACCACACGTGGTGATTAGTTTAAGCTGATTTCAACAAGACTTGCAGCAAATCAATACAAATGGAGCAAAATTGAATAAAGCCGTAGGACGTCTTATGTTTCAGAAAGACTGAGGGAGTGCTTTCATAGGATAAACTCAAAGTGAGGACAAAAAATTCTTTAAACGGCAACGGCTGCAAAAGTTGGCCATCATCAGATGAGCGTTTCCGGTGTGGCCTTTTTTTCAGGTTTTGCTAAATAAGCTCCGAGCTGCTACAGCAACGATCAAGGCCATAACTACCTTTGTTTCTATACCATGTCATTTTTATCATAAGCCCAACTGGGCTCCTTGCTATAGATTCCTTCACAGTATTGTGGTTCCAAAGATTGACTTTCCATCCCATTTCCTTTTTCTCATTTCTCATTCAAAAAAAAATTTCCAAGATGTTGCATCAATTTCATGTTCCTGAACCCTTGTTCTCGTGCTTTACACCCGCTTCAATTGACTTCAAGCTTCTCTATAAAGTCACATGTGGAATTTTTTTGTTTGAGGAGAAGAAAAACCAATAATTTCCTTTCAGTTGGTCAAAAATATATATTTATATTCTTGAACTAGATAACAAAAAAAATAGTTTATGCAGTGACATACTATATTAGGGGTTCGTGCTATGTTTTAGGTTGATTTATTGTTTTTCAGTATAGAAAAAATGTCAAGATGATGCAAGTGTTTTTAGAAAAAAAACAATTATGGTCATTAACTTAATTAGATTTAATAAGCTCAACTAATTTGATAATATGATTAGAAAAAAAATATTAATAACAAATAAAAAGAAAAAAAAATCAACAATAATTCATTGCCAAAGAATTGTAAAAACAAAATAATTCCCAACCAACTAAAATAATTATAGATAAAATTGCAAAAATAAATTCAACAAAAAAAAGAATCAGAAAAAAAATTGAATTGAAAAGAATAGGGACTAAACTTGACCAAAAAAAAAGAAATCAAAATGTGAGGGATAAAATTGAAAAAAATGATTCAATTAAAAAAAAAGAATTAGAAAAAAAAATAACAACTAACATAATGAAAACTAAACTTAATAAAAAAATCCAATGATGAAATAAAAAACAAAATAAGTTCAATAAATAATTCAAAATTAAATATATTACAATCAAAAATAATAAATACCTAATTTGATTTAATGAACAAATGACTAAACTTATTTGATTTTTTTGCAACCCCAGTATGTTTTTCTAGGAAAGGAAGGAGAAAAAAAGAGAGGGGATACATTGTCAGAGCTCAACTATCTCTCGTCTAGAGAGCAGTGAGACTAGGGGTGTTCAGAAAAATCAAAAAACCCGAGTAAACTGATAAAACCGATAAAAAATTAACCAAAAAAATCAAACCGAAAAATAAAACCGATTAAACCGATTAGATTATGTAGGAAAAACCCCCGGTTCGGTTCGGTTTTTCGGTTTTGCAGTGCAAAAACCAGATGAACCGGACCGAACCGGACCGGTTAAAAAAAAAAGGTCCCTACGCCCTAGTATAAAAAGAAAATGTTGCTGCCCGCGCCGCGCCTCTCCTTTCTCTTCTCTTCAGTCTTCACTTTACTCTCTACTAACCCTTAAATAGTAAACAGTAACCACTTTCAAATTTCAATTTCAATTGTCAAACTCCTCTCTCTCTCAGGCTCTCAGCGAATCACAGATTGATGTTTCCTCAGTCTCCACTGGTCCAAAACACGCTGTGTTTCCATCAGACCGGCGTTTCCTCAACCTCTCAAAACCAGTGAAGCAGTGACAATGAGTTTTTTTTTTTTTTTTTCAGTTTTCTAATTAATTAATTAATTCTCAGGATGATCCAATCTGCACCAGAGAAGCCATTCCATGGGATGAATGGAGGCGGATCCTCTTTTATGATATTGAAATAACTTGTGTCCTTGACAACCCACTCTCGTGTTATTCTAAGATTTGAATTTTCTCTTTTTGACCATTTCAGACAGCAAACCCAAACATTGTGTTGGCTAATCTTCAAGGTTTTGTTTCTTTTCTCCAGTTTAATAAACAAATTGGCCACTGCTAGGACTAGGGATGATGGTGCTCAAGGCTGGTAATGGTGATAAAGGGAGATGGTAACTGGATCAAAGCAGAGGATTGGAGGGGATTTTATAACGACTGTAGTAAGAGAGGGGGATAATGCCCAGAAAATACATATAGATTTGTCCGGTTTTTTGAATAAAAAAACCAAACCAGAACCGAACTGGAATCGGCCGGTTTGGGCCGGTTTCCGGGTCTCTTTTTTCTTTGGTTTAGTTGTTTTTTTTTTTGATAAAAACCGAACCGAACTGAAAATAATCACCCCTAAATGAGATAGATCCAACGCATTTCTAGAAAGCAGTGTTGAGAGAATGGATGATGCACTACAGAAAAACATAGGTGACTCCAACTTATTGACAAGTACATGGGTGACTCCCATTTCTGTACAAGTAAAATGTCAACTATTTTTTTTATTCAAATTATATTTTATATATATTCACAAAAATATTGGATAAAAAAGAAAAAGAAAAAAGAATACGAACAACTAGAAATTAAATATATATATATATATATAAGAATATGGGAAGAAGTCCCTTTACGAAAGCTACTGCAATTCGACTCTCGTGTTCCTACTTCCTATAAGCTTCAGCCGCTACGACCTTTTCTTTTCTTTTCTTTTACTTTTTTTTTTTTTTTTTGTTAAGTTAACGAATTATTAAAGTCGTTGTGGAGGGTGACGACATGTTGTGGTCGGTTTATGAAGCAACAAACAATATCCCTTCTAACACGGATGGCTGGCTGCAAGGAACCATCCTCTTGGAACATCAAGGGGTTAACTATTCACGGCGTGTCAGTGCCTTGTCAGATTTTTCAAAAAGAATTAGATTCGTCCCAGGCTTCTTTATTAAATCATATCGTAATATATATATATATATATATATATATATATATATTATTGAATAGACTATGTATGGATTAGAGTCATTCACTTAATTCAACCCGTTGCCCATATTCTTCCATATCTTATAATCCCTGTAGCTTGGCATGTTGGACGGTGCGGACGGTTCCTTAAGAAGTTAACCATGAGAATCAGCTCGCATAGCTTTTCTGGACACCAATTTGACTATATCCAATCTTATCCATTAATTAATTACCTTCACGAGGAATACGATTCATATTGCAATGACTCAGCTTCCCAAGAAGGATCTGATAAATCTTGATAGGTGTAGTGGGTTTATTTCTTATAATTTATTAATCTGACTATCATAAATTTTAGAGTAATTTAAATTTTATATAGTTGTTAATTTTAGAATCTAAAATGATTAATTAAAATACATATAAACTAATTCAAACCATAATAAAAAAAAAATAATAATGATGATATTATGCACAAAACTTACATATTAATTACTACTAGCAAAAACACCTAATGGCTGTAGCTAAAACACACATAAAAAACCCTACGACTTGGTATAAAATATCTCGTAAATCTCTACAGTGGCGGAGCCTAGGAATTAAAAAGAGGAGGCAAGTTAATTAATAAATACTATATTATATAAATATATATTAAAAATTAAATTTGAAACAAATATATATTAACTTATATCAAGTAAAATTAATTTTAAAATACTTTTAAAATGAAAAAACTTACATTATAATTATTCTTTTTAAATTTTTATAATAAAAAAATTCAGTTTAGTTATTTAATAATTATAAATCTTCCATATGAAATTTATAATAAAATATATATTAATTCATCAAAATCCATTTTATATCTCATTACCATGTAGCATGCTGTAAATAATACATATGAATATGAATCATTATTGATAGTTTAAATTTATCATAATATATTATTTTTAAAAATAAAAATTAGTTTTTTTTCTTTTTTTTTAGAAAAAACCAACATTTAATTTTGCAAATATCAATATTTACTCACTAATAACAATTGAAATGTTTGCTTATTTATCTCGTGAAAAAATTTAATTCCATACTGTAATTAATTCAATTAAATAATATAATTTTTATTAATTCAAAAATAATTAAATCAATACCTATTTTTTTTAAAAAAATTCAAAATAATCAAAAAAAAATTAAGGGGGCAATTGCCCCCTTAATCTCCTACGTGGCTACGTCAATGAATCTCTATATAGTTTTTTATTTTCTTAAAGGAACAACTACATTCACTTTGAAAAAAAAAAAATTACAAAATATTTTCGTTATCTATCCACAAACGATTTCTTCTTTTACTTAGTTTTATAAATTCAAATTTTGCAATCAATGTTTAAATTCTTTTATCACGCCAAATCAATGTGAGAAATACGTTCTTAAAATTATTTGAGGAGAAACTTAGATGGGTTAACAAGCAAATGGATCTGAGAATACTTTATTGTTAAATAAAAAATATTTTTTTATTATTTTTCTTTTGATAATAGTTGTTGTATTTTATCATCTTTGTCTTCTTTGTTAACGATACAACAAAGTAATTTTCTATATTATTATATTATTTTAAAACTATGATATTAAATTTCAGGTGAACGATGAACGGCCTTGTTGCCCGTGATACCCTTTACAGAGTTGTTGAAGAAAAAAAAAGTCGAGTTCTTGCTTCTTCCCTATTGCAACAACTTTGTAATAGTCACGCCATAGACCCCGTCAACGGAGCTAAATATTTAGTCCTTGCTCGAGTGACGGGGTTTATACTTTACATGCCACGCATGCTGCCCTCTCTTTCCTTGAAAATACAGAAAAAAAAAAAAAAAAAAAAGGCTGCCATACCTAACGGGGAGGCCAAGCTAGTCACCAACCATTATTGATTATTCCACGTTATTTCCCTCGTCTTCCCCAAGATTCAATATTAGGAGATAGGAAGAGTCCATGCTCCAGCCGTCAACTTCTACTCGACTCCACAATTTGACCTAAACAAATAGATTTTATTGTAATAATAAATGTTATTAAGGTTTTTTTTTAAAATATTAAAATAATATTTTTATTTTTATTTTTTTAAAATTTATTTTTAATATCAGTATATTAAATAACTTAAAAACATATATAAAAAGACTTAATTTGAAAAAAAAAACAAACAATTTCAAATTCTTTTGAAAAATATTTTTAAAATAAAATAAATAATTTCAAATTCAATCTATTTACACTGCCGCCGCAACCACCACTTGTTCCACCAGCAGTATTGACAATAACAAAACAACATTGAAAAAACCAATCAATTGACAAGAGACAATCCCTTGGAATGGGAATTAAGTCTTTCAAATAAAAATTTATACGTTGAAAATTATTTTTTGGACTACGCAACAACAAAATAGCTTTCAAAAGGGATACACAAGTGGATTGCAATTAAAAAATATACTATGATTAATTGCAACTACTTTTATTAAAAGGATTTTATAAGTTGCGATTATTTTTTAAAGTTTTTTTTAAAAAATATTATTAAAATAATATTTTTTTTAATTTTTTAAAAATTATTTTTGACATTAGCATATTAAAATGATATGAAAACATCAAAAAATTATTAATTTAAAATAAAAAAAATTATTTTTTTTAAATACAAAAACAAATAACAAAAATTAAAAATAAAAACACAAGGTAGAAGCCACAGACTTCCCTAGCCACCAGTTGATTTATCAACCATAATGTAGTTATTACATGTATTTGTCCTTTGTCCCTTGTCCTTCGTACCTTGTCCTTTTTTTTTTTTTTATTTACGTGGATATCCGGGCCAGCTTGCACGCACCATGATTAATCTCACGGCTCACTAAACATCCTGCAAACCCAGTGAGCATGTAAGGCCCCGCGGGGATGATAGGCGTGCACAGTGAGATTTAAATATAGGGTACAGAGAAAAGGAACAAATCTCTTCAATCACTAGTCAAAAACTCAAGTGCATTAAGGTAAGAAGCCACAGACTTCCCTAGCAAAATCTAGACATTACATGAAGTGCAACCTCCGTAGGTTACATTCAACTAATTATAGCGTCCATGGATGATGATGGATCCCACTTAAATTGACAGCTTTAGCCAACGATACCACAAATCCTAGTCGTGGTCCACGACACTTGCAGCACCACTGCACCTTGATCTCTCTTGTCCAAGTCCACCAATATTTATCTCCTATTACGGCGTGTTTGGATTTATGTTAAAGATTATTTTACAATTTTTTTGTTAAAAAATAGATTAAAATAATATTACTATTTTTATTTTCTTAAAAATTATTTTTAAAATTAGTATATTAAGACAATAAAAAAAAATTTAAAAAATTTTAAATTTTTATGAAATGCCGTTGTTGCTGATGTGAGATATCCTGTGGCCAGCAAAGGAATCTAGGGTGAAAATGATGATGCCATACAAAGTGTAATCGGTCAGTCGTCTCTATCCCTCTCTTGTAACACTTTAGTGGTAACCGGTAATTACCTCACGTCAAATTACGAGGCATATTTAAAAAAAAAAAAATGTTTTTAGATTTTTTTTAATATATTAATATAAAAATAATATTTTAAAAATAAAAAATTAATATTTTTTAAGTAAAAAATATTTTAAAAAAACAACCATTACCACAATTATTTTTTTTAATAAAAAATTAGTTCGCGTTAAGGTTAAGTTTTTTTTAACTATTTAAAAATTGAACTAAATTCATATCAATTGAATGCATTTAAAATAAATAATTTTTTTAATATTAAAAAATAAAATTAATATAAAAATTGAAATATAAAAAACCTTTCTTTGCTCCTTTGAACACTTTTTTTTATATTCAATATTAATCTAATACATGTAGGTTAAGAGTTAGTTATCCTATTTTCAGCAGATACAAGAGATTCACACAGCTAGTAGTGTAAGAAAATCTAAAAATCTTAACAAATTTAGTGATATAAATCTAAATAACCCATGGTTATTGGGACACACATTTAAAAAGAAATCCATGTAATAATCAGTCACACGCACAGTAATAAATTAATAATACTAAAGAATAGTAGCTGTCCTTTCTTAATACTTACCGGTGGCATTCACTCCGAGGAATAGAAATCAGAAATCTAATCGTGACGTGGTGGCGCCCTGTCAGTTTTATCTTGAAAACTGGCAATCCGGGCGTGTCTCTATAAAAAGCCTCATTTTATGCTTCTTTCTCAAAGACCAAATCTCTGTATCCATACCAGCTCCCTGTGTCCACTTCTCCACGCGAATTTCCTATTTTTTCCTTTCTTAGCCAGGTTAATTCTCTCTCTCAGTCCTAACACCTGTTTACATAAACTTCTGGTCCAGTTTTCTTGGCTTCGATCTGTCAGCATTAGTATCCATCATAGTTTTTCTTTGGTTTAATCCTGAAGATGTTTTACTGCTTGTCTTCTTTCTCATTCTAAGTTGTGGTATCCTGTTATAATTTATTAACGTAAGGTAATGATAACCTGTTTTCGTCACCCCATTTTCACTCTCTCTGCATGTCTTGTTTATTGCCACCTCTCCGTTCTTCTCTGAGTTTACTCTAGGATTTGAATTCTTTGGTTTGCTTTTAATTCATGCTCTGTATTTATCATCTTCTAGCTATTGACCTTGATCTTTAAGCTTCTGCTTTGTGGGTTTTCGGCAATTAACGATGTATATTTAGATCTCTGTTCATACTGCCTAAATGTTTCTCCTATTTGTTAATTTTTCTTTTCTATCATGACTGAATGATTGGTTACTGTGATTCTGTAGAAATCAGGGGTCCGGTGTAGATTTTTATTTTGAAATCCAACCTGCTTGTTTCGAGTGTGGTGTTTGCATTGAGAAGTTTCGTTTTAGGTGCTGGTTATTATCATCTTTTCTTCACTATAATAGTTCATATTCGGTAATTTTTTAATCAGCTAATGTTCTTTTCATGTGATCCAGGTATTAATTATCAACTTCAATAACAATTGAAGTCGCAGCAGGCTGAGCCTTCCTAAATTTTATTGTTCCTGAGTCTTGACAGGTATGTATAAATATAGATATGCAAGTACTTGGATTTCGAACTTTTGATTCCATGGATGAATGTTGTGTTCTTAGTGTTTTTTCTCCTCTTCATCCGCAGGGATTTGGGAAATGTTTGGGAGAAGAGACTATTTTTAAGGCTTACAAAAAACTCTACATAAAACATCTGAAAGAAACTGCTACAAGAGAAGAACTTTTTGTATGGAATCAAACTGGGCAAGACACGGGAAACCCTTGGCATTTACCGCTCAAGTGATTCGATCTGCAGCTTCCTCTATGCTCTTTTCTCTTAAAATCCCTATAGGGGATAGTTAACGTGAATTTATTTAATCAAGTACTAATTCATTGTTTCCAGGGTTCTGCTAGATTCTAGGGAGATATAATAAACTACATGAATCATCTCCATCTCCATTCAATTATAGAAAATGTCTGGTTTTACGAGTAATAAGAGATTCTTAGACACAAGCATGTCTTTCTCCACTTTGATCACACATGAAAAACCATCAAGTGTATTCAAATGGGCAACCGTCTACTAGCTTCGCGGGTTGCTAATGATATTGATAGCTCCATTCTACCTGGATTGCCTGATGATGTGGCAAAGTATTGCCTTGCACTTGTTCCTCGCCGCTACCTCCCAGCTATGGGTGCTGTTTGCAAGAAATGGAGGTCGTTTCTTAAAACCAAAGAGTTCATCACTGTGCGAAAATTAGCTGGGTTGCTTGAAGAATGGCTTTTTGTATTAACTATGGATTCTGAAGGAAAAGAAAGCCACTGGGTGGTTTTGGACTGTTTGGGACTCAAACGTCAGCTTCTTCCACCTATGCCTGGTTCTACAAAGGCTGGGTTCGGGGTAGTTGTTCTAAACGGAAAGCTTCTTGTCATGGCTGGCTATTCAGTGATCGAAGGGACTGGAACTGCTTCAGCAGATGTTTACGAATATGATTGTTACCTCAACAGGTTTGTTTTCTGTCAAGCAGGGGAATCTCTCTCTCTACCTCTTGGAATTATTGTCAGATTGATTTGGATTTTTTCTCTCTGAAACTGACATCTCGGCCTAGTGGATTGTTCTAGTTTGCTAGCCAGGAGGCATAATCTTTTTGTTTGATATTTCTGAAATCTTAGTTAGGTGGGTTTATGAAATGTTTGGCTCACAGGGAAATCTAAATGAAGCCTGTAGTCATTTCTGTAACCTTGTGAACTGGGACCCTCCACACACAGGCACACAGATTATCAACAGGGTCAGTAATTTTATTGGTTTTTTTGGAGAAACTGCCTGTTCAAATCAAACAGGAAACTTGTACAATTTACAGAGCCTTTTTCATGTGCTTGAAAATGAGACATGTCACCTTCATCTGGCTGTTCTAATTAAAAGTAACTGTAGAAGTAGGACGCACCAAAGAACTTGATATAATTCATGTCAGGGTTAAGGGCCAGTCACATATTAAATTTATTTCCGAGCACTGTTACAGCAAACGATTTCGTTTGAGGCCACCTCTGCAGACTTCAGTCTGAGATCTACACTGTAAATGTAGGCAGGGCCAGGGTGGATGGCATGTACCTGGTCCCAGAATACTAGGTGGGCCAAATGGTCCATTACCTTCTTTTGCGGTGCTTTGTCTGTGTCTGTGCCCTGATTGTTATAAATGCATTACCTTTCTATAGTTAGGACTCTCCATTGAAACATTTTCTTTGTAATTGCAGTTGGAGCAAATTGTCAGCCATGAATGTTGCTCGGTATGATTTTTGCCTGTGCAGAGGTTAATGGCAAGGTTTATGCTGCTGGGGGTATGGAACGGGTAGAGATAGTCTCTCCAGTGTTGAGATGTATGATCCTGAGACTGGCAGGTGGACCCTGATAGAAAGTCTTCGCCGCCCAAGATGGGGCTGCTTTGCCTGTGGCTTCGACGGAATGCTTTATGTCATGGGAGGAAGGTCAACCTTCACTATAGGCAATTCAAGATTTGTGGAGGTGTACGATCCAGAGAAGCACACCTGGTGTGAGATGAAGAATGGTCGTGTGATGGTTACTGCCCATGCTGTTCTGAGAAAGAAGCTCTTCTGTATGGAGTGGAAGAACCAGCGGAAGTTATCAATATTCAATCCAGACGACAATTCATGGAAAACGGTAGCAGTTCCGTTGACTGGGAACTCAAACATAGATTTCCGGTTTTGGAATCCTTGACGGAAAACTTCTATTATTCTCGCCGGAGGAGGAGCCAGGTTATCGTACTCTTTTGTATGATCCTAATGCTTCTCCAGGTTCCGAATGGTGCACTTCTGAGATAAAGCCATCTGCACGCTGCTTGTGCTGTGTGACCATTAAGGCGTGACAGAGTGCATCGATGACCACGGGTCTGTACATATAACCAGACAGCAGGGATTTGTGGTTTCTATTTCTCTTTTTATATCTGCAAGTACTTTTTTTCTTCTCTTGTGTAAGTTGCCGAGACGGCTGTGTTGCTATATGCTCTCTGTGTTGTGCCATTGATGTGCCTAAGGTCATTTAAACTCTCGACTAATCCCAGCCCCTGAGAACTCATTTTGTCATTAGACGAGGTAATAATCCCTGAATCTTGCTACAACTTCCAGATTAGGGATTCTGCGCTAGCTGCCAACCTCCAAGGTGGTAGTTTGTTTTCATGTATCCCTAGCTTTTCAGGTGGAGGCAGACCATAACTGAAAGTTACAAGTTACCGGTAGAGCTTAGGCAATGAGATTAATGGTAATTGGACGGCACCTTAGCGGTCTAAGGTTGGGTCTATGTTCAATCGATAAGGCAGCCGCTTTAGAAACACCAGCACGCCGCCACGAATGTCTTTAGGTTCGGAAAACGCCTCCATGATCCAGTAGTAGATTTCAGAATGGACCAGTGTGATGATTCAAAAGTCCTGCACTCTCACGGATGGAGCATATTTACACACCACCACCAGACAGCAGGAACATAGCCTATGAACCCTCCACATTCCACACCGAATTCAATTTTCCACCCATTAGATGTCTCTAATGCCCTTTTGAACTAAGCATTTTAGTGAAGATGCGCATATGGAACCATCAAAGAATTTGATGATCGTTCACGACCAGCACACTTCCGTTCAGAAGTTCATCGGGCGAGTAGAATATAAGAGGCTCAGAGCAATTTATATAATTACTTGAAGGTATATTTTACTTCTTTATATTGAAAAACATTATCGTCCTATTTTGTAACTTAGAAAGTACAGTTACCGTTTGCCTCGGTGCTGGAATATTTTTTTTACATTAAAAATAATATTCAGTTGCTGTAATTGTCTGTATTTTTGTTTTAATAAAGAAAAATATATGGCTGGAGCTCTAGTTCCCACTAGATTGAATAAGTTGATTTTATTTTAATTAGATAAAAAAATAATAAAACAATAATAGATTAATCAAATTATATATATAAAAAAAGATGATTAGGATAACATGATAAGAACTTTTTTTCAAAAAAAAAAAAATGATATATCTCAATTTACAATCTAAATGCAGAAGAACAAAATAAAATAAAAAAATTGACATAAAAAACAAGTTCTAATCAACCTAAATTAGTACAAAAAATTTGTAACTCCGGTAATCAAAACGAGTTAGCTCGGGATATCACATCAAACCCGCGACCCATGTAATGAGATTGACATAACACATTAAGAAAGATAAAATAATTATATAGCCTTAAAAAAAAACATGATATCATTAGACTCGAAATACTCTATCTAGAAAGACCCATGAAGTTCAATTCTCAATCAATCAAATATTGAATGATGAAAAAAAAAATCAATTAGACAAAAGGATTAAGAAAAAATAACAATTAAAAAAAATGATGATTTGAGATTGAAATACAATAAATTTTATATTAGATTTAATAGTGAAATTGAAAAGAAAAATCAATTTAATAAACCCAAAAAAATCAAAAGAATAAGGATCAAAATTAACATGAAAAATAAAAAGAAAATTTTGATTGAAAGGTGAAATCGAAAAGAATAATAACTTTTACCAAAAAGACCAAGAAAAAAAATTAGGATCAAATTGAAAAAATATAATACCATCAATTTGGATTGAAGAATGAAATTAAAAGCTTATAAACCTTTTACAAAAAGGGTCAAAGAACAAAATTATAAATAAATAAAAAAAATAAGGACTAAATTGAAAAATTAAATTGGGATTGAAAGATAAAATTAAAAACAAATAAATTTCTACAAAAAGTTAAGAACAAAATATAAAAATCAAAAGAACAAGAATAAAAGTTAAAATACCAATAACAACGGGGTCAAACTATTATTTTCATAAAAGAGAGAGAAAAGCAAAGAAAGGTTCATCGGCAACAAATCAGATCATCACGAAAGAAAACATATAGCGCGCCACAAGGAAGAGGAGTACACGACAACTTTCTAACAACACAATGAAAATGCATTTTTGGACATCACCCAAAATGTGTGGCGCGTCTCACAAGTCTCTTGTATTGTACATGCACTTGTCCTTTTTATTTATTTATTTAGTCAAATATCAAATTGCTTTCAAGTTGACATAGTAATAGCAAAAAAATCATTATGAAAAAGACAAAAATGTCATTTGACTCCAGTTTTAAAATTTCGCTTTTAAGGATATTTTGATGATTTCACTATGCTTTTTAATTGTTTATTATTCTTAATATTTAGTCAAATATTAAATTGCTCATCTAACATTATAATAATAAAAAAACTAATTTGAAAATATAAAATATACCCTTGGACGTTAATTTTTTATTTTTCACTTTTAAAAGTATTTTAGTCATTTTATTATATAGTTGAAATGAAAAGAGATTTGTATTATTTATAGTTAACTTAATAATAATAATAAATAATTCATAAAAAAAATAAATTCATTGATAGTTAGTGTTTATGTTTTTTTAGGTGAAGTAATACCATCATTATATTATTTAATGAACAATAGAAATGAATCTGAAGCTATAATGCCAATTAGGTTCTTTCAATGAGAAGAAAAATAATACTTTCTGTCTTTATCATTTCTTATCTCATTCCAGGTTACAAACCTCTAAGAATGTTAACTTATTTGTTGTAAACATTTATCTTTGCCATTTCGTAATTCAAGTAAATTCTCTTTAATTATCTTATTTATAAATAATTAAATTAAAGGTGATATATAAAAGTTATCTCATTTTAGAAATGACTAGATTGTTTGCGCATGTCACGATGTGTGTCGGAATAAATTTTTTTTTTGAACATGAAAAAAAAAAATCTAACTATTACTAACATTTTTTTAGAGAAAAAAAATTAAATCATATAAAGATTATCATAATCAACTTGATAAATTTAAAGATAATTTGAACAACCAATAAAATATAATTTGATTTACAAAAATTAAAGATAATTTTTTTAAAAATATTGAACCGATAATATATATTGGATCGATCCAGACCAATTTGGGGTTAACCTTTCAAATTCATGACTTAGATAATAAGAGTATGATAATCTTATATAAAAAAAATATGAAACTCAATTTCCAATCAATTCAATATTGAAAAATAAAATTAAAAAAAAAAAAGCACTTGAGTTAACCTGTCAAACATATAATTCAGGTCATGAAATTGGTATAACATCATAGATAATGAACATAAAAATTATATGAGCCAACCCGGATTAACTTGCCAAACTCGCAACCCGAGTCATGAGACTGTGATAACCTCGTAGAAAAACAATTCAAGTAAATTAAAAAACTCAATTTCAAATAAACCCGTTATTGAAGGATGAAATTGAAAAAAACAATCTAAAAAAAAAACAAATAAAACAACCCGAGTTAACCGTAGAAGGACGTGACTCAATGTAAAAAAAAACATATAAAACAACCCGACTAGGACGTGACTCATAAAACTAGGAAAATAAAAAGCAATAAAATTATGAAACTTAATTTTCAAATCAACCAAATAATGAATGATGAAATTGAAAAAAAATAATAATTAAAAAAAAAAAACTCGAGTCAACCAGGTTAACCTGCTAAATTGTGACCCGATTCATGATAACTTCATAAAAAAAAAATTAAATTAAAATCATAAAAATCATTTCTAAAATCTAATATTAAACTAATTATCAAATATTAATAAAAATAAAAATAAAACTCAAACTAACCAAATTATCTTGTAAGCTCACAACACAAGCTATGAGATAAGTTAATCACATGTAAAGCAAGAGAGAGTGCAGTGATGGCTGGTAGACTAGGACTGAAAAATAAAGAGTTAATTTAAAAGTATATTTATATTTTTTTTACAAACTTGTAAATTCAAGTGTAAAATCATGATTTTGCTTGATTTTGATTGAGTTTATTTATTTTGTATAAATCAAGTATGATTTTACTAATTTTTCAGTTTTAAATTTTTTATTATATATTTATACATATTGACTCATAGAATTTTATGATTTTGCAAGTCAACATATGATTTTGACAATAATAACATGTATATGTTATTTGGGTGTATATTGAGAGGAAAAATAATTTTGTTTTCTAGATATTTTTTTTAAATTATAAAAAAAACATTTAAAAAAAAATTAAATTATTTTGATATTAAAAATAAAAAATATATTATTTTAATATGATTTTAAATAAAAAAATATCATATAACACAATTATTAAAGAATGATGCATCGATTGCTGATTTTTAAAAATATTAAAGTGGGCCTATTAAGCTTGGCCTAGTGGCCAGAGGCAACATGCTTTATTTCATTTTTCTTTTTTCGATGTATTCAGTTTTTATTATTTCTTTATAAAAGGTCTTTATTATTATTATTATTATTATTATTATTATTATTATTATTATTATTATTATTATTATGAGGCTCTAAAATTAATTCACAGACTCTATTTTTCTTATATAAATTTATGATATTATATTTTATTTTTCTTTAGTGATATATAATTTTAAGATCATGTTATTTTTTTACACAGCTTGGAATATATTACTAAAATATAAATATAATGATTTTTTTATTAAAATGTGTCAAAAAACACATAAAAAATAATAAAATCATAAATGAATTGAGATTTTTTATTTTCAAAACTATGAGGTATGGCTTTAAAAATATTTATATATATAGCATTGGAATTTAAATATGCACCAAAGTTTATTTTAAAAATATTTTCTCAGCTACAAATAGCCTAAATTCACATTTATTTTTTTTTAATTATTTTTCAATTCAATATTTATCAAAATTAATTTCGAATTATTTCAAATTTAAATAGATTTATTTGAAATTCAAACTTTTTTTCTATCCTAACAAAACTAGTTAGGTCTTAACAACCCGCTCCGCTGTCCTTAGAGGATCCCTTCTCCGTAAAACCAAACTCCACAAACCTAAAACATCAATTCTTCTAGACTCAAAAATTAAAAAGAAAAGGAAAAAAAGAAAAAAAAGAAAAAACTCAAAGCGGCAAAGAGTCAAGCACTTGAGCTACATAAGGCACAGGTACTGTCATTACATGACTTGAAAATCACCATCGATCAAATATTTCCTCTCCTCTCCATTCTCTCCCAACGACAATAATGTTCGGTACTCCGTCTTCCACTCCTGCCTTTGGCACGCCGTCTTCCACTCCGGCATTCGGCACCCTCTTCTACTCCCTTATTCGGCACCCCATCTTCCACACCGGCATTCGGCACCCCATCTTCCACACCAGCATTTGGCACTCCTTCAACGCCGGCTTTCGCTTCTGGAGGATTTGGCTCTTCTTTGTTCTCTACTCCATTTACTTCTCAAACTCAACAGCAGCAGCAGCAGCAGCAGCAACAAACTCCGTTTTTTCAACAACCGTCTGCTACTGGTTTCGGATTTCAACAGCAACAGCAGCAGACTCCGTTCGCTACGCCACTTCAAATGACACCGTTCCCTACTCCTCAATTGACTACTCAGATGGCTCCGGTTGCTCCTCTTCCTTTCTCTCTCGCCGATCGCGACATTCAGGTTTGTTTTCTCTTTCTTTTCTTTTGCCTAAAAACCTAATTTAGATCGGTTTCTCTTTGTTTTTTCTTTTTCTTTTTTAATATAGATATAATTGTGAGTTTTGATCGTAGGCAATTGTGGATGCTTATAAGGAGGAGCCTGGAACCCTAAGTATGCATTCAAGGTGCATTTCGTTTTTTTTTTTCTTACGACTTTATGTGTTTGGTTGCATAAAAGTTAAGGAAAATAAAATTGCATGCTTTCTAAGTGTAGAATTCAGTGGCTTTTTTTTTTCTTGAATCCGATTTGGTAATTTTCTTGCTGTTTCAAAGTGGTCTGTCTGATTAAGGAATTAGATTTTTGGAGGTTGACATGGTTGTTGTGTTGGTTCTTTTGTTGGCAGTATTTGCTGTTAAGTGTAACTGATCCACAGCATAGAGTGAAAGCCTCCTGGTGTATCAGAAGTGAGTATCACTTTAATTTTAGTTTGCTTTTATTACTGCTTTGTGATTCTCTTTGATTTTATGTTTGGCTAGTTTGGAGAATAGTTTGCTTTTGCTAGATCATGTGGGCGGAGGCTATGGCAAAGCTAGAGGGTATGGACAGTGCAGATAGGAGAACGCCTTTGGCCTCAGCTTGTTCAAAGGTTTCAAAGATCTTTCTAACCGCCTGAAGGTAGTTCGTTCTGAATTTGAGGCGTTGTATGTTTTTTTTGTTGAATATGATTTTTTATTTAGCAGTTTGTCTTGTGAGTGATTAACAATTGGCCATCAACTTCTTTAAGATTCGTAAGTATCAAAATTGGAGGAGTTCTGCAAGCTAGAAGTTAGAGCTTAGAAGGTCATATTTTTAGATTTTTTATACTTCTTTAACACGGTTAGTGATAGTTATCATTTGATTTGCTCTGCCAACTTAGATTTTGCTACTAAGAATATGCTGTATTTTTATGAAGTTCCTTGGTCTTTATGACTTGAAAGAGGATTTAAGTTCAAATAATGTAACTTAGTTGGTTTAAGGTTCTCAGATTGTTTCTACTCTACCGATCTCGATCAATGATGGTATACTATCTATATGCTTGATAGTTATAACAAAATTAGGTAATCAGATGACCACACGCCTGTTATTGAAGAACTGTTGAAAACACAAATTTCCAGTTCAAAGAGTGGCTAAAGTAGCTCAAGAAATGTTTTTGCGAAGGAAATTGACACAGATCATCATTTTAAGGACTGCTAAGAACGAGTCTATATATCTTATATTTACAGAGGGTGTAGTCTTAATTCAGGCTGGATTTGATAGCTTACTTGTACTCACTGATATTGCCAATTCCTTTGTATAGGGAAAATATACTAGAAAAAAATTAAGGTTCTATGCATTTTGCTCTGAAGGCTCTTATGCATTTTGCAGTTCTCCTTGCAGTCAGTTTTTTTCTGTTAATGACCGTGCTAACTTGAATTTCTCTAACATTATGAATGCTTCTCTAATTTGATGCAGCTCCAAGATGAAGTCTAGAGTAATTGTTTCAGATGCAGAGAGATTGCGAAATGACCCAAAGCAATGCTAAAAATGGTATGTCTAGCCTTCCTTTCCACTCCACACATCATATTTCTGGATACTGTTTTGACATGCAAATACTACTTTTAGCTTCAAAGCATTTTCAAGCTTGAGACTCTTCCATGGATTGAAAAGAATGAGGGACAAAAAGAGCAAAGTCTTCAGAGGCTCTTTTAAGGTGAGAATATGAGGGTGTCGATCTTCTAGATATACTCTTCAACATCGAAACATTGTAATGCACTTGTGACGATAAGCCTCTCAAATTTGAAAATCCCCCTTCAGCTCTTTTAACGTTCTTAACCATCCAAGGGAGAAGGCATTTGCAACCCTGCTATGTATTTCCAACATGTTAAAAGTGCATGAAATAGTTCCATTACACTTGTTATCAAAGTCAGAGCAAACATTTATGTTAGTGTGCATCATAACGGAAGGAATGTAGGAAAGCGTTAAGGAGTTTTTCTATTCCCTAGGATCAATGAGCTAGGTGGGTGTGGTGAAATATTTTGTTTTTGTATTAGAATTCTACCTTGTTCTCTCCTTTGAATCCGACACGTCTTATCCCTCTAATCTCTCAAAGAAATCTATTTTGATTGAATGCACAACTTCCACTTGCCCACTGTTCTATCCATTATTTTATTTTGAATTGTTAGATGGCTTTAACATTGCATCAATACATTGCTGACATAGATTAAAACTTACGTTCAATACAACTCGTCATTGTAGATTTAATGAAATTAATTAACTTGTCCTCAAGGGTTCAAAAAGATATATACTTTGCTCCAATCCCTATGAAATTTTAAATCCATTACACAAAGGTTCCTTTGTCAACTCCATGTTCTCCTTCTTAACTTTGCTTTCTTTTTTGAAAAAATAGAAAAAGAAAAAGAGATTACGATGAGATTCTACGAAAAAAAGAGACTGTATTGTTGGAACAAAAACAGCTTCACTTTCTGAAGGATGTAACCTTTGACGTACTAGACTATCTCGATCATTTTTATACTAAAGGGCTACATTAATTAGTTCTCCAATAAACTACAGACAAAGTTATATTTATCATAACTCGTCAAATTATTAAACCTTCGAAGGTCCAAAGCTGATATTCGTACATCATAAACTTGCTGGCGGTTATCGATAATACTCTGTTCTGCATCCTACAGTCTCATTGTGTAGGAAATTTATG
>tig00000136 len=310675 reads=551 Chr8 long contig
[truncated: 351,581 more chars]
