# Supplementary material for: Multiplex Editing of the Nucleoredoxin1 Tandem Array in Poplar: From Small Indels to Translocations and Complex Inversions
Source: CRISPR J. 2023 Aug 14;6(4):339–49. doi: 10.1089/crispr.2022.0096 (PMC10460964; doi:10.1089/crispr.2022.0096)
Supplement: Supplemental data [file Suppl_DataS2.xlsx]

## Sheet: Data S2
Data S2. Mutation patterns determined by amplicon sequencing of 42 mutant lines from tissue culture. Edit outcomes for each allele are presented in paired rows (indel or inframe/WT-like) and color-coded as orange (indel), grey (no amplification), or green (inframe/WT-like). Fusion alleles are written in 5'-> 3' (e.g., 14f for PtaNRX1.1-1.4 fusion). Some alleles have identical sequence within the …
Line	Target	AlignedTarget	AlignedRead	Total Hits	Sub Hits	Indel or WT Hits	Indel or WT rate %	Pattern	note
A1	1.1|41f	BTTCTTCTGACAGAGATGATGAATCCTTCAACACATATTTCTCCGAAATGCCCTGGCTTGCTATTCCCTTCTCTGATACGGAGACCCGCAAACGTCTTAAGGAAGTGTTCAAAGTAAGAGGGATCCCAAATCTTGTCATTTTTGATGCGAATGGCAE	BTTCTTCTGACAGAGATGATGAATCCTTCAACACATATTTCTCCGAAATGCCCTGG-TTGCTATTCCCTTCTCTGATACGGAGACCCGCAAACGTCTTAAGGAAGTGTTCAAAGTAAGAGGGATCCCAAATCTTGTCAT-----------------E	2759	878	874	99.54	Indel:-1
A1	1.1|41f	BTTCTTCTGACAGAGATGATGAATCCTTCAACACATATTTCTCCGAAATGCCCTGGCTTGCTATTCCCTTCTCTGATACGGAGACCCGCAAACGTCTTAAGGAAGTGTTCAAAGTAAGAGGGATCCCAAATCTTGTCATTTTTGATGCGAATGGCAE	BTTCTTCTGACAGAGATGATGAATCCTTCAACACATATTTCTCCGAAATGCCCTGGCTTGCTATTCCCTTCTCTGATACGGAGACCCGCAAACGTCTTAAGGAAGTGTTCAAAGTAAGAGGGATCCCAAATCTTGTCA------------------E	2759	878	4	0.46	WT_like
A1	1.3
A1	1.3
A1	1.4|14f	BTTCTTCTGACAGAGATGATGAATCCTTCAACACATATTTCTCCGAAATGCCCTGGCTTGCTATTCCCTTCTCTGATACGGAGACCCGCAAACGTCTTAAGGAAGTGTTCAAAGTAAGAGGGGTCCCAAATCTTGTCATTTTTGATGCGAATGGCAE	BTTCTTCTGACAGAGATGATGAATCCTTCAACACATATTTCTCCGAAATGCCCTGG-TTGCTATTCCCTTCTCTGATACGGAGACCCGCAAACGTCTTAAGGAAGTGTTCAAAGTAAGAGGGGTCCCAAATCTTGTCAT-----------------E	2759	8	7	87.5	Indel:-1
A1	1.4|14f			2759	8	1	12.5	WT_like
A1	1.5	BTTCTTCTGATAGAGATGATGAATCCTTCAACACATACTTCTCCGAAATGCCCTGGCTTGCTATTCCCTTCTCTGATACGGAGACCCGCAAACGTCTTAAGGAAGTGTTCAAAGTAAGAGGGCTCCCTAATCTTGTCATTTTTGATGCGAATGGCAE	BTTCTTCTGATAGAGATGATGAATCCTTCAACACATACTTCTCCGAAATGCCCTGG-TTGCTATTCCCTTCTCTGATACGGAGACCCGCAAACGTCTTAAGGAAGTGTTCAAAGTAAGAGGGCTCCCTAATCTTGTCAT-----------------E	2759	1	1	100	Indel:-1
A1	1.5			2759	1	0	0	WT_like
A1	1.6
A1	1.6
A1	1.7	BTTCTTCTGACGGACACGATGAATTCTTCAACACATACTTCTCCGAAATGCCATGGCTTGCTATTCCCTTCTCTGATACGGAGACCCGCCAACGTCTTAAGAAAGTGTTCGAAGTAAGAGGGATCCCTAATCTTGTCATTTTTGATACGAATGGCAE	BTTCTTCTGACGGACACGATGAATTCTTCAACACATACTTCTCCGAAATGCCATGG-TTGCTATTCCCTTCTCTGATACGGAGACCCGCCAACGTCTTAAGAAAGTGTTCGAAGTAAGAGGGATCCCTAATCTTGTCAT-----------------E	2759	543	543	100	Indel:-1
A1	1.7			2759	543	0	0	WT_like
A1	1.9a	BTTCTTCTGACAGAGATGATGATCAGTCCTTCAATACGTCCTTCTCCAAAATGCCATGTCTTGCCATTCCATTTTCTGACACGGAGACCTGCAAACGTCTCAAGGAAGTGTTCAAAG--TAAGAGGGATTCCTAATCTTGTCATTTTCGATGCTCATGE	BTTCTTCTGACAGA---GATGATCAGTCCTTCAATACGTCCTTCTCCAAAATGCCATGTCTTGCCATTCCATTTTCTGACACGGAGACCTGCAAACGTCTCAAGGAAGTGTTCAAAGAGTAAGAGGGATTCCTAATCTTGT-----------------E	2759	331	2	0.6	Indel:-3,+2
A1	1.9a	BTTCTTCTGACAGAGATGATGATCAGTCCTTCAATACGTCCTTCTCCAAAATGCCATGTCTTGCCATTCCATTTTCTGACACGGAGACCTGCAAACGTCTCAAGGAAGTGTTCAAAGTAAGAGGGATTCCTAATCTTGTCATTTTCGATGCTCATGE	BTTCTTCTGACAGAGATGATGATCAGTCCTTCAATACGTCCTTCTCCAAAATGCCATGTCTTGCCATTCCATTTTCTGACACGGAGACCTGCAAACGTCTCAAGGAAGTGTTCAAAGTAAGAGGGATTCCTAATCTTG------------------E	2759	331	329	99.4	WT_like
A1	1.9m	BTTCTTCTGACAGAGATGATCAGTCCTTCAATACGTCCTTCTCCAAAATGCCATGTCTTGCCATTCCATTTTCTGATACGGAGACCTGCAAACGTCTCAAGGAAGTGTTCAAAAAGTAAGAGGGATTCCTAATCTTGTCATTTTCGATGCTCATGGE	BTTCTTCTGACAGAGATGATCAGTCCTTCAATACGTCCTTCTCCAAAATGCCATGTCTTGCCATTCCATTTTCTGATACGGAGACCTGCAAACGTCTCAAGGAAGTGTTCAAAA-GTAAGAGGGATTCCTAATCTTGT------------------E	2759	300	1	0.33	Indel:-1
A1	1.9m	BTTCTTCTGACAGAGATGATCAGTCCTTCAATACGTCCTTCTCCAAAATGCCATGTCTTGCCATTCCATTTTCTGATACGGAGACCTGCAAACGTCTCAAGGAAGTGTTCAAAAAGTAAGAGGGATTCCTAATCTTGTCATTTTCGATGCTCATGGE	BTTCTTCTGACAGAGATGATCAGTCCTTCAATACGTCCTTCTCCAAAATGCCATGTCTTGCCATTCCATTTTCTGATACGGAGACCTGCAAACGTCTCAAGGAAGTGTTCAAAAAGTAAGAGGGATTCCTAATCTTGT------------------E	2759	300	299	99.67	WT_like
A1	17f|47f	BTTCTTCTGACAGAGATGATGAATCCTTCAACACATATTTCTCCGAAATGCCCTGGC-TTGCTATTCCCTTCTCTGATACGGAGACCCGCCAACGTCTTAAGAAAGTGTTCGAAGTAAGAGGGATCCCTAATCTTGTCATTTTTGATACGAATGGCAE	BTTCTTCTGACAGAGATGATGAATCCTTCAACACATATTTCTCCGAAATGCCCTGGCCTTGCTATTCCCTTCTCTGATACGGAGACCCGCCAACGTCTTAAGAAAGTGTTCGAAGTAAGAGGGATCCCTAATCTTGT--------------------E	2759	1	1	100	Indel:+1
A1	17f|47f			2759	1	0	0	WT_like
A1	21f	BTTCTTCTGACAGAGATGATGAATCCTTCAACACATATTTCTCCGAAATGCCATGGCTTGCTATTCCCTTCTCTGATACGGAGACCCGCAAACGTCTTAAGGAAGTGTTCAAAGTAAGAGGGATCCCAAATCTTGTCATTTTTGATGCGAATGGCAE	BTTCTTCTGACAGAGATGATGAATCCTTCAACACATATTTCTCCGAAATGCCATGG-TTGCTATTCCCTTCTCTGATACGGAGACCCGCAAACGTCTTAAGGAAGTGTTCAAAGTAAGAGGGATCCCAAATCTTGTCAT-----------------E	2759	2	1	50	Indel:-1
A1	21f			2759	2	1	50	WT_like
A1	61f	BTTCTTCTGACGGAGACGATGAATCCTTCAACACATACTTCTCCGAAATGCCATGGCTTGCTATTCCCTTCTCTGATACGGAGACCCGCAAACGTCTTAAGGAAGTGTTCAAAGTAAGAGGGATCCCAAATCTTGTCATTTTTGATGCGAATGGCAE	BTTCTTCTGACGGAGACGATGAATCCTTCAACACATACTTCTCCGAAATGCCAT----TGCTATTCCCTTCTCTGATACGGAGACCCGCAAACGTCTTAAGGAAGTGTTCAAAGTAAGAGGGATCCCAAATCTTGTCATTTT--------------E	2759	2	1	50	Indel:-4
A1	61f			2759	2	1	50	WT_like
A1	65f	BTTCTTCTGACGGAGACGATGAATCCTTCAACACATACTTCTCCGAAATGCCATGGCTTGCTATTCCCTTCTCTGATACGGAGACCCGCAAACGTCTTAAGGAAGTGTTCAAAGTAAGAGGGCTCCCTAATCTTGTCATTTTTGATGCGAATGGCAE	BTTCTTCTGACGGAGACGATGAATCCTTCAACACATACTTCTCCGAAATGCCAT----TGCTATTCCCTTCTCTGATACGGAGACCCGCAAACGTCTTAAGGAAGTGTTCAAAGTAAGAGGGCTCCCTAATCTTGTCATTTT--------------E	2759	690	688	99.71	Indel:-4
A1	65f			2759	690	2	0.29	WT_like
A1	1.1|41f	BTTCTTCTGACAGAGATGATGAATCCTTCAACACATATTTCTCCGAAATGCCCTGGCTTGCTATTCCCTTCTCTGATACGGAGACCCGCAAACGTCTTAAGGAAGTGTTCAAAGTAAGAGGGATCCCAAATCTTGTCATTTTTGATGCGAATGGCAE	BTTCTTCTGACAGAGATGATGAATCCTTCAACACATATTTCTCCGAAATGCCCTGG-TTGCTATTCCCTTCTCTGATACGGAGACCCGCAAACGTCTTAAGGAAGTGTTCAAAGTAAGAGGGATCCCAAATCTTGTCAT-----------------E	976	1	1	100	Indel:-1
A1	1.1|41f			976	1	0	0	WT_like
A1	1.2	BTTCTTCTGACAGAGATGATGAATCCTTCAACACATATTTCTCCGAAATGCCATGGC-TTGCTATTCCCTTCTCTGATACGGAGACCCGCAAACGTCTTAAGGAAGTATTCAAAGTAAGAGGGATCCCTAATCTTGTCATAATTGGCCAE	BTTCTTCTGACAGAGATGATGAATCCTTCAACACATATTTCTCCGAAATGCCATGGCCTTGCTATTCCCTTCTCTGATACGGAGACCCGCAAACGTCTTAAGGAAGTATTCAAAGTAAGAGGGATCCCTAATCTTGTC-----------E	976	185	17	9.18	Indel:+1
A1	1.2	BTTCTTCTGACAGAGATGATGAATCCTTCAACACATATTTCTCCGAAATGCCATGGCTTGCTATTCCCTTCTCTGATACGGAGACCCGCAAACGTCTTAAGGAAGTATTCAAAGTAAGAGGGATCCCTAATCTTGTCATAATTGGCCAE	BTTCTTCTGACAGAGATGATGAATCCTTCAACACATATTTCTCCGAAATGCCATGGCTTGCTATTCCCTTCTCTGATACGGAGACCCGCAAACGTCTTAAGGAAGTATTCAAAGTAAGAGGGATCCCTAATCTTGTCA----------E	976	185	168	90.82	WT_like
A1	1.7	BTTCTTCTGACGGACACGATGAATTCTTCAACACATACTTCTCCGAAATGCCATGGCTTGCTATTCCCTTCTCTGATACGGAGACCCGCCAACGTCTTAAGAAAGTGTTCGAAGTAAGAGGGATCCCTAATCTTGTCATTTTTGATACGAATGGCAE	BTTCTTCTGACGGACACGATGAATTCTTCAACACATACTTCTCCGAAATGCCATGG-TTGCTATTCCCTTCTCTGATACGGAGACCCGCCAACGTCTTAAGAAAGTGTTCGAAGTAAGAGGGATCCCTAATCTTGTCAT-----------------E	976	704	693	98.43	Indel:-1	1.7, non-specific
A1	1.7			976	704	11	1.57	WT_like
A1	12f|42f	BTTCTTCTGACAGAGATGATGAATCCTTCAACACATATTTCTCCGAAATGCCCTGGCTTGCTATTCCCTTCTCTGATACGGAGACCCGCAAACGTCTTAAGGAAGTATTCAAAGTAAGAGGGATCCCTAATCTTGTCATAATTGGCCAE	BTTCTTCTGACAGAGATGATGAATCCTTCAACACATATTTCTCCGAAATGCCCTGGCT----ATTCCCTTCTCTGATACGGAGACCCGCAAACGTCTTAAGGAAGTATTCAAAGTAAGAGGGATCCCTAATCTTGTCATAAT------E	976	41	38	92.68	Indel:-4
A1	12f|42f			976	41	3	7.32	WT_like
A1	15f|45f			976	1	0	0
A1	15f|45f	BTTCTTCTGACAGAGATGATGAATCCTTCAACACATATTTCTCCGAAATGCCCTGGCTTGCTATTCCCTTCTCTGATACGGAGACCCGCAAACGTCTTAAGGAAGTGTTCAAAGTAAGAGGGCTCCCTAATCTTGTCATTTTTGATGCGAATGGCAE	BTTCTTCTGACAGAGATGATGAATCCTTCAACACATATTTCTCCGAAATGCCCTGGCTTGCTATTCCCTTCTCTGATACGGAGACCCGCAAACGTCTTAAGGAAGTGTTCAAAGTAAGAGGGCTCCCTAATCTTGTCA------------------E	976	1	1	100	WT_like
A1	65f	BTTCTTCTGACGGAGACGATGAATCCTTCAACACATACTTCTCCGAAATGCCATGGCTTGCTATTCCCTTCTCTGATACGGAGACCCGCAAACGTCTTAAGGAAGTGTTCAAAGTAAGAGGGCTCCCTAATCTTGTCATTTTTGATGCGAATGGCAE	BTTCTTCTGACGGAGACGATGAATCCTTCAACACATACTTCTCCGAAATGCCAT----TGCTATTCCCTTCTCTGATACGGAGACCCGCAAACGTCTTAAGGAAGTGTTCAAAGTAAGAGGGCTCCCTAATCTTGTCATTTT--------------E	976	10	3	30	Indel:-4
A1	65f			976	10	7	70	WT_like
A2	1.1|41f	BTTCTTCTGACAGAGATGATGAATCCTTCAACACATATTTCTCCGAAATGCCCTGGCTTGCTATTCCCTTCTCTGATACGGAGACCCGCAAACGTCTTAAGGAAGTGTTCAAAGTAAGAGGGATCCCAAATCTTGTCATTTTTGATGCGAATGGCAE	BTTCTTCTGACAGAGATGATGAATCCTTCAACACATATTTCTCCGAAATGCCCTGG-TTGCTATTCCCTTCTCTGATACGGAGACCCGCAAACGTCTTAAGGAAGTGTTCAAAGTAAGAGGGATCCCAAATCTTGTCAT-----------------E	2206	4	3	75	Indel:-1
A2	1.1|41f	BTTCTTCTGACAGAGATGATGAATCCTTCAACACATATTTCTCCGAAATGCCCTGGCTTGCTATTCCCTTCTCTGATACGGAGACCCGCAAACGTCTTAAGGAAGTGTTCAAAGTAAGAGGGATCCCAAATCTTGTCATTTTTGATGCGAATGGCAE	BTTCTTCTGACAGAGATGATGAATCCTTCAACACATATTTCTCCGAAATGCCCTGGCTTGCTATTCCCTTCTCTGATACGGAGACCCGCAAACGTCTTAAGGAAGTGTTCAAAGTAAGAGGGATCCCAAATCTTGTCA------------------E	2206	4	1	25	WT_like
A2	1.3
A2	1.3
A2	1.4|14f	BTTCTTCTGACAGAGATGATGAATCCTTCAACACATATTTCTCCGAAATGCCCTGGCTTGCTATTCCCTTCTCTGATACGGAGACCCGCAAACGTCTTAAGGAAGTGTTCAAAGTAAGAGGGGTCCCAAATCTTGTCATTTTTGATGCGAATGGCAE	BTTCTTCTGACAGAGATGATGAATCCTTCAACACATATTTCTCCGAAATGCCCTGG-TTGCTATTCCCTTCTCTGATACGGAGACCCGCAAACGTCTTAAGGAAGTGTTCAAAGTAAGAGGGGTCCCAAATCTTGTCAT-----------------E	2206	8	8	100	Indel:-1
A2	1.4|14f			2206	8	0	0	WT_like
A2	1.5
A2	1.5
A2	1.6	BTTCTTCTGACGGAGACGATGAATCCTTCAACACATACTTCTCCGAAATGCCATGGCTTGCTATTCCCTTCTCTGATACGGAGAGCCGCCAACGTCTTCAGGAATTGTTCAAAGTAAGAGGGATCCCTAAACTCGTCATTTTTGATGCTAATGGTAE	BTTCTTCTGACGGAGACGATGAATCCTTCAACACATACTTCTCCGAAATGCCATGG-TTGCTATTCCCTTCTCTGATACGGAGAGCCGCCAACGTCTTCAGGAATTGTTCAAAGTAAGAGGGATCCCTAAACTCGTCAT-----------------E	2206	4	4	100	Indel:-1
A2	1.6			2206	4	0	0	WT_like
A2	1.7	BTTCTTCTGACGGACACGATGAATTCTTCAACACATACTTCTCCGAAATGCCATGG-CTTGCTATTCCCTTCTCTGATACGGAGACCCGCCAACGTCTTAAGAAAGTGTTCGAAGTAAGAGGGATCCCTAATCTTGTCATTTTTGATACGAATGGCAE	BTTCTTCTGACGGACACGATGAATTCTTCAACACATACTTCTCCGAAATGCCATGGACTTGCTATTCCCTTCTCTGATACGGAGACCCGCCAACGTCTTAAGAAAGTGTTCGAAGTAAGAGGGATCCCTAATCTTGT--------------------E	2206	494	492	99.59	Indel:+1
A2	1.7	BTTCTTCTGACGGACACGATGAATTCTTCAACACATACTTCTCCGAAATGCCATGGCTTGCTATTCCCTTCTCTGATACGGAGACCCGCCAACGTCTTAAGAAAGTGTTCGAAGTAAGAGGGATCCCTAATCTTGTCATTTTTGATACGAATGGCAE	BTTCTTCTGACGGACACGATGAATTCTTCAACACATACTTCTCCGAAATGCCATGGCTTGCTATTCCCTTCTCTGATACGGAGACCCGCCAACGTCTTAAGAAAGTGTTCGAAGTAAGAGGGATCCCTAATCTTGTCA------------------E	2206	494	2	0.41	WT_like
A2	1.9a			2206	398	0	0
A2	1.9a	BTTCTTCTGACAGAGATGATGATCAGTCCTTCAATACGTCCTTCTCCAAAATGCCATGTCTTGCCATTCCATTTTCTGACACGGAGACCTGCAAACGTCTCAAGGAAGTGTTCAAAGTAAGAGGGATTCCTAATCTTGTCATTTTCGATGCTCATGE	BTTCTTCTGACAGAGATGATGATCAGTCCTTCAATACGTCCTTCTCCAAAATGCCATGTCTTGCCATTCCATTTTCTGACACGGAGACCTGCAAACGTCTCAAGGAAGTGTTCAAAGTAAGAGGGATTCCTAATCTTG------------------E	2206	398	398	100	WT_like
A2	1.9m	BTTCTTCTGACAGAGATGATCAGTCCTTCAATACGTCCTTCTCCAAAATGCCATGTCTTGCCATTCCATTTTCTGATACGGAGACCTGCAAACGTCTCAAGGAAGTGTTCAAAAAGTAAGAGGGATTCCTAATCTTGTCATTTTCGATGCTCATGGE	BTTCTTCTGACAGAGATGATCAGTCCTTCAATACGTCCTTCTCCAAAATGCCATGTCTTGCCAT-CCATTTTCTGATACGGAGACCTGCAAACGTCTCAAGGAAGTGTTCAAAAAGTAAGAGGGATTCCTAATCTTGT------------------E	2206	373	1	0.26	Indel:-1
A2	1.9m	BTTCTTCTGACAGAGATGATCAGTCCTTCAATACGTCCTTCTCCAAAATGCCATGTCTTGCCATTCCATTTTCTGATACGGAGACCTGCAAACGTCTCAAGGAAGTGTTCAAAAAGTAAGAGGGATTCCTAATCTTGTCATTTTCGATGCTCATGGE	BTTCTTCTGACAGAGATGATCAGTCCTTCAATACGTCCTTCTCCAAAATGCCATGTCTTGCCATTCCATTTTCTGATACGGAGACCTGCAAACGTCTCAAGGAAGTGTTCAAAAAGTAAGAGGGATTCCTAATCTTGT------------------E	2206	373	372	99.74	WT_like
A2	31f	BTTCTTCTGACGGAGACGATGAATCCTTCAACACATACTTCTCCGAAATGCCCTGGCTTGCTATTCCCTTCTCTGATACGGAGACCCGCAAACGTCTTAAGGAAGTGTTCAAAGTAAGAGGGATCCCAAATCTTGTCATTTTTGATGCGAATGGCAE	BTTCTTCTGACGG-GACGATGAATCCTTCAACACATACTTCTCCGAAATGCCCTGG-TTGCTATTCCCTTCTCTGATACGGAGACCCGCAAACGTCTTAAGGAAGTGTTCAAAGTAAGAGGGATCCCAAATCTTGTCATT----------------E	2206	1	1	100	Indel:-1,-1
A2	31f			2206	1	0	0	WT_like
A2	61f	BTTCTTCTGACGGAGACGATGAATCCTTCAACACATACTTCTCCGAAATGCCATGGCTTGCTATTCCCTTCTCTGATACGGAGACCCGCAAACGTCTTAAGGAAGTGTTCAAAGTAAGAGGGATCCCAAATCTTGTCATTTTTGATGCGAATGGCAE	BTTCTTCTGACGGAGACGATGAATCCTTCAACACATACTTCTCCGAAATGCCATGG-TTGCTATTCCCTTCTCTGATACGGAGACCCGCAAACGTCTTAAGGAAGTGTTCAAAGTAAGAGGGATCCCAAATCTTGTCAT-----------------E	2206	918	917	99.89	Indel:-1
A2	61f			2206	918	1	0.11	WT_like
A2	64f	BTTCTTCTGACGGAGACGATGAATCCTTCAACACATACTTCTCCGAAATGCCATGGCTTGCTATTCCCTTCTCTGATACGGAGACCCGCAAACGTCTTAAGGAAGTGTTCAAAGTAAGAGGGGTCCCAAATCTTGTCATTTTTGATGCGAATGGCAE	BTTCTTCTGACGGAGACGATGAATCCTTCAACACATACTTCTCCGAAATGCCATGG-TTGCTATTCCCTTCTCTGATACGGAGACCCGCAAACGTCTTAAGGAAGTGTTCAAAGTAAGAGGGGTCCCAAATCTTGTCAT-----------------E	2206	3	3	100	Indel:-1
A2	64f			2206	3	0	0	WT_like
A3	1.1|41f	BTTCTTCTGACAGAGATGATGAATCCTTCAACACATATTTCTCCGAAATGCCCTGGCTTGCTATTCCCTTCTCTGATACGGAGACCCGCAAACGTCTTAAGGAAGTGTTCAAAGTAAGAGGGATCCCAAATCTTGTCATTTTTGATGCGAATGGCAE	BTTCTTCTGACAGAGATGATGAATCCTTCAACACATATTTCTCCGAAATGCCCTGG-TTGCTATTCCCTTCTCTGATACGGAGACCCGCAAACGTCTTAAGGAAGTGTTCAAAGTAAGAGGGATCCCAAATCTTGTCAT-----------------E	3167	787	784	99.61	Indel:-1
A3	1.1|41f			3167	787	3	0.39	WT_like
A3	1.3
A3	1.3
A3	1.4|14f	BTTCTTCTGACAGAGATGATGAATCCTTCAACACATATTTCTCCGAAATGCCCTGGCTTGCTATTCCCTTCTCTGATACGGAGACCCGCAAACGTCTTAAGGAAGTGTTCAAAGTAAGAGGGGTCCCAAATCTTGTCATTTTTGATGCGAATGGCAE	BTTCTTCTGACAGAGATGATGAATCCTTCAACACATATTTCTCCGAAATGCCCTGG-TTGCTATTCCCTTCTCTGATACGGAGACCCGCAAACGTCTTAAGGAAGTGTTCAAAGTAAGAGGGGTCCCAAATCTTGTCAT-----------------E	3167	1	1	100	Indel:-1
A3	1.4|14f			3167	1	0	0	WT_like
A3	1.5	BTTCTTCTGATAGAGATGATGAATCCTTCAACACATACTTCTCCGAAATGCCCTGGCTTGCTATTCCCTTCTCTGATACGGAGACCCGCAAACGTCTTAAGGAAGTGTTCAAAGTAAGAGGGCTCCCTAATCTTGTCATTTTTGATGCGAATGGCAE	BTTCTTCTGATAGAGATGATGAATCCTTCAACACATACTTCTCCGAAATGCCCTGG-TTGCTATTCCCTTCTCTGATACGGAGACCCGCAAACGTCTTAAGGAAGTGTTCAAAGTAAGAGGGCTCCCTAATCTTGTCAT-----------------E	3167	594	593	99.83	Indel:-1
A3	1.5			3167	594	1	0.17	WT_like
A3	1.6	BTTCTTCTGACGGAGACGATGAATCCTTCAACACATACTTCTCCGAAATGCCATGGCTTGCTATTCCCTTCTCTGATACGGAGAGCCGCCAACGTCTTCAGGAATTGTTCAAAGTAAGAGGGATCCCTAAACTCGTCATTTTTGATGCTAATGGTAE	BTTCTTCTGACGGAGACGATGAATCCTTCAACACATACTTCTCCGAAATGCCATGG-TTGCTATTCCCTTCTCTGATACGGAGAGCCGCCAACGTCTTCAGGAATTGTTCAAAGTAAGAGGGATCCCTAAACTCGTCAT-----------------E	3167	768	767	99.86	Indel:-1
A3	1.6			3167	768	1	0.14	WT_like
A3	1.7	BTTCTTCTGACGGACACGATGAATTCTTCAACACATACTTCTCCGAAATGCCATGGC-TTGCTATTCCCTTCTCTGATACGGAGACCCGCCAACGTCTTAAGAAAGTGTTCGAAGTAAGAGGGATCCCTAATCTTGTCATTTTTGATACGAATGGCAE	BTTCTTCTGACGGACACGATGAATTCTTCAACACATACTTCTCCGAAATGCCATGGCCTTGCTATTCCCTTCTCTGATACGGAGACCCGCCAACGTCTTAAGAAAGTGTTCGAAGTAAGAGGGATCCCTAATCTTGT--------------------E	3167	424	422	99.52	Indel:+1
A3	1.7			3167	424	2	0.48	WT_like
A3	1.9a	BTTCTTCTGACAGAGATGATGATCAGTCCTTCAATACGTCCTTCTCCAAAATGCCATGTCTTGCCATTCCATTTTCTGACACGGAGACCTGCAAACGTCTCAAGGAAGTGTTCAAAGTAAGAGGGATTCCTAATCTTGTCATTTTCGATGCTCATGE	BTTCTTCTGACAGAGATGATGATCAGTCCTTCAATACGTCCTTCTCCAAAATGCCATGTCTTGCCATTCCATTT-CTGACACGGAGACCTGCAAACGTCTCAAGGAAGTGTTCAAAGTAAGAGGGATTCCTAATCTTGT-----------------E	3167	320	1	0.31	Indel:-1
A3	1.9a	BTTCTTCTGACAGAGATGATGATCAGTCCTTCAATACGTCCTTCTCCAAAATGCCATGTCTTGCCATTCCATTTTCTGACACGGAGACCTGCAAACGTCTCAAGGAAGTGTTCAAAGTAAGAGGGATTCCTAATCTTGTCATTTTCGATGCTCATGE	BTTCTTCTGACAGAGATGATGATCAGTCCTTCAATACGTCCTTCTCCAAAATGCCATGTCTTGCCATTCCATTTTCTGACACGGAGACCTGCAAACGTCTCAAGGAAGTGTTCAAAGTAAGAGGGATTCCTAATCTTG------------------E	3167	320	319	99.69	WT_like
A3	1.9m	BTTCTTCTGACAGAGATGATCAGTCCTTCAATACGTCCTTCTCCAAAATGCCATGTCTTGCCATTCCATTTTCTGATACGGAGACCTGCAAACGTCTCAAGGAAGTGTTCAAAAAGTAAGAGGGATTCCTAATCTTGTCATTTTCGATGCTCATGGE	BTTCTTCTGACAGAGATGATCAGTCCTTCAATACGTCCTTCTCCAAAATGCCATGTCTTGCCATTCCATTTTCTGATACGGAGACCTGCAAACGTCTCAAGGAAGTGTTCAAAAAGTAAGAGGGATTCCTA-TCTTGT------------------E	3167	259	2	0.77	Indel:-1
A3	1.9m	BTTCTTCTGACAGAGATGATCAGTCCTTCAATACGTCCTTCTCCAAAATGCCATGTCTTGCCATTCCATTTTCTGATACGGAGACCTGCAAACGTCTCAAGGAAGTGTTCAAAAAGTAAGAGGGATTCCTAATCTTGTCATTTTCGATGCTCATGGE	BTTCTTCTGACAGAGATGATCAGTCCTTCAATACGTCCTTCTCCAAAATGCCATGTCTTGCCATTCCATTTTCTGATACGGAGACCTGCAAACGTCTCAAGGAAGTGTTCAAAAAGTAAGAGGGATTCCTAATCTTGT------------------E	3167	259	257	99.23	WT_like
A3	17f|47f	BTTCTTCTGACAGAGATGATGAATCCTTCAACACATATTTCTCCGAAATGCCCTGGC-TTGCTATTCCCTTCTCTGATACGGAGACCCGCCAACGTCTTAAGAAAGTGTTCGAAGTAAGAGGGATCCCTAATCTTGTCATTTTTGATACGAATGGCAE	BTTCTTCTGACAGAGATGATGAATCCTTCAACACATATTTCTCCGAAATGCCCTGGCCTTGCTATTCCCTTCTCTGATACGGAGACCCGCCAACGTCTTAAGAAAGTGTTCGAAGTAAGAGGGATCCCTAATCTTGT--------------------E	3167	5	5	100	Indel:+1
A3	17f|47f			3167	5	0	0	WT_like
A3	36f	BTTCTTCTGACGGAGACGATGAATCCTTCAACACATACTTCTCCGAAATGCCCTGGCTTGCTATTCCCTTCTCTGATACGGAGAGCCGCCAACGTCTTCAGGAATTGTTCAAAGTAAGAGGGATCCCTAAACTCGTCATTTTTGATGCTAATGGTAE	BTTCTTCTGACGGAGACGATGAATCCTTCAACACATACTTCTCCGAAATGCCCTGG-TTGCTATTCCCTTCTCTGATACGGAGAGCCGCCAACGTCTTCAGGAATTGTTCAAAGTAAGAGGGATCCCTAAACTCGTCATT----------------E	3167	4	2	50	Indel:-1
A3	36f			3167	4	2	50	WT_like
A3	1.2	BTTCTTCTGACAGAGATGATGAATCCTTCAACACATATTTCTCCGAAATGCCATGGCTTGCTATTCCCTTCTCTGATACGGAGACCCGCAAACGTCTTAAGGAAGTATTCAAAGTAAGAGGGATCCCTAATCTTGTCATAATTGGCCAE	BTTCTTCTGACAGAGATGATGAATCCTTCAACACATATTTCTCCGAAATGCCATGG-TTGCTATTCCCTTCTCTGATACGGAGACCCGCAAACGTCTTAAGGAAGTATTCAAAGTAAGAGGGATCCCTAATCTTGTCAT---------E	4239	4195	4107	97.9	Indel:-1
A3	1.2	BTTCTTCTGACAGAGATGATGAATCCTTCAACACATATTTCTCCGAAATGCCATGGCTTGCTATTCCCTTCTCTGATACGGAGACCCGCAAACGTCTTAAGGAAGTATTCAAAGTAAGAGGGATCCCTAATCTTGTCATAATTGGCCAE	BTTCTTCTGACAGAGATGATGAATCCTTCAACACATATTTCTCCGAAATGCCATGGCTTGCTATTCCCTTCTCTGATACGGAGACCCGCAAACGTCTTAAGGAAGTATTCAAAGTAAGAGGGATCCCTAATCTTGTCATAATTGGCC-E	4239	4195	88	2.1	WT_like
A3	1.5	BTTCTTCTGATAGAGATGATGAATCCTTCAACACATACTTCTCCGAAATGCCCTGGCTTGCTATTCCCTTCTCTGATACGGAGACCCGCAAACGTCTTAAGGAAGTGTTCAAAGTAAGAGGGCTCCCTAATCTTGTCATTTTTGATGCGAATGGCAE	BTTCTTCTGATAGAGATGATGAATCCTTCAACACATACTTCTCCGAAATGCCCTGG-TTGCTATTCCCTTCTCTGATACGGAGACCCGCAAACGTCTTAAGGAAGTGTTCAAAGTAAGAGGGCTCCCTAATCTTGTCAT-----------------E	4239	7	7	100	Indel:-1
A3	1.5			4239	7	0	0	WT_like
A3	1.6	BTTCTTCTGACGGAGACGATGAATCCTTCAACACATACTTCTCCGAAATGCCATGGCTTGCTATTCCCTTCTCTGATACGGAGAGCCGCCAACGTCTTCAGGAATTGTTCAAAGTAAGAGGGATCCCTAAACTCGTCATTTTTGATGCTAATGGTAE	BTTCTTCTGACGGAGACGATGAATCCTTCAACACATACTTCTCCGAAATGCCATGG-TTGCTATTCCCTTCTCTGATACGGAGAGCCGCCAACGTCTTCAGGAATTGTTCAAAGTAAGAGGGATCCCTAAACTCGTCAT-----------------E	4239	1	1	100	Indel:-1
A3	1.6			4239	1	0	0	WT_like
A3	1.7	BTTCTTCTGACGGACACGATGAATTCTTCAACACATACTTCTCCGAAATGCCATGGC-TTGCTATTCCCTTCTCTGATACGGAGACCCGCCAACGTCTTAAGAAAGTGTTCGAAGTAAGAGGGATCCCTAATCTTGTCATTTTTGATACGAATGGCAE	BTTCTTCTGACGGACACGATGAATTCTTCAACACATACTTCTCCGAAATGCCATGGCCTTGCTATTCCCTTCTCTGATACGGAGACCCGCCAACGTCTTAAGAAAGTGTTCGAAGTAAGAGGGATCCCTAATCTTGTC-------------------E	4239	6	6	100	Indel:+1
A3	1.7			4239	6	0	0	WT_like
A3	12f|42f	BTTCTTCTGACAGAGATGATGAATCCTTCAACACATATTTCTCCGAAATGCCCTGGCTTGCTATTCCCTTCTCTGATACGGAGACCCGCAAACGTCTTAAGGAAGTATTCAAAGTAAGAGGGATCCCTAATCTTGTCATAATTGGCCAE	BTTCTTCTGACAGAGATGATGAATCCTTCAACACATATTTCTCCGAAATGCCCTGG--TGCTATTCCCTTCTCTGATACGGAGACCCGCAAACGTCTTAAGGAAGTATTCAAAGTAAGAGGGATCCCTAATCTTGTCATA--------E	4239	10	3	30	Indel:-2
A3	12f|42f			4239	10	7	70	WT_like
A3	32f	BTTCTTCTGACGGAGACGATGAATCCTTCAACACATACTTCTCCGAAATGCCCTGGCTTGCTATTCCCTTCTCTGATACGGAGACCCGCAAACGTCTTAAGGAAGTATTCAAAGTAAGAGGGATCCCTAATCTTGTCATAATTGGCCAE	BTTCTTCTGACGGAGACGATGAATCCTTCAACACATACTTCTCCGAAATGCCCTGG-TTGCTATTCCCTTCTCTGATACGGAGACCCGCAAACGTCTTAAGGAAGTATTCAAAGTAAGAGGGATCCCTAATCTTGTCAT---------E	4239	4	3	75	Indel:-1
A3	32f			4239	4	1	25	WT_like
A3	72f	BTTCTTCTGACGGACACGATGAATTCTTCAACACATACTTCTCCGAAATGCCATGG-CTTGCTATTCCCTTCTCTGATACGGAGACCCGCAAACGTCTTAAGGAAGTATTCAAAGTAAGAGGGATCCCTAATCTTGTCATAATTGGCCAE	BTTCTTCTGACGGACACGATGAATTCTTCAACACATACTTCTCCGAAATGCCATGGACTTGCTATTCCCTTCTCTGATACGGAGACCCGCAAACGTCTTAAGGAAGTATTCAAAGTAAGAGGGATCCCTAATCTTGTC-----------E	4239	2	2	100	Indel:+1
A3	72f			4239	2	0	0	WT_like
A4	1.1|41f	BTTCTTCTGACAGAGATGATGAATCCTTCAACACATATTTCTCCGAAATGCCCTGGCTTGCTATTCCCTTCTCTGATACGGAGACCCGCAAACGTCTTAAGGAAGTGTTCAAAGTAAGAGGGATCCCAAATCTTGTCATTTTTGATGCGAATGGCAE	BTTCTTCTGACAGAGATGATGAATCCTTCAACACATATTTCTCCGAAATGCCCTGG-TTGCTATTCCCTTCTCTGATACGGAGACCCGCAAACGTCTTAAGGAAGTGTTCAAAGTAAGAGGGATCCCAAATCTTGTCAT-----------------E	4591	7	5	71.42	Indel:-1
A4	1.1|41f	BTTCTTCTGACAGAGATGATGAATCCTTCAACACATATTTCTCCGAAATGCCCTGGCTTGCTATTCCCTTCTCTGATACGGAGACCCGCAAACGTCTTAAGGAAGTGTTCAAAGTAAGAGGGATCCCAAATCTTGTCATTTTTGATGCGAATGGCAE	BTTCTTCTGACAGAGATGATGAATCCTTCAACACATATTTCTCCGAAATGCCCTGGCTTGCTATTCCCTTCTCTGATACGGAGACCCGCAAACGTCTTAAGGAAGTGTTCAAAGTAAGAGGGATCCCAAATCTTGTCA------------------E	4591	7	2	28.58	WT_like
A4	1.3
A4	1.3
A4	1.4|14f
A4	1.4|14f
A4	1.5
A4	1.5
A4	1.6	BTTCTTCTGACGGAGACGATGAATCCTTCAACACATACTTCTCCGAAATGCCATGGCTTGCTATTCCCTTCTCTGATACGGAGAGCCGCCAACGTCTTCAGGAATTGTTCAAAGTAAGAGGGATCCCTAAACTCGTCATTTTTGATGCTAATGGTAE	BTTCTTCTGACGGAGACGATGAATCCTTCAACACATACTTCTCCGAAATGCCATGG-TTGCTATTCCCTTCTCTGATACGGAGAGCCGCCAACGTCTTCAGGAATTGTTCAAAGTAAGAGGGATCCCTAAACTCGTCAT-----------------E	4591	5	1	20	Indel:-1
A4	1.6	BTTCTTCTGACGGAGACGATGAATCCTTCAACACATACTTCTCCGAAATGCCATGGCTTGCTATTCCCTTCTCTGATACGGAGAGCCGCCAACGTCTTCAGGAATTGTTCAAAGTAAGAGGGATCCCTAAACTCGTCATTTTTGATGCTAATGGTAE	BTTCTTCTGACGGAGACGATGAATCCTTCAACACATACTTCTCCGAAATGCCATGGCTTGCTATTCCCTTCTCTGATACGGAGAGCCGCCAACGTCTTCAGGAATTGTTCAAAGTAAGAGGGATCCCTAAACTCGTCA------------------E	4591	5	4	80	WT_like
A4	1.7			4591	12	0	0
A4	1.7	BTTCTTCTGACGGACACGATGAATTCTTCAACACATACTTCTCCGAAATGCCATGGCTTGCTATTCCCTTCTCTGATACGGAGACCCGCCAACGTCTTAAGAAAGTGTTCGAAGTAAGAGGGATCCCTAATCTTGTCATTTTTGATACGAATGGCAE	BTTCTTCTGACGGACACGATGAATTCTTCAACACATACTTCTCCGAAATGCCATGGCTTGCTATTCCCTTCTCTGATACGGAGACCCGCCAACGTCTTAAGAAAGTGTTCGAAGTAAGAGGGATCCCTAATCTTGTCA------------------E	4591	12	12	100	WT_like
A4	1.9a	BTTCTTCTGACAGAGATGATGATCAGTCCTTCAATACGTCCTTCTCCAAAATGCCATGTCTTGCCATTCCATTTTCTGACACGGAGACCTGCAAACGTCTCAAGGAAGTGTTCAAAGTAAGAGGGATTCCTAATCTTGTCATTTTCGATGCTCATGE	BTTCTTCTGACAGAGATGATGATCAGTCCTTCAATACGTCCTTCTCCAAAATGCCATGTCTTGCCATTCCATTTTCTGACACGGAGACCTGCAAACGTCTCAAGGAAGTGTTCAAAGTA-GAGGGATTCCTAATCTTGT-----------------E	4591	1125	2	0.17	Indel:-1
A4	1.9a	BTTCTTCTGACAGAGATGATGATCAGTCCTTCAATACGTCCTTCTCCAAAATGCCATGTCTTGCCATTCCATTTTCTGACACGGAGACCTGCAAACGTCTCAAGGAAGTGTTCAAAGTAAGAGGGATTCCTAATCTTGTCATTTTCGATGCTCATGE	BTTCTTCTGACAGAGATGATGATCAGTCCTTCAATACGTCCTTCTCCAAAATGCCATGTCTTGCCATTCCATTTTCTGACACGGAGACCTGCAAACGTCTCAAGGAAGTGTTCAAAGTAAGAGGGATTCCTAATCTTG------------------E	4591	1125	1123	99.83	WT_like
A4	1.9m	BTTCTTCTGACAGAGATGATCAGTCCTTCAATACGTCCTTCTCCAAAATGCCATGTCTTGCCATTCCATTTTCTGATACGGAGACCTGCAAACGTCTCAAGGAAGTGTTCAAAAAGTAAGAGGGATTCCTAATCTTGTCATTTTCGATGCTCATGGE	BTTCTTCTGACAGAGATGATCAGTCCTTCAATACGTCCTTCTCCAAAATGCCATGTCTTGCCATTCCATTTTCTGATACGGAGACCTGCAAACGTCTCAAGGAAGTGTTCAAAA-GTAAGAGGGATTCCTAATCTTGT------------------E	4591	988	7	0.7	Indel:-1
A4	1.9m	BTTCTTCTGACAGAGATGATCAGTCCTTCAATACGTCCTTCTCCAAAATGCCATGTCTTGCCATTCCATTTTCTGATACGGAGACCTGCAAACGTCTCAAGGAAGTGTTCAAAAAGTAAGAGGGATTCCTAATCTTGTCATTTTCGATGCTCATGGE	BTTCTTCTGACAGAGATGATCAGTCCTTCAATACGTCCTTCTCCAAAATGCCATGTCTTGCCATTCCATTTTCTGATACGGAGACCTGCAAACGTCTCAAGGAAGTGTTCAAAAAGTAAGAGGGATTCCTAATCTTGT------------------E	4591	988	981	99.3	WT_like
A4	17f|47f	BTTCTTCTGACAGAGATGATGAATCCTTCAACACATATTTCTCCGAAATGCCCTGGCTTGCTATTCCCTTCTCTGATACGGAGACCCGCCAACGTCTTAAGAAAGTGTTCGAAGTAAGAGGGATCCCTAATCTTGTCATTTTTGATACGAATGGCAE	BTTCTTCTGACAGAGATG------------------------------------------CTATTCCCTTCTCTGATACGGAGACCCGCCAACGTCTTAAGAAAGTGTTCGAAGTAAGAGGGATCCCTAATCTTGTCATTTTTGATACGAATGGCAE	4591	2397	2387	99.58	Indel:-42
A4	17f|47f			4591	2397	10	0.42	WT_like
A4	21f	BTTCTTCTGACAGAGATGATGAATCCTTCAACACATATTTCTCCGAAATGCCATGGCTTGCTATTCCCTTCTCTGATACGGAGACCCGCAAACGTCTTAAGGAAGTGTTCAAAGTAAGAGGGATCCCAAATCTTGTCATTTTTGATGCGAATGGCAE	BTTCTTCTGACAGAGATGATGAATCCTTCAACACATATTTCTCCGAAATGCCATGGCT-GCTATTCCCTTCTCTGATACGGAGACCCGCAAACGTCTTAAGGAAGTGTTCAAAGTAAGAGGGATCCCAAATCTTGTCAT-----------------E	4591	1	1	100	Indel:-1
A4	21f			4591	1	0	0	WT_like
A4	27f	BTTCTTCTGACAGAGATGATGAATCCTTCAACACATATTTCTCCGAAATGCCATGGCTTGCTATTCCCTTCTCTGATACGGAGACCCGCCAACGTCTTAAGAAAGTGTTCGAAGTAAGAGGGATCCCTAATCTTGTCATTTTTGATACGAATGGCAE	BTTCTTCTGACAGAGATG------------------------------------------CTATTCCCTTCTCTGATACGGAGACCCGCCAACGTCTTAAGAAAGTGTTCGAAGTAAGAGGGATCCCTAATCTTGTCATTTT-GATACGAATGGCAE	4591	13	8	61.53	Indel:-42,-1
A4	27f			4591	13	5	38.47	WT_like
A4	57f	BTTCTTCTGATAGAGATGATGAATCCTTCAACACATACTTCTCCGAAATGCCCTGGCTTGCTATTCCCTTCTCTGATACGGAGACCCGCCAACGTCTTAAGAAAGTGTTCGAAGTAAGAGGGATCCCTAATCTTGTCATTTTTGATACGAATGGCAE	B----------------------------GAAGTGGTGTTCANNNNNNNNNNCNGNNNTGCTATTCCCTTCTCTGATACGGAGACCCGCCAACGTCTTAAGAAAGTGTTCGAAGTAAGAGGGATCCCTAATCTTGTCATTTTTGATACGAATGGCAE	4591	32	31	96.87	Indel:strange editing
A4	57f			4591	32	1	3.13	WT_like
A4	67f	BTTCTTCTGACGGAGACGATGAATCCTTCAACACATACTTCTCCGAAATGCCATGGCTTGCTATTCCCTTCTCTGATACGGAGACCCGCCAACGTCTTAAGAAAGTGTTCGAAGTAAGAGGGATCCCTAATCTTGTCATTTTTGATACGAATGGCAE	BTTCTTCTGACGGAGA------------------------------------------TGCTATTCCCTTCTCTGATACGGAGACCCGCCAACGTCTTAAGAAAGTGTTCGAAGTAAGAGGGATCCCTAATCTTGTCATTTTTGATACGAATGGCAE	4591	5	5	100	Indel:-42
A4	67f			4591	5	0	0	WT_like
A4	74f	BTTCTTCTGACGGACACGATGAATTCTTCAACACATACTTCTCCGAAATGCCATGGCTTGCTATTCCCTTCTCTGATACGGAGACCCGCAAACGTCTTAAGGAAGTGTTCAAAGTAAGAGGGGTCCCAAATCTTGTCATTTTTGATGCGAATGGCAE	BTTCTTCTGACGGACACGATGAATTCTTCAACACATACTTCTCCGAAATGCCATGGCT----ATTCCCTTCTCTGATACGGAGACCCGCAAACGTCTTAAGGAAGTGTTCAAAGTAAGAGGGGTCCCAAATCTTGTCATTTT--------------E	4591	1	1	100	Indel:-4
A4	74f			4591	1	0	0	WT_like
A4	1.2	BTTCTTCTGACAGAGATGATGAATCCTTCAACACATATTTCTCCGAAATGCCATGG-CTTGCTATTCCCTTCTCTGATACGGAGACCCGCAAACGTCTTAAGGAAGTATTCAAAGTAAGAGGGATCCCTAATCTTGTCATAATTGGCCAE	BTTCTTCTGACAGAGATGATGAATCCTTCAACACATATTTCTCCGAAATGCCATGGACTTGCTATTCCCTTCTCTGATACGGAGACCCGCAAACGTCTTAAGGAAGTATTCAAAGTAAGAGGGATCCCTAATCTTGTCATAATTGGCC-E	1273	209	29	13.87	Indel:+1
A4	1.2	BTTCTTCTGACAGAGATGATGAATCCTTCAACACATATTTCTCCGAAATGCCATGGCTTGCTATTCCCTTCTCTGATACGGAGACCCGCAAACGTCTTAAGGAAGTATTCAAAGTAAGAGGGATCCCTAATCTTGTCATAATTGGCCAE	BTTCTTCTGACAGAGATGATGAATCCTTCAACACATATTTCTCCGAAATGCCATGGCTTGCTATTCCCTTCTCTGATACGGAGACCCGCAAACGTCTTAAGGAAGTATTCAAAGTAAGAGGGATCCCTAATCTTGTCA----------E	1273	209	180	86.13	WT_like
A4	1.7			1273	7	0	0
A4	1.7	BTTCTTCTGACGGACACGATGAATTCTTCAACACATACTTCTCCGAAATGCCATGGCTTGCTATTCCCTTCTCTGATACGGAGACCCGCCAACGTCTTAAGAAAGTGTTCGAAGTAAGAGGGATCCCTAATCTTGTCATTTTTGATACGAATGGCAE	BTTCTTCTGACGGACACGATGAATTCTTCAACACATACTTCTCCGAAATGCCATGGCTTGCTATTCCCTTCTCTGATACGGAGACCCGCCAACGTCTTAAGAAAGTGTTCGAAGTAAGAGGGATCCCTAATCTTGTCA------------------E	1273	7	7	100	WT_like
A4	17f|47f	BTTCTTCTGACAGAGATGATGAATCCTTCAACACATATTTCTCCGAAATGCCCTGGCTTGCTATTCCCTTCTCTGATACGGAGACCCGCCAACGTCTTAAGAAAGTGTTCGAAGTAAGAGGGATCCCTAATCTTGTCATTTTTGATACGAATGGCAE	BTTCTTCTGACAGAGATG------------------------------------------CTATTCCCTTCTCTGATACGGAGACCCGCCAACGTCTTAAGAAAGTGTTCGAAGTAAGAGGGATCCCTAATCTTGTCATAATTGGNNNGANNGGNAE	1273	835	753	90.17	Indel:strange editing	17f/47f, non-specific
A4	17f|47f			1273	835	82	9.83	WT_like
A4	27f	BTTCTTCTGACAGAGATGATGAATCCTTCAACACATATTTCTCCGAAATGCCATGGCTTGCTATTCCCTTCTCTGATACGGAGACCCGCCAACGTCTTAAGAAAGTGTTCGAAGTAAGAGGGATCCCTAATCTTGTCATTTTTGATACGAATGGCAE	BTTCTTCTGACAGAGATG------------------------------------------CTATTCCCTTCTCTGATACGGAGACCCGCCAACGTCTTAAGAAAGTGTTCGCAGTAAGAGGGATCCCTAATCTTGTCATAATTGGNNNGANNGGNAE	1273	78	12	15.38	Indel:strange editing
A4	27f			1273	78	66	84.62	WT_like
A4	32f	BTTCTTCTGACGGAGACGATGAATCCTTCAACACATACTTCTCCGAAATGCCCTGGCTTGCTATTCCCTTCTCTGATACGGAGACCCGCAAACGTCTTAAGGAAGTATTCAAAGTAAGAGGGATCCCTAATCTTGTCATAATTGGCCAE	BTCTTTCCCTACACGACGCTNNNNCNNTCNNNNNNNNNTTCATTTCTTCTGACAGAGATGCTATTCCCTTCTCTGATACGGAGACCCGCCAACGTCTTAAGAAAGTGTTCGAAGTAAGAGGGATCCCTAATCTTGTCATAATTGGCC-E	1273	33	26	78.78	Indel:strange editing
A4	32f	BTTCTTCTGACGGAGACGATGAATCCTTCAACACATACTTCTCCGAAATGCCCTGGCTTGCTATTCCCTTCTCTGATACGGAGACCCGCAAACGTCTTAAGGAAGTATTCAAAGTAAGAGGGATCCCTAATCTTGTCATAATTGGCCAE	BTTCTTCTGACGGAGACGATGAATCCTTCAACACATACTTCTCCGAAATGCCCTGGCTTGCTATTCCCTTCTCTGATACGGAGACCCGCAAACGTCTTAAGGAAGTATTCAAAGTAAGAGGGATCCCTAATCTTGTCATAATTGGCC-E	1273	33	7	21.22	WT_like
A4	72f	BTTCTTCTGACGGACACGATGAATTCTTCAACACATACTTCTCCGAAATGCCATGG-CTTGCTATTCCCTTCTCTGATACGGAGACCCGCAAACGTCTTAAGGAAGTATTCAAAGTAAGAGGGATCCCTAATCTTGTCATAATTGGCCAE	BTTCTTCTGACGGACACGATGAATTCTTCAACACATACTTCTCCGAAATGCCATGGACTTGCTATTCCCTTCTCTGATACGGAGACCCGCAAACGTCTTAAGGAAGTATTCAAAGTAAGAGGGATCCCTAATCTTGTC-----------E	1273	84	83	98.8	Indel:+1
A4	72f			1273	84	1	1.2	WT_like
A5	1.1|41f	BTTCTTCTGACAGAGATGATGAATCCTTCAACACATATTTCTCCGAAATGCCCTGGCTTGCTATTCCCTTCTCTGATACGGAGACCCGCAAACGTCTTAAGGAAGTGTTCAAAGTAAGAGGGATCCCAAATCTTGTCATTTTTGATGCGAATGGCAE	BTTCTTCTGACAGAGATGATGAATCCTTCAACACATATTTCTCCGAAATGCCCTGG-TTGCTATTCCCTTCTCTGATACGGAGACCCGCAAACGTCTTAAGGAAGTGTTCAAAGTAAGAGGGATCCCAAATCTTGTCAT-----------------E	7320	2	2	100	Indel:-1
A5	1.1|41f			7320	2	0	0	WT_like
A5	1.3
A5	1.3
A5	1.4|14f	BTTCTTCTGACAGAGATGATGAATCCTTCAACACATATTTCTCCGAAATGCCCTGGCTTGCTATTCCCTTCTCTGATACGGAGACCCGCAAACGTCTTAAGGAAGTGTTCAAAGTAAGAGGGGTCCCAAATCTTGTCATTTTTGATGCGAATGGCAE	BTTCTTCTGACAGAGATGATGAATCCTTCAACACATATTTCTCCGAAATGCCCTGG-TTGCTATTCCCTTCTCTGATACGGAGACCCGCAAACGTCTTAAGGAAGTGTTCAAAGTAAGAGGGGTCCCAAATCTTGTCAT-----------------E	7320	1	1	100	Indel:-1
A5	1.4|14f			7320	1	0	0	WT_like
A5	1.5	BTTCTTCTGATAGAGATGATGAATCCTTCAACACATACTTCTCCGAAATGCCCTGGCTTGCTATTCCCTTCTCTGATACGGAGACCCGCAAACGTCTTAAGGAAGTGTTCAAAGTAAGAGGGCTCCCTAATCTTGTCATTTTTGATGCGAATGGCAE	BTTCTTCTGATAGAGATGATGAATCCTTCAACACATACTTCTCCGAAATGCCCTGG-TTGCTATTCCCTTCTCTGATACGGAGACCCGCAAACGTCTTAAGGAAGTGTTCAAAGTAAGAGGGCTCCCTAATCTTGTCAT-----------------E	7320	2	1	50	Indel:-1
A5	1.5			7320	2	1	50	WT_like
A5	1.6	BTTCTTCTGACGGAGACGATGAATCCTTCAACACATACTTCTCCGAAATGCCATGGCTTGCTATTCCCTTCTCTGATACGGAGAGCCGCCAACGTCTTCAGGAATTGTTCAAAGTAAGAGGGATCCCTAAACTCGTCATTTTTGATGCTAATGGTAE	BTTCTTCTGACGGAGACGATGAATCCTTCAACACATACTTCTCCGAAATGCCATGG-TTGCTATTCCCTTCTCTGATACGGAGAGCCGCCAACGTCTTCAGGAATTGTTCAAAGTAAGAGGGATCCCTAAACTCGTCAT-----------------E	7320	1	1	100	Indel:-1
A5	1.6			7320	1	0	0	WT_like
A5	1.7	BTTCTTCTGACGGACACGATGAATTCTTCAACACATACTTCTCCGAAATGCCATGGCTTGCTATTCCCTTCTCTGATACGGAGACCCGCCAACGTCTTAAGAAAGTGTTCGAAGTAAGAGGGATCCCTAATCTTGTCATTTTTGATACGAATGGCAE	BTTCTTCTGACGGACACGATGAATTCTTCAACACATACTTCTCCGAAATGCCATGGCT----ATTCCCTTCTCTGATACGGAGACCCGCCAACGTCTTAAGAAAGTGTTCGAAGTAAGAGGGATCCCTAATCTTGTCATTTT--------------E	7320	4	2	50	Indel:-4
A5	1.7	BTTCTTCTGACGGACACGATGAATTCTTCAACACATACTTCTCCGAAATGCCATGGCTTGCTATTCCCTTCTCTGATACGGAGACCCGCCAACGTCTTAAGAAAGTGTTCGAAGTAAGAGGGATCCCTAATCTTGTCATTTTTGATACGAATGGCAE	BTTCTTCTGACGGACACGATGAATTCTTCAACACATACTTCTCCGAAATGCCATGGCTTGCTATTCCCTTCTCTGATACGGAGACCCGCCAACGTCTTAAGAAAGTGTTCGAAGTAAGAGGGATCCCTAATCTTGTCA------------------E	7320	4	2	50	WT_like
A5	1.9a	BTTCTTCTGACAGAGATGATGATCAGTCCTTCAATACGTCCTTCTCCAAAATGCCATGTCTTGCCATTCCATTTTCTGACACGGAGACCTGCAAACGTCTCAAGGAAGTGTTCAAAGTAAGAGGGATTCCTAATCTTGTCATTTTCGATGCTCATGE	BTTCTTCTGACAGA---GATGATCAGTCCTTCAATACGTCCTTCTCCAAAATGCCATGTCTTGCCATTCCATTTTCTGACACGGAGACCTGCAAACGTCTCAAGGAAGTGTTCAAAGTAAGAGGGATTCCTAATCTTGTCA---------------E	7320	1857	19	1.02	Indel:-3
A5	1.9a	BTTCTTCTGACAGAGATGATGATCAGTCCTTCAATACGTCCTTCTCCAAAATGCCATGTCTTGCCATTCCATTTTCTGACACGGAGACCTGCAAACGTCTCAAGGAAGTGTTCAAAGTAAGAGGGATTCCTAATCTTGTCATTTTCGATGCTCATGE	BTTCTTCTGACAGAGATGATGATCAGTCCTTCAATACGTCCTTCTCCAAAATGCCATGTCTTGCCATTCCATTTTCTGACACGGAGACCTGCAAACGTCTCAAGGAAGTGTTCAAAGTAAGAGGGATTCCTAATCTTG------------------E	7320	1857	1838	98.98	WT_like
A5	1.9m	BTTCTTCTGACAGAGATGATCAGTCCTTCAATACGTCCTTCTCCAAAATGCCATGTCTTGCCATTCCATTTTCTGATACGGAGACCTGCAAACGTCTCAAGGAAGTGTTCAAAAAGTAAGAGGGATTCCTAATCTTGTCATTTTCGATGCTCATGGE	BTTCTTCTGACAGAGATGATCAGTCCTTCAATACGTCCTTCTCCAAAATGCCATGTCTTGCCATTCCATTTTCTGATACGGAGACCTGCAAACGTCTCAAGGAAGTGTTCAAA--GTAAGAGGGATTCCTAATCTTGTCA----------------E	7320	1551	12	0.77	Indel:-2
A5	1.9m	BTTCTTCTGACAGAGATGATCAGTCCTTCAATACGTCCTTCTCCAAAATGCCATGTCTTGCCATTCCATTTTCTGATACGGAGACCTGCAAACGTCTCAAGGAAGTGTTCAAAAAGTAAGAGGGATTCCTAATCTTGTCATTTTCGATGCTCATGGE	BTTCTTCTGACAGAGATGATCAGTCCTTCAATACGTCCTTCTCCAAAATGCCATGTCTTGCCATTCCATTTTCTGATACGGAGACCTGCAAACGTCTCAAGGAAGTGTTCAAAAAGTAAGAGGGATTCCTAATCTTGT------------------E	7320	1551	1539	99.23	WT_like
A5	17f|47f	BTTCTTCTGACAGAGATGATGAATCCTTCAACACATATTTCTCCGAAATGCCCTGGCTTGCTATTCCCTTCTCTGATACGGAGACCCGCCAACGTCTTAAGAAAGTGTTCGAAGTAAGAGGGATCCCTAATCTTGTCATTTTTGATACGAATGGCAE	BTTCTTCTGACAGAGATG------------------------------------------CTATTCCCTTCTCTGATACGGAGACCCGCCAACGTCTTAAGAAAGTGTTCGAAGTAAGAGGGATCCCTAATCTTGTCATTTTTGATACGAATGGCAE	7320	3794	3777	99.55	Indel:-42	17f
A5	17f|47f			7320	3794	17	0.45	WT_like
A5	27f	BTTCTTCTGACAGAGATGATGAATCCTTCAACACATATTTCTCCGAAATGCCATGGCTTGCTATTCCCTTCTCTGATACGGAGACCCGCCAACGTCTTAAGAAAGTGTTCGAAGTAAGAGGGATCCCTAATCTTGTCATTTTTGATACGAATGGCAE	BTTCTTCTGACAGAGATGAT------------------------------------------ATTCCCTTCTCTGATACGGAGACCCGCCAACGTCTTAAGAAAGTGTTCGAAGTAAGAGGGATCCCTAATCTTGTCATTTTTGATACGAATGGCAE	7320	36	25	69.44	Indel:-42
A5	27f			7320	36	11	30.56	WT_like
A5	37f	BTTCTTCTGACGGAGACGATGAATCCTTCAACACATACTTCTCCGAAATGCCCTGGCTTGCTATTCCCTTCTCTGATACGGAGACCCGCCAACGTCTTAAGAAAGTGTTCGAAGTAAGAGGGATCCCTAATCTTGTCATTTTTGATACGAATGGCAE	B----------------------------GAAGTGGTCTTCANNNNNNNNNNCNGNNNTGCTATTCCCTTCTCTGATACGGAGACCCGCCAACGTCTTAAGAAAGTGTTCGAAGTAAGAGGGATCCCTAATCTTGTCATTTTTGATACGAATGGCAE	7320	52	49	94.23	Indel:strange editing
A5	37f			7320	52	3	5.77	WT_like
A5	57f	BTTCTTCTGATAGAGATGATGAATCCTTCAACACATACTTCTCCGAAATGCCCTGGCTTGCTATTCCCTTCTCTGATACGGAGACCCGCCAACGTCTTAAGAAAGTGTTCGAAGTAAGAGGGATCCCTAATCTTGTCATTTTTGATACGAATGGCAE	BTTCTTCTGATAGAGATG------------------------------------------CTATTCCCTTCTCTGATACGGAGACCCGCCAACGTCTTAAGAAAGTGTTCGAAGTAAGAGGGATCCCTAATCTTGTCATTTTTGATACGAATGGCAE	7320	6	3	50	Indel:-42
A5	57f			7320	6	3	50	WT_like
A5	74f	BTTCTTCTGACGGACACGATGAATTCTTCAACACATACTTCTCCGAAATGCCATGGCTTGCTATTCCCTTCTCTGATACGGAGACCCGCAAACGTCTTAAGGAAGTGTTCAAAGTAAGAGGGGTCCCAAATCTTGTCATTTTTGATGCGAATGGCAE	BTTCTTCTGACGGACACGATGAATTCTTCAACACATACTTCTCCGAAATGCCATGGCT----ATTCCCTTCTCTGATACGGAGACCCGCAAACGTCTTAAGGAAGTGTTCAAAGTAAGAGGGGTCCCAAATCTTGTCATTTT--------------E	7320	2	2	100	Indel:-4
A5	74f			7320	2	0	0	WT_like
A5	1.2	BTTCTTCTGACAGAGATGATGAATCCTTCAACACATATTTCTCCGAAATGCCATGGCTTGCTATTCCCTTCTCTGATACGGAGACCCGCAAACGTCTTAAGGAAGTATTCAAAGTAAGAGGGATCCCTAATCTTGTCATAATTGGCCAE	BTTCTTCTGACAGAGATGATGAATCCTTCAACACATATTTCTCCGAAATGCCATGGCTTGCTATTCCCTTCTCTGATACGGAGACCCGCAAACGTCTTAAGGAAGTATTCAAAGTAAGAGGGATCCCTAATCTTGTCATA-TTGGCC-E	1122	581	9	1.54	Indel:-1
A5	1.2	BTTCTTCTGACAGAGATGATGAATCCTTCAACACATATTTCTCCGAAATGCCATGGCTTGCTATTCCCTTCTCTGATACGGAGACCCGCAAACGTCTTAAGGAAGTATTCAAAGTAAGAGGGATCCCTAATCTTGTCATAATTGGCCAE	BTTCTTCTGACAGAGATGATGAATCCTTCAACACATATTTCTCCGAAATGCCATGGCTTGCTATTCCCTTCTCTGATACGGAGACCCGCAAACGTCTTAAGGAAGTATTCAAAGTAAGAGGGATCCCTAATCTTGTCA----------E	1122	581	572	98.46	WT_like	noise
A5	1.9m	BTTCTTCTGACAGAGATGATCAGTCCTTCAATACGTCCTTCTCCAAAATGCCATGTCTTGCCATTCCATTTTCTGATACGGAGACCTGCAAACGTCTCAAGGAAGTGTTCAAAAAGTAAGAGGGATTCCTAATCTTGTCATTTTCGATGCTCATGGE	BTTCTTCTGACAGAGATGATCAGTCCTTCAATACGTCCTTCTCCAAAATGCCATGTCTTGCCATTCCATTTTCTGATACGGAGACCTGCAAACGTCTCAAGGAAGTGTTCAAAAAGTAAGAGGGATCCCTAATCTTGTCATANTNGNNN-------E	1122	12	7	58.33	Indel:strange editing
A5	1.9m			1122	12	5	41.67	WT_like
A5	12f|42f	BTTCTTCTGACAGAGATGATGAATCCTTCAACACATATTTCTCCGAAATGCCCTGGCTTGCTATTCCCTTCTCTGATACGGAGACCCGCAAACGTCTTAAGGAAGTATTCAAAGTAAGAGGGATCCCTAATCTTGTCATAATTGGCCAE	BTTCTTCTGACAGAGATGATGAATCCTTCAACACATATTTCTCCGAAATGCCCTGG--TGCTATTCCCTTCTCTGATACGGAGACCCGCAAACGTCTTAAGGAAGTATTCAAAGTAAGAGGGATCCCTAATCTTGTCATA--------E	1122	3	1	33.33	Indel:-2
A5	12f|42f			1122	3	2	66.67	WT_like
A5	17f|47f	BTTCTTCTGACAGAGATGATGAATCCTTCAACACATATTTCTCCGAAATGCCCTGGCTTGCTATTCCCTTCTCTGATACGGAGACCCGCCAACGTCTTAAGAAAGTGTTCGAAGTAAGAGGGATCCCTAATCTTGTCATTTTTGATACGAATGGCAE	BTTCTTCTGACAGAGATG------------------------------------------CTATTCCCTTCTCTGATACGGAGACCCGCCAACGTCTTAAGAAAGTGTTCGAAGTAAGAGGGATCCCTAATCTTGTCATAATTGGNNNGANNGGNAE	1122	415	378	91.08	Indel:strange editing	17f, non-specific
A5	17f|47f			1122	415	37	8.92	WT_like
A5	32f	BTTCTTCTGACGGAGACGATGAATCCTTCAACACATACTTCTCCGAAATGCCCTGGCTTGCTATTCCCTTCTCTGATACGGAGACCCGCAAACGTCTTAAGGAAGTATTCAAAGTAAGAGGGATCCCTAATCTTGTCATAATTGGCCAE	BTCTTTCCCTACACGACGCTNNNNCNNTCNNNNNNNNNTTCATTTCTTCTGACAGAGATGCTATTCCCTTCTCTGATACGGAGACCCGCCAACGTCTTAAGAAAGTGTTCGAAGTAAGAGGGATCCCTAATCTTGTCATAATTGGCC-E	1122	36	10	27.77	Indel:strange editing
A5	32f	BTTCTTCTGACGGAGACGATGAATCCTTCAACACATACTTCTCCGAAATGCCCTGGCTTGCTATTCCCTTCTCTGATACGGAGACCCGCAAACGTCTTAAGGAAGTATTCAAAGTAAGAGGGATCCCTAATCTTGTCATAATTGGCCAE	BTTCTTCTGACGGAGACGATGAATCCTTCAACACATACTTCTCCGAAATGCCCTGGCTTGCTATTCCCTTCTCTGATACGGAGACCCGCAAACGTCTTAAGGAAGTATTCAAAGTAAGAGGGATCCCTAATCTTGTCATAATTGGCC-E	1122	36	26	72.23	WT_like
A6	1.1|41f	BTTCTTCTGACAGAGATGATGAATCCTTCAACACATATTTCTCCGAAATGCCCTGGC-TTGCTATTCCCTTCTCTGATACGGAGACCCGCAAACGTCTTAAGGAAGTGTTCAAAGTAAGAGGGATCCCAAATCTTGTCATTTTTGATGCGAATGGCAE	BTTCTTCTGACAGAGATGATGAATCCTTCAACACATATTTCTCCGAAATGCCCTGGCCTTGCTATTCCCTTCTCTGATACGGAGACCCGCAAACGTCTTAAGGAAGTGTTCAAAGTAAGAGGGATCCCAAATCTTGT--------------------E	3922	2324	2315	99.61	Indel:+1
A6	1.1|41f			3922	2324	9	0.39	WT_like
A6	1.3	BTTCTTCTGACGGAGACGATGAATCCTTCAACACATACTTCTCCGAAATGCCCTGGCTTGCTATTCCCTTCTCTGATACGGAGACCCGCAAACGTCTTAAGGAAGTGTTCAAAGTAAGAGGGATCCCTACTCTTGTCATTTTTGATACGAATGGCAE	BTTCTTCTGACGGAGACGATGAATCCTTCAACACATACTTCTCCGAAATGCCCTGG-TTGCTATTCCCTTCTCTGATACGGAGACCCGCAAACGTCTTAAGGAAGTGTTCAAAGTAAGAGGGATCCCTACTCTTGTCAT-----------------E	3922	2	1	50	Indel:-1
A6	1.3			3922	2	1	50	WT_like
A6	1.4|14f	BTTCTTCTGACAGAGATGATGAATCCTTCAACACATATTTCTCCGAAATGCCCTGGC-TTGCTATTCCCTTCTCTGATACGGAGACCCGCAAACGTCTTAAGGAAGTGTTCAAAGTAAGAGGGGTCCCAAATCTTGTCATTTTTGATGCGAATGGCAE	BTTCTTCTGACAGAGATGATGAATCCTTCAACACATATTTCTCCGAAATGCCCTGGCCTTGCTATTCCCTTCTCTGATACGGAGACCCGCAAACGTCTTAAGGAAGTGTTCAAAGTAAGAGGGGTCCCAAATCTTGT--------------------E	3922	10	9	90	Indel:+1
A6	1.4|14f			3922	10	1	10	WT_like
A6	1.5	BTTCTTCTGATAGAGATGATGAATCCTTCAACACATACTTCTCCGAAATGCCCTGGCTTGCTATTCCCTTCTCTGATACGGAGACCCGCAAACGTCTTAAGGAAGTGTTCAAAGTAAGAGGGCTCCCTAATCTTGTCATTTTTGATGCGAATGGCAE	BTTCTTCTGATAGAGATGATGAATCCTTCAACACATACTTCTCCGAAATGCCCTGG-TTGCTATTCCCTTCTCTGATACGGAGACCCGCAAACGTCTTAAGGAAGTGTTCAAAGTAAGAGGGCTCCCTAATCTTGTCAT-----------------E	3922	5	5	100	Indel:-1
A6	1.5			3922	5	0	0	WT_like
A6	1.6	BTTCTTCTGACGGAGACGATGAATCCTTCAACACATACTTCTCCGAAATGCCATGGCTTGCTATTCCCTTCTCTGATACGGAGAGCCGCCAACGTCTTCAGGAATTGTTCAAAGTAAGAGGGATCCCTAAACTCGTCATTTTTGATGCTAATGGTAE	BTTCTTCTGACGGAGACGATGAATCCTTCAACACATACTTCTCCGAAATGCCATGG-TTGCTATTCCCTTCTCTGATACGGAGAGCCGCCAACGTCTTCAGGAATTGTTCAAAGTAAGAGGGATCCCTAAACTCGTCAT-----------------E	3922	3	3	100	Indel:-1
A6	1.6			3922	3	0	0	WT_like
A6	1.7	BTTCTTCTGACGGACACGATGAATTCTTCAACACATACTTCTCCGAAATGCCATGG-CTTGCTATTCCCTTCTCTGATACGGAGACCCGCCAACGTCTTAAGAAAGTGTTCGAAGTAAGAGGGATCCCTAATCTTGTCATTTTTGATACGAATGGCAE	BTTCTTCTGACGGACACGATGAATTCTTCAACACATACTTCTCCGAAATGCCATGGACTTGCTATTCCCTTCTCTGATACGGAGACCCGCCAACGTCTTAAGAAAGTGTTCGAAGTAAGAGGGATCCCTAATCTTGT--------------------E	3922	3	2	66.66	Indel:+1
A6	1.7	BTTCTTCTGACGGACACGATGAATTCTTCAACACATACTTCTCCGAAATGCCATGGCTTGCTATTCCCTTCTCTGATACGGAGACCCGCCAACGTCTTAAGAAAGTGTTCGAAGTAAGAGGGATCCCTAATCTTGTCATTTTTGATACGAATGGCAE	BTTCTTCTGACGGACACGATGAATTCTTCAACACATACTTCTCCGAAATGCCATGGCTTGCTATTCCCTTCTCTGATACGGAGACCCGCCAACGTCTTAAGAAAGTGTTCGAAGTAAGAGGGATCCCTAATCTTGTCA------------------E	3922	3	1	33.34	WT_like
A6	1.9a			3922	836	0	0
A6	1.9a	BTTCTTCTGACAGAGATGATGATCAGTCCTTCAATACGTCCTTCTCCAAAATGCCATGTCTTGCCATTCCATTTTCTGACACGGAGACCTGCAAACGTCTCAAGGAAGTGTTCAAAGTAAGAGGGATTCCTAATCTTGTCATTTTCGATGCTCATGE	BTTCTTCTGACAGAGATGATGATCAGTCCTTCAATACGTCCTTCTCCAAAATGCCATGTCTTGCCATTCCATTTTCTGACACGGAGACCTGCAAACGTCTCAAGGAAGTGTTCAAAGTAAGAGGGATTCCTAATCTTG------------------E	3922	836	836	100	WT_like
A6	1.9m	BTTCTTCTGACAGAGATGATCAGTCCTTCAATACGTCCTTCTCCAAAATGCCATGTCTTGCCATTCCATTTTCTGATACGGAGACCTGCAAACGTCTCAAGGAAGTGTTCAAAAAGTAAGAGGGATTCCTAATCTTGTCATTTTCGATGCTCATGGE	BTTCTTCTGACAGAGATGATCAGTCCTTCAATACGTCCTTCTCCAAAATGCCATGTCTTGCCATTCCATTTTCTGATACGGAGACCTGCAAACGTCTCAAGGAAGTGTTCAAAA-GTAAGAGGGATTCCTAATCTTGT------------------E	3922	718	2	0.27	Indel:-1
A6	1.9m	BTTCTTCTGACAGAGATGATCAGTCCTTCAATACGTCCTTCTCCAAAATGCCATGTCTTGCCATTCCATTTTCTGATACGGAGACCTGCAAACGTCTCAAGGAAGTGTTCAAAAAGTAAGAGGGATTCCTAATCTTGTCATTTTCGATGCTCATGGE	BTTCTTCTGACAGAGATGATCAGTCCTTCAATACGTCCTTCTCCAAAATGCCATGTCTTGCCATTCCATTTTCTGATACGGAGACCTGCAAACGTCTCAAGGAAGTGTTCAAAAAGTAAGAGGGATTCCTAATCTTGT------------------E	3922	718	716	99.73	WT_like
A6	21f	BTTCTTCTGACAGAGATGATGAATCCTTCAACACATATTTCTCCGAAATGCCATGG-CTTGCTATTCCCTTCTCTGATACGGAGACCCGCAAACGTCTTAAGGAAGTGTTCAAAGTAAGAGGGATCCCAAATCTTGTCATTTTTGATGCGAATGGCAE	BTTCTTCTGACAGAGATGATGAATCCTTCAACACATATTTCTCCGAAATGCCATGGACTTGCTATTCCCTTCTCTGATACGGAGACCCGCAAACGTCTTAAGGAAGTGTTCAAAGTAAGAGGGATCCCAAATCTTGT--------------------E	3922	4	2	50	Indel:+1
A6	21f			3922	4	2	50	WT_like
A6	27f	BTTCTTCTGACAGAGATGATGAATCCTTCAACACATATTTCTCCGAAATGCCATGGCTTGCTATTCCCTTCTCTGATACGGAGACCCGCCAACGTCTTAAGAAAGTGTTCGAAGTAAGAGGGATCCCTAATCTTGTCATTTTTGATACGAATGGCAE	BTTCTTCTGACAGAGATG------------------------------------------CTATTCCCTTCTCTGATACGGAGACCCGCCAACGTCTTAAGAAAGTGTTCGAAGTAAGAGGGATCCCTAATCTTGTCATTTTTGATACGAATGGCAE	3922	1	1	100	Indel:-42
A6	27f			3922	1	0	0	WT_like
A6	1.2	BTTCTTCTGACAGAGATGATGAATCCTTCAACACATATTTCTCCGAAATGCCATGGCTTGCTATTCCCTTCTCTGATACGGAGACCCGCAAACGTCTTAAGGAAGTATTCAAAGTAAGAGGGATCCCTAATCTTGTCATAATTGGCCAE	BTTCTTCTGACAGAGATGATGAATCCTTCAACACATATTTCTCCGAAATGCCATGG-TTGCTATTCCCTTCTCTGATACGGAGACCCGCAAACGTCTTAAGGAAGTATTCAAAGTAAGAGGGATCCCTAATCTTGTCAT---------E	2134	475	20	4.21	Indel:-1
A6	1.2	BTTCTTCTGACAGAGATGATGAATCCTTCAACACATATTTCTCCGAAATGCCATGGCTTGCTATTCCCTTCTCTGATACGGAGACCCGCAAACGTCTTAAGGAAGTATTCAAAGTAAGAGGGATCCCTAATCTTGTCATAATTGGCCAE	BTTCTTCTGACAGAGATGATGAATCCTTCAACACATATTTCTCCGAAATGCCATGGCTTGCTATTCCCTTCTCTGATACGGAGACCCGCAAACGTCTTAAGGAAGTATTCAAAGTAAGAGGGATCCCTAATCTTGTCA----------E	2134	475	455	95.79	WT_like
A6	12f|42f			2134	7	0	0
A6	12f|42f	BTTCTTCTGACAGAGATGATGAATCCTTCAACACATATTTCTCCGAAATGCCCTGGCTTGCTATTCCCTTCTCTGATACGGAGACCCGCAAACGTCTTAAGGAAGTATTCAAAGTAAGAGGGATCCCTAATCTTGTCATAATTGGCCAE	BTTCTTCTGACAGAGATGATGAATCCTTCAACACATATTTCTCCGAAATGCCCTGGCTTGCTATTCCCTTCTCTGATACGGAGACCCGCAAACGTCTTAAGGAAGTATTCAAAGTAAGAGGGATCCCTAATCTTGTCA----------E	2134	7	7	100	WT_like
A6	32f			2134	33	0	0
A6	32f	BTTCTTCTGACGGAGACGATGAATCCTTCAACACATACTTCTCCGAAATGCCCTGGCTTGCTATTCCCTTCTCTGATACGGAGACCCGCAAACGTCTTAAGGAAGTATTCAAAGTAAGAGGGATCCCTAATCTTGTCATAATTGGCCAE	BTTCTTCTGACGGAGACGATGAATCCTTCAACACATACTTCTCCGAAATGCCCTGGCTTGCTATTCCCTTCTCTGATACGGAGACCCGCAAACGTCTTAAGGAAGTATTCAAAGTAAGAGGGATCCCTAATCTTGTCA----------E	2134	33	33	100	WT_like
A6	72f	BTTCTTCTGACGGACACGATGAATTCTTCAACACATACTTCTCCGAAATGCCATGG-CTTGCTATTCCCTTCTCTGATACGGAGACCCGCAAACGTCTTAAGGAAGTATTCAAAGTAAGAGGGATCCCTAATCTTGTCATAATTGGCCAE	BTTCTTCTGACGGACACGATGAATTCTTCAACACATACTTCTCCGAAATGCCATGGACTTGCTATTCCCTTCTCTGATACGGAGACCCGCAAACGTCTTAAGGAAGTATTCAAAGTAAGAGGGATCCCTAATCTTGTC-----------E	2134	1614	1594	98.76	Indel:+1
A6	72f			2134	1614	20	1.24	WT_like
A7	1.1|41f	BTTCTTCTGACAGAGATGATGAATCCTTCAACACATATTTCTCCGAAATGCCCTGGCTTGCTATTCCCTTCTCTGATACGGAGACCCGCAAACGTCTTAAGGAAGTGTTCAAAGTAAGAGGGATCCCAAATCTTGTCATTTTTGATGCGAATGGCAE	BTTCTTCTGACAGAGATGATGAATCCTTCAACACATATTTCTCCGAAATGCCCTGG-TTGCTATTCCCTTCTCTGATACGGAGACCCGCAAACGTCTTAAGGAAGTGTTCAAAGTAAGAGGGATCCCAAATCTTGTCAT-----------------E	5133	7	6	85.71	Indel:-1
A7	1.1|41f			5133	7	1	14.29	WT_like
A7	1.3	BTTCTTCTGACGGAGACGATGAATCCTTCAACACATACTTCTCCGAAATGCCCTGGCTTGCTATTCCCTTCTCTGATACGGAGACCCGCAAACGTCTTAAGGAAGTGTTCAAAGTAAGAGGGATCCCTACTCTTGTCATTTTTGATACGAATGGCAE	BTTCTTCTGACGGAGACGATGAATCCTTCAACACATACTTCTCCGAAATGCCCTGG-TTGCTATTCCCTTCTCTGATACGGAGACCCGCAAACGTCTTAAGGAAGTGTTCAAAGTAAGAGGGATCCCTACTCTTGTCAT-----------------E	5133	1096	1093	99.72	Indel:-1
A7	1.3			5133	1096	3	0.28	WT_like
A7	1.4|14f	BTTCTTCTGACAGAGATGATGAATCCTTCAACACATATTTCTCCGAAATGCCCTGGCTTGCTATTCCCTTCTCTGATACGGAGACCCGCAAACGTCTTAAGGAAGTGTTCAAAGTAAGAGGGGTCCCAAATCTTGTCATTTTTGATGCGAATGGCAE	BTTCTTCTGACAGAGATGATGAATCCTTCAACACATATTTCTCCGAAATGCCCTG-CTTGCTATTCCCTTCTCTGATACGGAGACCCGCAAACGTCTTAAGGAAGTGTTCAAAGTAAGAGGGGTCCCAAATCTTGTCAT-----------------E	5133	1	1	100	Indel:-1
A7	1.4|14f			5133	1	0	0	WT_like
A7	1.5
A7	1.5
A7	1.6			5133	3	0	0
A7	1.6	BTTCTTCTGACGGAGACGATGAATCCTTCAACACATACTTCTCCGAAATGCCATGGCTTGCTATTCCCTTCTCTGATACGGAGAGCCGCCAACGTCTTCAGGAATTGTTCAAAGTAAGAGGGATCCCTAAACTCGTCATTTTTGATGCTAATGGTAE	BTTCTTCTGACGGAGACGATGAATCCTTCAACACATACTTCTCCGAAATGCCATGGCTTGCTATTCCCTTCTCTGATACGGAGAGCCGCCAACGTCTTCAGGAATTGTTCAAAGTAAGAGGGATCCCTAAACTCGTCA------------------E	5133	3	3	100	WT_like
A7	1.7	BTTCTTCTGACGGACACGATGAATTCTTCAACACATACTTCTCCGAAATGCCATGGCTTGCTATTCCCTTCTCTGATACGGAGACCCGCCAACGTCTTAAGAAAGTGTTCGAAGTAAGAGGGATCCCTAATCTTGTCATTTTTGATACGAATGGCAE	BTTCTTCTGACGGACACGATGAATTCTTCAACACATACTTCTCCGAAATGCCATGG-TTGCTATTCCCTTCTCTGATACGGAGACCCGCCAACGTCTTAAGAAAGTGTTCGAAGTAAGAGGGATCCCTAATCTTGTCAT-----------------E	5133	1	1	100	Indel:-1
A7	1.7			5133	1	0	0	WT_like
A7	1.9a	BTTCTTCTGACAGAGATGATGATCAGTCCTTCAATACGTCCTTCTCCAAAATGCCATGTCTTGCCATTCCATTTTCTGACACGGAGACCTGCAAACGTCTCAAGGAAGTGTTCAAAGTAAGAGGGATTCCTAATCTTGTCATTTTCGATGCTCATGE	BTTCTTCTGACAGAGATGATGATCAGTCCTTCAATACGTCCTTCTCCAAAATGCCATGTCTTGCCAT-CCATTTTCTGACACGGAGACCTGCAAACGTCTCAAGGAAGTGTTCAAAGTAAGAGGGATTCCTAATCTTGT-----------------E	5133	691	3	0.43	Indel:-1
A7	1.9a	BTTCTTCTGACAGAGATGATGATCAGTCCTTCAATACGTCCTTCTCCAAAATGCCATGTCTTGCCATTCCATTTTCTGACACGGAGACCTGCAAACGTCTCAAGGAAGTGTTCAAAGTAAGAGGGATTCCTAATCTTGTCATTTTCGATGCTCATGE	BTTCTTCTGACAGAGATGATGATCAGTCCTTCAATACGTCCTTCTCCAAAATGCCATGTCTTGCCATTCCATTTTCTGACACGGAGACCTGCAAACGTCTCAAGGAAGTGTTCAAAGTAAGAGGGATTCCTAATCTTG------------------E	5133	691	688	99.57	WT_like
A7	1.9m	BTTCTTCTGACAGAGATGATCAGTCCTTCAATACGTCCTTCTCCAAAATGCCATGTCTTGCCATTCCATTTTCTGATACGGAGACCTGCAAACGTCTCAAGGAAGTGTTCAAAAAGTAAGAGGGATTCCTAATCTTGTCATTTTCGATGCTCATGGE	BTTCTTCTGACAGAGATGATCAGTCCTTCAATACGTCCTTCTCCAAAATGC-ATGTCTTGCCATTCCATTTTCTGATACGGAGACCTGCAAACGTCTCAAGGAAGTGTTCAAAAAGTAAGAGGGATTCCTAATCTTGT------------------E	5133	598	2	0.33	Indel:-1
A7	1.9m	BTTCTTCTGACAGAGATGATCAGTCCTTCAATACGTCCTTCTCCAAAATGCCATGTCTTGCCATTCCATTTTCTGATACGGAGACCTGCAAACGTCTCAAGGAAGTGTTCAAAAAGTAAGAGGGATTCCTAATCTTGTCATTTTCGATGCTCATGGE	BTTCTTCTGACAGAGATGATCAGTCCTTCAATACGTCCTTCTCCAAAATGCCATGTCTTGCCATTCCATTTTCTGATACGGAGACCTGCAAACGTCTCAAGGAAGTGTTCAAAAAGTAAGAGGGATTCCTAATCTTGT------------------E	5133	598	596	99.67	WT_like
A7	21f	BTTCTTCTGACAGAGATGATGAATCCTTCAACACATATTTCTCCGAAATGCCATGG-CTTGCTATTCCCTTCTCTGATACGGAGACCCGCAAACGTCTTAAGGAAGTGTTCAAAGTAAGAGGGATCCCAAATCTTGTCATTTTTGATGCGAATGGCAE	BTTCTTCTGACAGAGATGATGAATCCTTCAACACATATTTCTCCGAAATGCCATGGACTTGCTATTCCCTTCTCTGATACGGAGACCCGCAAACGTCTTAAGGAAGTGTTCAAAGTAAGAGGGATCCCAAATCTTGT--------------------E	5133	1479	1479	100	Indel:+1
A7	21f			5133	1479	0	0	WT_like
A7	23f	BTTCTTCTGACAGAGATGATGAATCCTTCAACACATATTTCTCCGAAATGCCATGG-CTTGCTATTCCCTTCTCTGATACGGAGACCCGCAAACGTCTTAAGGAAGTGTTCAAAGTAAGAGGGATCCCTACTCTTGTCATTTTTGATACGAATGGCAE	BTTCTTCTGACAGAGATGATGAATCCTTCAACACATATTTCTCCGAAATGCCATGGACTTGCTATTCCCTTCTCTGATACGGAGACCCGCAAACGTCTTAAGGAAGTGTTCAAAGTAAGAGGGATCCCTACTCTTGT--------------------E	5133	3	2	66.66	Indel:+1
A7	23f			5133	3	1	33.34	WT_like
A7	24f	BTTCTTCTGACAGAGATGATGAATCCTTCAACACATATTTCTCCGAAATGCCATGG-CTTGCTATTCCCTTCTCTGATACGGAGACCCGCAAACGTCTTAAGGAAGTGTTCAAAGTAAGAGGGGTCCCAAATCTTGTCATTTTTGATGCGAATGGCAE	BTTCTTCTGACAGAGATGATGAATCCTTCAACACATATTTCTCCGAAATGCCATGGACTTGCTATTCCCTTCTCTGATACGGAGACCCGCAAACGTCTTAAGGAAGTGTTCAAAGTAAGAGGGGTCCCAAATCTTGT--------------------E	5133	12	8	66.66	Indel:+1
A7	24f			5133	12	4	33.34	WT_like
A7	31f	BTTCTTCTGACGGAGACGATGAATCCTTCAACACATACTTCTCCGAAATGCCCTGGCTTGCTATTCCCTTCTCTGATACGGAGACCCGCAAACGTCTTAAGGAAGTGTTCAAAGTAAGAGGGATCCCAAATCTTGTCATTTTTGATGCGAATGGCAE	BTTCTTCTGACGGAGACGATGAATCCTTCAACACATACTTCTCCGAAATGCCCTGG-TTGCTATTCCCTTCTCTGATACGGAGACCCGCAAACGTCTT----------------------------------------------------------E	5133	1	1	100	Indel:-1
A7	31f			5133	1	0	0	WT_like
A7	34f	BTTCTTCTGACGGAGACGATGAATCCTTCAACACATACTTCTCCGAAATGCCCTGGCTTGCTATTCCCTTCTCTGATACGGAGACCCGCAAACGTCTTAAGGAAGTGTTCAAAGTAAGAGGGGTCCCAAATCTTGTCATTTTTGATGCGAATGGCAE	BTTCTTCTGACGGAGACGATGAATCCTTCAACACATACTTCTCCGAAATGCCCTGG-TTGCTATTCCCTTCTCTGATACGGAGACCCGCAAACGTCTTAAGGAAGTGTTCAAAGTAAGAGGGGTCCCAAATCTTGTCAT-----------------E	5133	3	1	33.33	Indel:-1
A7	34f			5133	3	2	66.67	WT_like
A7	63f	BTTCTTCTGACGGAGACGATGAATCCTTCAACACATACTTCTCCGAAATGCCATGGCTTGCTATTCCCTTCTCTGATACGGAGACCCGCAAACGTCTTAAGGAAGTGTTCAAAGTAAGAGGGATCCCTACTCTTGTCATTTTTGATACGAATGGCAE	BTTCTTCTGACGGAGACGATGAATCCTTCAACACATACTTCTCCGAAATGCCATGG-TTGCTATTCCCTTCTCTGATACGGAGACCCGCAAACGTCTTAAGGAAGTGTTCAAAGTAAGAGGGATCCCTACTCTTGTCAT-----------------E	5133	1	1	100	Indel:-1
A7	63f			5133	1	0	0	WT_like
A7	64f	BTTCTTCTGACGGAGACGATGAATCCTTCAACACATACTTCTCCGAAATGCCATGGCTTGCTATTCCCTTCTCTGATACGGAGACCCGCAAACGTCTTAAGGAAGTGTTCAAAGTAAGAGGGGTCCCAAATCTTGTCATTTTTGATGCGAATGGCAE	BTTCTTCTGACGGAGACGATGAATCCTTCAACACATACTTCTCCGAAATGCCATGGCT----ATTCCCTTCTCTGATACGGAGACCCGCAAACGTCTTAAGGAAGTGTTCAAAGTAAGAGGGGTCCCAAATCTTGTCATTTT--------------E	5133	1	1	100	Indel:-4
A7	64f			5133	1	0	0	WT_like
A7	65f	BTTCTTCTGACGGAGACGATGAATCCTTCAACACATACTTCTCCGAAATGCCATGGCTTGCTATTCCCTTCTCTGATACGGAGACCCGCAAACGTCTTAAGGAAGTGTTCAAAGTAAGAGGGCTCCCTAATCTTGTCATTTTTGATGCGAATGGCAE	BTTCTTCTGACGGAGACGATGAATCCTTCAACACATACTTCTCCGAAATGCCAT----TGCTATTCCCTTCTCTGATACGGAGACCCGCAAACGTCTTAAGGAAGTGTTCAAAGTAAGAGGGCTCCCTAATCTTGTCATTTT--------------E	5133	1	1	100	Indel:-4
A7	65f			5133	1	0	0	WT_like
A7	71f	BTTCTTCTGACGGACACGATGAATTCTTCAACACATACTTCTCCGAAATGCCATGGCTTGCTATTCCCTTCTCTGATACGGAGACCCGCAAACGTCTTAAGGAAGTGTTCAAAGTAAGAGGGATCCCAAATCTTGTCATTTTTGATGCGAATGGCAE	BTTCTTCTGACGGACACGATGAATTCTTCAACACATACTTCTCCGAAATGCCATGGCT----ATTCCCTTCTCTGATACGGAGACCCGCAAACGTCTTAAGGAAGTGTTCAAAGTAAGAGGGATCCCAAATCTTGTCATTTT--------------E	5133	2	2	100	Indel:-4
A7	71f			5133	2	0	0	WT_like
A7	74f	BTTCTTCTGACGGACACGATGAATTCTTCAACACATACTTCTCCGAAATGCCATGGCTTGCTATTCCCTTCTCTGATACGGAGACCCGCAAACGTCTTAAGGAAGTGTTCAAAGTAAGAGGGGTCCCAAATCTTGTCATTTTTGATGCGAATGGCAE	BTTCTTCTGACGGACACGATGAATTCTTCAACACATACTTCTCCGAAATGCCATGGCT----ATTCCCTTCTCTGATACGGAGACCCGCAAACGTCTTAAGGAAGTGTTCAAAGTAAGAGGGGTCCCAAATCTTGTCATTTT--------------E	5133	1230	1226	99.67	Indel:-4
A7	74f			5133	1230	4	0.33	WT_like
A7	1.2	BTTCTTCTGACAGAGATGATGAATCCTTCAACACATATTTCTCCGAAATGCCATGGCTTGCTATTCCCTTCTCTGATACGGAGACCCGCAAACGTCTTAAGGAAGTATTCAAAGTAAGAGGGATCCCTAATCTTGTCATAATTGGCCAE	BTTCTTCTGACAGAGATGATGAATCCTTCAACACATATTTCTCCGAAATGCCATGGCTTGCTATTCCCTTCTCTGATACGGAGACCCGCAAACGTCTTAAGGAAGTATTCAAAGTAAGAGGGATCCCTAATCTTGTCATAAT-GGCC-E	1609	1566	27	1.72	Indel:-1
A7	1.2	BTTCTTCTGACAGAGATGATGAATCCTTCAACACATATTTCTCCGAAATGCCATGGCTTGCTATTCCCTTCTCTGATACGGAGACCCGCAAACGTCTTAAGGAAGTATTCAAAGTAAGAGGGATCCCTAATCTTGTCATAATTGGCCAE	BTTCTTCTGACAGAGATGATGAATCCTTCAACACATATTTCTCCGAAATGCCATGGCTTGCTATTCCCTTCTCTGATACGGAGACCCGCAAACGTCTTAAGGAAGTATTCAAAGTAAGAGGGATCCCTAATCTTGTCA----------E	1609	1566	1539	98.28	WT_like
A7	12f|42f			1609	5	0	0
A7	12f|42f	BTTCTTCTGACAGAGATGATGAATCCTTCAACACATATTTCTCCGAAATGCCCTGGCTTGCTATTCCCTTCTCTGATACGGAGACCCGCAAACGTCTTAAGGAAGTATTCAAAGTAAGAGGGATCCCTAATCTTGTCATAATTGGCCAE	BTTCTTCTGACAGAGATGATGAATCCTTCAACACATATTTCTCCGAAATGCCCTGGCTTGCTATTCCCTTCTCTGATACGGAGACCCGCAAACGTCTTAAGGAAGTATTCAAAGTAAGAGGGATCCCTAATCTTGTCATAATTGGCC-E	1609	5	5	100	WT_like
A7	32f			1609	20	0	0
A7	32f	BTTCTTCTGACGGAGACGATGAATCCTTCAACACATACTTCTCCGAAATGCCCTGGCTTGCTATTCCCTTCTCTGATACGGAGACCCGCAAACGTCTTAAGGAAGTATTCAAAGTAAGAGGGATCCCTAATCTTGTCATAATTGGCCAE	BTTCTTCTGACGGAGACGATGAATCCTTCAACACATACTTCTCCGAAATGCCCTGGCTTGCTATTCCCTTCTCTGATACGGAGACCCGCAAACGTCTTAAGGAAGTATTCAAAGTAAGAGGGATCCCTAATCTTGTCATAATTGGCC-E	1609	20	20	100	WT_like
A7	62f			1609	4	0	0
A7	62f	BTTCTTCTGACGGAGACGATGAATCCTTCAACACATACTTCTCCGAAATGCCATGGCTTGCTATTCCCTTCTCTGATACGGAGACCCGCAAACGTCTTAAGGAAGTATTCAAAGTAAGAGGGATCCCTAATCTTGTCATAATTGGCCAE	BTTCTTCTGACGGAGACGATGAATCCTTCAACACATACTTCTCCGAAATGCCATGGCTTGCTATTCCCTTCTCTGATACGGAGACCCGCAAACGTCTTAAGGAAGTATTCAAAGTAAGAGGGATCCCTAATCTTGTCA----------E	1609	4	4	100	WT_like
A7	74f	BTTCTTCTGACGGACACGATGAATTCTTCAACACATACTTCTCCGAAATGCCATGGCTTGCTATTCCCTTCTCTGATACGGAGACCCGCAAACGTCTTAAGGAAGTGTTCAAAGTAAGAGGGGTCCCAAATCTTGTCATTTTTGATGCGAATGGCAE	BTTCTTCTGACGGACACGATGAATTCTTCAACACATACTTCTCCGAAATGCCATGGCT----ATTCCCTTCTCTGATACGGAGACCCGCAAACGTCTTAAGGAAGTGTTCAAAGTAAGAGGGGTCCCAAATCTTGTCATTTT--------------E	1609	1	1	100	Indel:-4
A7	74f			1609	1	0	0	WT_like
A8	1.1|41f	BTTCTTCTGACAGAGATGATGAATCCTTCAACACATATTTCTCCGAAATGCCCTGGC-TTGCTATTCCCTTCTCTGATACGGAGACCCGCAAACGTCTTAAGGAAGTGTTCAAAGTAAGAGGGATCCCAAATCTTGTCATTTTTGATGCGAATGGCAE	BTTCTTCTGACAGAGATGATGAATCCTTCAACACATATTTCTCCGAAATGCCCTGGCCTTGCTATTCCCTTCTCTGATACGGAGACCCGCAAACGTCTTAAGGAAGTGTTCAAAGTAAGAGGGATCCCAAATCTTGT--------------------E	3960	2	2	100	Indel:+1
A8	1.1|41f			3960	2	0	0	WT_like
A8	1.3
A8	1.3
A8	1.4|14f	BTTCTTCTGACAGAGATGATGAATCCTTCAACACATATTTCTCCGAAATGCCCTGGCTTGCTATTCCCTTCTCTGATACGGAGACCCGCAAACGTCTTAAGGAAGTGTTCAAAGTAAGAGGGGTCCCAAATCTTGTCATTTTTGATGCGAATGGCAE	BTTCTTCTGACAGAGATGATGAATCCTTCAACACATATTTCTCCGAAATGCCCTGG-TTGCTATTCCCTTCTCTGATACGGAGACCCGCAAACGTCTTAAGGAAGTGTTCAAAGTAAGAGGGGTCCCAAATCTTGTCAT-----------------E	3960	1530	1527	99.8	Indel:-1
A8	1.4|14f			3960	1530	3	0.2	WT_like
A8	1.5	BTTCTTCTGATAGAGATGATGAATCCTTCAACACATACTTCTCCGAAATGCCCTGGCTTGCTATTCCCTTCTCTGATACGGAGACCCGCAAACGTCTTAAGGAAGTGTTCAAAGTAAGAGGGCTCCCTAATCTTGTCATTTTTGATGCGAATGGCAE	BTTCTTCTGATAGAGATGATGAATCCTTCAACACATACTTCTCCGAAATGCCCTGG-TTGCTATTCCCTTCTCTGATACGGAGACCCGCAAACGTCTTAAGGAAGTGTTCAAAGTAAGAGGGCTCCCTAATCTTGTCAT-----------------E	3960	1	1	100	Indel:-1
A8	1.5			3960	1	0	0	WT_like
A8	1.6	BTTCTTCTGACGGAGACGATGAATCCTTCAACACATACTTCTCCGAAATGCCATGGCTTGCTATTCCCTTCTCTGATACGGAGAGCCGCCAACGTCTTCAGGAATTGTTCAAAGTAAGAGGGATCCCTAAACTCGTCATTTTTGATGCTAATGGTAE	BTTCTTCTGACGGAGACGATGAATCCTTCAACACATACTTCTCCGAAATGCCATGG-TTGCTATTCCCTTCTCTGATACGGAGAGCCGCCAACGTCTTCAGGAATTGTTCAAAGTAAGAGGGATCCCTAAACTCGTCAT-----------------E	3960	1	1	100	Indel:-1
A8	1.6			3960	1	0	0	WT_like
A8	1.7	BTTCTTCTGACGGACACGATGAATTCTTCAACACATACTTCTCCGAAATGCCATGGCTTGCTATTCCCTTCTCTGATACGGAGACCCGCCAACGTCTTAAGAAAGTGTTCGAAGTAAGAGGGATCCCTAATCTTGTCATTTTTGATACGAATGGCAE	BTTCTTCTGACGGACACGATGAATTCTTCAACACATACTTCTCCGAAATGCCATGGCT----ATTCCCTTCTCTGATACGGAGACCCGCCAACGTCTTAAGAAAGTGTTCGAAGTAAGAGGGATCCCTAATCTTGTCATTTT--------------E	3960	1041	1036	99.51	Indel:-4
A8	1.7	BTTCTTCTGACGGACACGATGAATTCTTCAACACATACTTCTCCGAAATGCCATGGCTTGCTATTCCCTTCTCTGATACGGAGACCCGCCAACGTCTTAAGAAAGTGTTCGAAGTAAGAGGGATCCCTAATCTTGTCATTTTTGATACGAATGGCAE	BTTCTTCTGACGGACACGATGAATTCTTCAACACATACTTCTCCGAAATGCCATGGCTTGCTATTCCCTTCTCTGATACGGAGACCCGCCAACGTCTTAAGAAAGTGTTCGAAGTAAGAGGGATCCCTAATCTTGTCA------------------E	3960	1041	5	0.49	WT_like
A8	1.9a	BTTCTTCTGACAGAGATGATGATCAGTCCTTCAATACGTCCTTCTCCAAAATGCCATGTCTTGCCATTCCATTTTCTGACACGGAGACCTGCAAACGTCTCAAGGAAGTGTTCAAAGTAAGAGGGATTCCTAATCTTGTCATTTTCGATGCTCATGE	BTTCTTCTGACAGAGATGATGATCAGTCCTTCAATACGTCCTTCTCCAAAATGCCATGTCTTGC-ATTCCATTTTCTGACACGGAGACCTGCAAACGTCTCAAGGAAGTGTTCAAAGTAAGAGGGATTCCTAATCTTGT-----------------E	3960	751	4	0.53	Indel:-1
A8	1.9a	BTTCTTCTGACAGAGATGATGATCAGTCCTTCAATACGTCCTTCTCCAAAATGCCATGTCTTGCCATTCCATTTTCTGACACGGAGACCTGCAAACGTCTCAAGGAAGTGTTCAAAGTAAGAGGGATTCCTAATCTTGTCATTTTCGATGCTCATGE	BTTCTTCTGACAGAGATGATGATCAGTCCTTCAATACGTCCTTCTCCAAAATGCCATGTCTTGCCATTCCATTTTCTGACACGGAGACCTGCAAACGTCTCAAGGAAGTGTTCAAAGTAAGAGGGATTCCTAATCTTG------------------E	3960	751	747	99.47	WT_like
A8	1.9m	BTTCTTCTGACAGAGATGATCAGTCCTTCAATACGTCCTTCTCCAAAATGCCATGTCTTGCCATTCCATTTTCTGATACGGAGACCTGCAAACGTCTCAAGGAAGTGTTCAAAAAGTAAGAGGGATTCCTAATCTTGTCATTTTCGATGCTCATGGE	BTTCTTCTGACAGAGATGATCAGTCCTTCAATACGTCCTTCTCCAAA-TGCCATGTCTTGCCATTCCATTTTCTGATACGGAGACCTGCAAACGTCTCAAGGAAGTGTTCAAAAAGTAAGAGGGATTCCTAATCTTGT------------------E	3960	625	3	0.47	Indel:-1
A8	1.9m	BTTCTTCTGACAGAGATGATCAGTCCTTCAATACGTCCTTCTCCAAAATGCCATGTCTTGCCATTCCATTTTCTGATACGGAGACCTGCAAACGTCTCAAGGAAGTGTTCAAAAAGTAAGAGGGATTCCTAATCTTGTCATTTTCGATGCTCATGGE	BTTCTTCTGACAGAGATGATCAGTCCTTCAATACGTCCTTCTCCAAAATGCCATGTCTTGCCATTCCATTTTCTGATACGGAGACCTGCAAACGTCTCAAGGAAGTGTTCAAAAAGTAAGAGGGATTCCTAATCTTGT------------------E	3960	625	622	99.53	WT_like
A8	17f|47f	BTTCTTCTGACAGAGATGATGAATCCTTCAACACATATTTCTCCGAAATGCCCTGGCTTGCTATTCCCTTCTCTGATACGGAGACCCGCCAACGTCTTAAGAAAGTGTTCGAAGTAAGAGGGATCCCTAATCTTGTCATTTTTGATACGAATGGCAE	BTTCTTCTGACAGAGATGATGAATCCTTCAACACATATTTCTCCGAAATGCCCTGG-TTGCTATTCCCTTCTCTGATACGGAGACCCGCCAACGTCTTAAGAAAGTGTTCGAAGTAAGAGGGATCCCTAATCTTGTCATT----------------E	3960	1	1	100	Indel:-1
A8	17f|47f			3960	1	0	0	WT_like
A8	24f	BTTCTTCTGACAGAGATGATGAATCCTTCAACACATATTTCTCCGAAATGCCATGGCTTGCTATTCCCTTCTCTGATACGGAGACCCGCAAACGTCTTAAGGAAGTGTTCAAAGTAAGAGGGGTCCCAAATCTTGTCATTTTTGATGCGAATGGCAE	BTTCTTCTGACAGAGATGATGAATCCTTCAACACATATTTCTCCGAAATGCCATGG-TTGCTATTCCCTTCTCTGATACGGAGACCCGCAAACGTCTTAAGGAAGTGTTCAAAGTAAGAGGGGTCCCAAATCTTGTCAT-----------------E	3960	3	3	100	Indel:-1
A8	24f			3960	3	0	0	WT_like
A8	61f	BTTCTTCTGACGGAGACGATGAATCCTTCAACACATACTTCTCCGAAATGCCATGGCTTGCTATTCCCTTCTCTGATACGGAGACCCGCAAACGTCTTAAGGAAGTGTTCAAAGTAAGAGGGATCCCAAATCTTGTCATTTTTGATGCGAATGGCAE	BTTCTTCTGACGGAGACGATGAATCCTTCAACACATACTTCTCCGAAATGCCATGG-TTGCTATTCCCTTCTCTGATACGGAGACCCGCAAACGTCTTAAGGAAGTGTTCAAAGTAAGAGGGATCCCAAATCTTGTCAT-----------------E	3960	1	1	100	Indel:-1
A8	61f			3960	1	0	0	WT_like
A8	1.2			1393	2	0	0
A8	1.2	BTTCTTCTGACAGAGATGATGAATCCTTCAACACATATTTCTCCGAAATGCCATGGCTTGCTATTCCCTTCTCTGATACGGAGACCCGCAAACGTCTTAAGGAAGTATTCAAAGTAAGAGGGATCCCTAATCTTGTCATAATTGGCCAE	BTTCTTCTGACAGAGATGATGAATCCTTCAACACATATTTCTCCGAAATGCCATGGCTTGCTATTCCCTTCTCTGATACGGAGACCCGCAAACGTCTTAAGGAAGTATTCAAAGTAAGAGGGATCCCTAATCTTGTCA----------E	1393	2	2	100	WT_like
A8	32f	BTTCTTCTGACGGAGACGATGAATCCTTCAACACATACTTCTCCGAAATGCCCTGGCTTGCTATTCCCTTCTCTGATACGGAGACCCGCAAACGTCTTAAGGAAGTATTCAAAGTAAGAGGGATCCCTAATCTTGTCATAATTGGCCAE	BTTCTTCTGACGGAGACGATGAATCCTTCAACACATACTTCTCCGAAATGCCCTGG-TTGCTATTCCCTTCTCTGATACGGAGACCCGCAAACGTCTTAAGGAAGTATTCAAAGTAAGAGGGATCCCTAATCTTGTCAT---------E	1393	1382	1369	99.05	Indel:-1
A8	32f			1393	1382	13	0.95	WT_like
A9	1.1|41f	BTTCTTCTGACAGAGATGATGAATCCTTCAACACATATTTCTCCGAAATGCCCTGGCTTGCTATTCCCTTCTCTGATACGGAGACCCGCAAACGTCTTAAGGAAGTGTTCAAAGTAAGAGGGATCCCAAATCTTGTCATTTTTGATGCGAATGGCAE	BTTCTTCTGACAGAGATGATGAATCCTTCAACACATATTTCTCCGAAATGCCCTGG-TTGCTATTCCCTTCTCTGATACGGAGACCCGCAAACGTCTTAAGGAAGTGTTCAAAGTAAGAGGGATCCCAAATCTTGTCAT-----------------E	2092	11	10	90.9	Indel:-1
A9	1.1|41f			2092	11	1	9.1	WT_like
A9	1.3	BTTCTTCTGACGGAGACGATGAATCCTTCAACACATACTTCTCCGAAATGCCCTGGCTTGCTATTCCCTTCTCTGATACGGAGACCCGCAAACGTCTTAAGGAAGTGTTCAAAGTAAGAGGGATCCCTACTCTTGTCATTTTTGATACGAATGGCAE	BTTCTTCTGACGGAGACGATGAATCCTTCAACACATACTTCTCCGAAATGCCCTGG-TTGCTATTCCCTTCTCTGATACGGAGACCCGCAAACGTCTTAAGGAAGTGTTCAAAGTAAGAGGGATCCCTACTCTTGTCAT-----------------E	2092	5	5	100	Indel:-1
A9	1.3			2092	5	0	0	WT_like
A9	1.4|14f	BTTCTTCTGACAGAGATGATGAATCCTTCAACACATATTTCTCCGAAATGCCCTGGCTTGCTATTCCCTTCTCTGATACGGAGACCCGCAAACGTCTTAAGGAAGTGTTCAAAGTAAGAGGGGTCCCAAATCTTGTCATTTTTGATGCGAATGGCAE	BTTCTTCTGACAGAGATGATGAATCCTTCAACACATATTTCTCCGAAATGCCCTGG-TTGCTATTCCCTTCTCTGATACGGAGACCCGCAAACGTCTTAAGGAAGTGTTCAAAGTAAGAGGGGTCCCAAATCTTGTCAT-----------------E	2092	837	833	99.52	Indel:-1
A9	1.4|14f			2092	837	4	0.48	WT_like
A9	1.5	BTTCTTCTGATAGAGATGATGAATCCTTCAACACATACTTCTCCGAAATGCCCTGGCTTGCTATTCCCTTCTCTGATACGGAGACCCGCAAACGTCTTAAGGAAGTGTTCAAAGTAAGAGGGCTCCCTAATCTTGTCATTTTTGATGCGAATGGCAE	BTTCTTCTGATAGAGATGATGAATCCTTCAACACATACTTCTCCGAAATGCCCTGG-TTGCTATTCCCTTCTCTGATACGGAGACCCGCAAACGTCTTAAGGAAGTGTTCAAAGTAAGAGGGCTCCCTAATCTTGTCAT-----------------E	2092	1	1	100	Indel:-1
A9	1.5			2092	1	0	0	WT_like
A9	1.6	BTTCTTCTGACGGAGACGATGAATCCTTCAACACATACTTCTCCGAAATGCCATGGCTTGCTATTCCCTTCTCTGATACGGAGAGCCGCCAACGTCTTCAGGAATTGTTCAAAGTAAGAGGGATCCCTAAACTCGTCATTTTTGATGCTAATGGTAE	BTTCTTCTGACGGAGACGATGAATCCTTCAACACATACTTCTCCGAAATGCCATGG-TTGCTATTCCCTTCTCTGATACGGAGAGCCGCCAACGTCTTCAGGAATTGTTCAAAGTAAGAGGGATCCCTAAACTCGTCAT-----------------E	2092	6	6	100	Indel:-1
A9	1.6			2092	6	0	0	WT_like
A9	1.7	BTTCTTCTGACGGACACGATGAATTCTTCAACACATACTTCTCCGAAATGCCATGGCTTGCTATTCCCTTCTCTGATACGGAGACCCGCCAACGTCTTAAGAAAGTGTTCGAAGTAAGAGGGATCCCTAATCTTGTCATTTTTGATACGAATGGCAE	BTTCTTCTGACGGACACGATGAATTCTTCAACACATACTTCTCCGAAATGCCATGGCT----ATTCCCTTCTCTGATACGGAGACCCGCCAACGTCTTAAGAAAGTGTTCGAAGTAAGAGGGATCCCTAATCTTGTCATTTT--------------E	2092	461	459	99.56	Indel:-4
A9	1.7			2092	461	2	0.44	WT_like
A9	1.9a	BTTCTTCTGACAGAGATGATGATCAGTCCTTCAATACGTCCTTCTCCAAAATGCCATGTCTTGCCATTCCATTTTCTGACACGGAGACCTGCAAACGTCTCAAGGAAGTGTTCAAAGTAAGAGGGATTCCTAATCTTGTCATTTTCGATGCTCATGE	BTTCTTCTGACAGAGATGATGATCAGTCCTTCAATACGTCCTTCTCCAAAATGCCATGTCTTGCCATTCCATTTTCTGACACGGAGACCTGCAA-CGTCTCAAGGAAGTGTTCAAAGTAAGAGGGATTCCTAATCTTGT-----------------E	2092	440	3	0.68	Indel:-1
A9	1.9a	BTTCTTCTGACAGAGATGATGATCAGTCCTTCAATACGTCCTTCTCCAAAATGCCATGTCTTGCCATTCCATTTTCTGACACGGAGACCTGCAAACGTCTCAAGGAAGTGTTCAAAGTAAGAGGGATTCCTAATCTTGTCATTTTCGATGCTCATGE	BTTCTTCTGACAGAGATGATGATCAGTCCTTCAATACGTCCTTCTCCAAAATGCCATGTCTTGCCATTCCATTTTCTGACACGGAGACCTGCAAACGTCTCAAGGAAGTGTTCAAAGTAAGAGGGATTCCTAATCTTG------------------E	2092	440	437	99.32	WT_like
A9	1.9m	BTTCTTCTGACAGAGATGATCAGTCCTTCAATACGTCCTTCTCCAAAATGCCATGTCTTGCCATTCCATTTTCTGATACGGAGACCTGCAAACGTCTCAAGGAAGTGTTCAAAAAGTAAGAGGGATTCCTAATCTTGTCATTTTCGATGCTCATGGE	BTTCTTCTGACAGAGATGATCAGTCCTTCAATACGTCCTTCTCCAAAATGCCATGTCTTGCCATTCCATTTTCTGATACGGAGACCTGCAAACGTCTCAAGGAAGTGTTCAAAAAGTAAGAGGGATTCCTA-TCTTGT------------------E	2092	313	2	0.63	Indel:-1
A9	1.9m	BTTCTTCTGACAGAGATGATCAGTCCTTCAATACGTCCTTCTCCAAAATGCCATGTCTTGCCATTCCATTTTCTGATACGGAGACCTGCAAACGTCTCAAGGAAGTGTTCAAAAAGTAAGAGGGATTCCTAATCTTGTCATTTTCGATGCTCATGGE	BTTCTTCTGACAGAGATGATCAGTCCTTCAATACGTCCTTCTCCAAAATGCCATGTCTTGCCATTCCATTTTCTGATACGGAGACCTGCAAACGTCTCAAGGAAGTGTTCAAAAAGTAAGAGGGATTCCTAATCTTGT------------------E	2092	313	311	99.37	WT_like
A9	17f|47f	BTTCTTCTGACAGAGATGATGAATCCTTCAACACATATTTCTCCGAAATGCCCTGGCTTGCTATTCCCTTCTCTGATACGGAGACCCGCCAACGTCTTAAGAAAGTGTTCGAAGTAAGAGGGATCCCTAATCTTGTCATTTTTGATACGAATGGCAE	BTTCTTCTGACAGAGATG------------------------------------------CTATTCCCTTCTCTGATACGGAGACCCGCCAACGTCTTAAGAAAGTGTTCGAAGTAAGAGGGATCCCTAATCTTGTCATTTTTGATACGAATGGCAE	2092	8	8	100	Indel:-42
A9	17f|47f			2092	8	0	0	WT_like
A9	21f	BTTCTTCTGACAGAGATGATGAATCCTTCAACACATATTTCTCCGAAATGCCATGG-CTTGCTATTCCCTTCTCTGATACGGAGACCCGCAAACGTCTTAAGGAAGTGTTCAAAGTAAGAGGGATCCCAAATCTTGTCATTTTTGATGCGAATGGCAE	BTTCTTCTGACAGAGATGATGAATCCTTCAACACATATTTCTCCGAAATGCCATGGACTTGCTATTCCCTTCTCTGATACGGAGACCCGCAAACGTCTTAAGGAAGTGTTCAAAGTAAGAGGGATCCCAAATCTTGT--------------------E	2092	3	2	66.66	Indel:+1
A9	21f			2092	3	1	33.34	WT_like
A9	24f	BTTCTTCTGACAGAGATGATGAATCCTTCAACACATATTTCTCCGAAATGCCATGGCTTGCTATTCCCTTCTCTGATACGGAGACCCGCAAACGTCTTAAGGAAGTGTTCAAAGTAAGAGGGGTCCCAAATCTTGTCATTTTTGATGCGAATGGCAE	BTTCTTCTGACAGAGATGATGAATCCTTCAACACATATTTCTCCGAAATGCCATGG-TTGCTATTCCCTTCTCTGATACGGAGACCCGCAAACGTCTTAAGGAAGTGTTCAAAGTAAGAGGGGTCCCAAATCTTGTCAT-----------------E	2092	1	1	100	Indel:-1
A9	24f			2092	1	0	0	WT_like
A9	65f	BTTCTTCTGACGGAGACGATGAATCCTTCAACACATACTTCTCCGAAATGCCATGGCTTGCTATTCCCTTCTCTGATACGGAGACCCGCAAACGTCTTAAGGAAGTGTTCAAAGTAAGAGGGCTCCCTAATCTTGTCATTTTTGATGCGAATGGCAE	BTTCTTCTGACGGAGACGATGAATCCTTCAACACATACTTCTCCGAAATGCCAT----TGCTATTCCCTTCTCTGATACGGAGACCCGCAAACGTCTTAAGGAAGTGTTCAAAGTAAGAGGGCTCCCTAATCTTGTCATTTT--------------E	2092	2	2	100	Indel:-4
A9	65f			2092	2	0	0	WT_like
A9	74f	BTTCTTCTGACGGACACGATGAATTCTTCAACACATACTTCTCCGAAATGCCATGGCTTGCTATTCCCTTCTCTGATACGGAGACCCGCAAACGTCTTAAGGAAGTGTTCAAAGTAAGAGGGGTCCCAAATCTTGTCATTTTTGATGCGAATGGCAE	BTTCTTCTGACGGACACGATGAATTCTTCAACACATACTTCTCCGAAATGCCATGGCT----ATTCCCTTCTCTGATACGGAGACCCGCAAACGTCTTAAGGAAGTGTTCAAAGTAAGAGGGGTCCCAAATCTTGTCATTTT--------------E	2092	4	4	100	Indel:-4
A9	74f			2092	4	0	0	WT_like
A9	1.2	BTTCTTCTGACAGAGATGATGAATCCTTCAACACATATTTCTCCGAAATGCCATGGCTTGCTATTCCCTTCTCTGATACGGAGACCCGCAAACGTCTTAAGGAAGTATTCAAAGTAAGAGGGATCCCTAATCTTGTCATAATTGGCCAE	BTTCTTCTGACAGAGATGATGAATCCTTCAACACATATTTCTCCGAAATGCCATGGCTTGCTATTCCCTTCTCTGATACGGAGACCCGCAAACGTCTTAAGGAAGTATTCAAAGTAAGAGGGATCCCTAATCTTGTC-TAATTGGCC-E	1832	628	17	2.7	Indel:-1
A9	1.2	BTTCTTCTGACAGAGATGATGAATCCTTCAACACATATTTCTCCGAAATGCCATGGCTTGCTATTCCCTTCTCTGATACGGAGACCCGCAAACGTCTTAAGGAAGTATTCAAAGTAAGAGGGATCCCTAATCTTGTCATAATTGGCCAE	BTTCTTCTGACAGAGATGATGAATCCTTCAACACATATTTCTCCGAAATGCCATGGCTTGCTATTCCCTTCTCTGATACGGAGACCCGCAAACGTCTTAAGGAAGTATTCAAAGTAAGAGGGATCCCTAATCTTGTCA----------E	1832	628	611	97.3	WT_like	no WT reads
A9	1.7			1832	5	0	0
A9	1.7	BTTCTTCTGACGGACACGATGAATTCTTCAACACATACTTCTCCGAAATGCCATGGCTTGCTATTCCCTTCTCTGATACGGAGACCCGCCAACGTCTTAAGAAAGTGTTCGAAGTAAGAGGGATCCCTAATCTTGTCATTTTTGATACGAATGGCAE	BTTCTTCTGACGGACACGATGAATTCTTCAACACATACTTCTCCGAAATGCCATGGCTTGCTATTCCCTTCTCTGATACGGAGACCCGCCAACGTCTTAAGAAAGTGTTCGAAGTAAGAGGGATCCCTAATCTTGTCA------------------E	1832	5	5	100	WT_like
A9	12f|42f	BTTCTTCTGACAGAGATGATGAATCCTTCAACACATATTTCTCCGAAATGCCCTGGCTTGCTATTCCCTTCTCTGATACGGAGACCCGCAAACGTCTTAAGGAAGTATTCAAAGTAAGAGGGATCCCTAATCTTGTCATAATTGGCCAE	BTTCTTCTGACAGAGATGATGAATCCTTCAACACATATTTCTCCGAAATGCCCTGG--TGCTATTCCCTTCTCTGATACGGAGACCCGCAAACGTCTTAAGGAAGTATTCAAAGTAAGAGGGATCCCTAATCTTGTCATA--------E	1832	3	2	66.66	Indel:-2
A9	12f|42f			1832	3	1	33.34	WT_like
A9	32f	BTTCTTCTGACGGAGACGATGAATCCTTCAACACATACTTCTCCGAAATGCCCTGGCTTGCTATTCCCTTCTCTGATACGGAGACCCGCAAACGTCTTAAGGAAGTATTCAAAGTAAGAGGGATCCCTAATCTTGTCATAATTGGCCAE	BTTCTTCTGACGGAGACGATGAATCCTTCAACACATACTTCTCCGAAATGCCCTGG-TTGCTATTCCCTTCTCTGATACGGAGACCCGCAAACGTCTTAAGGAAGTATTCAAAGTAAGAGGGATCCCTAATCTTGTCAT---------E	1832	1188	1176	98.98	Indel:-1	1.6-1.2 fusion, witf repair error near PAM (see text)
A9	32f			1832	1188	12	1.02	WT_like
A10	1.1|41f	BTTCTTCTGACAGAGATGATGAATCCTTCAACACATATTTCTCCGAAATGCCCTGGCTTGCTATTCCCTTCTCTGATACGGAGACCCGCAAACGTCTTAAGGAAGTGTTCAAAGTAAGAGGGATCCCAAATCTTGTCATTTTTGATGCGAATGGCAE	BTTCTTCTGACAGAGATGATGAATCCTTCAACACATATTTCTCCGAAATGCCCTG-----CTATTCCCTTCTCTGATACGGAGACCCGCAAACGTCTTAAGGAAGTGTTCAAAGTAAGAGGGATCCCAAATCTTGTCATTTTT-------------E	3054	1474	1471	99.79	Indel:-5
A10	1.1|41f			3054	1474	3	0.21	WT_like
A10	1.3	BTTCTTCTGACGGAGACGATGAATCCTTCAACACATACTTCTCCGAAATGCCCTGGCTTGCTATTCCCTTCTCTGATACGGAGACCCGCAAACGTCTTAAGGAAGTGTTCAAAGTAAGAGGGATCCCTACTCTTGTCATTTTTGATACGAATGGCAE	BTTCTTCTGACGGAGACGATGAATCCTTCAACACATACTTCTCCGAAATGCCCTGG-TTGCTATTCCCTTCTCTGATACGGAGACCCGCAAACGTCTTAAGGAAGTGTTCAAAGTAAGAGGGATCCCTACTCTTGTCAT-----------------E	3054	10	9	90	Indel:-1
A10	1.3	BTTCTTCTGACGGAGACGATGAATCCTTCAACACATACTTCTCCGAAATGCCCTGGCTTGCTATTCCCTTCTCTGATACGGAGACCCGCAAACGTCTTAAGGAAGTGTTCAAAGTAAGAGGGATCCCTACTCTTGTCATTTTTGATACGAATGGCAE	BTTCTTCTGACGGAGACGATGAATCCTTCAACACATACTTCTCCGAAATGCCCTGGCTTGCTATTCCCTTCTCTGATACGGAGACCCGCAAACGTCTTAAGGAAGTGTTCAAAGTAAGAGGGATCCCTACTCTTGTCA------------------E	3054	10	1	10	WT_like
A10	1.4|14f	BTTCTTCTGACAGAGATGATGAATCCTTCAACACATATTTCTCCGAAATGCCCTGGCTTGCTATTCCCTTCTCTGATACGGAGACCCGCAAACGTCTTAAGGAAGTGTTCAAAGTAAGAGGGGTCCCAAATCTTGTCATTTTTGATGCGAATGGCAE	BTTCTTCTGACAGAGATGATGAATCCTTCAACACATATTTCTCCGAAATGCCCTGG-TTGCTATTCCCTTCTCTGATACGGAGACCCGCAAACGTCTTAAGGAAGTGTTCAAAGTAAGAGGGGTCCCAAATCTTGTCAT-----------------E	3054	18	17	94.44	Indel:-1
A10	1.4|14f			3054	18	1	5.56	WT_like
A10	1.5	BTTCTTCTGATAGAGATGATGAATCCTTCAACACATACTTCTCCGAAATGCCCTGGCTTGCTATTCCCTTCTCTGATACGGAGACCCGCAAACGTCTTAAGGAAGTGTTCAAAGTAAGAGGGCTCCCTAATCTTGTCATTTTTGATGCGAATGGCAE	BTTCTTCTGATAGAGATGATGAATCCTTCAACACATACTTCTCCGAAATGCCCTGG-TTGCTATTCCCTTCTCTGATACGGAGACCCGCAAACGTCTTAAGGAAGTGTTCAAAGTAAGAGGGCTCCCTAATCTTGTCAT-----------------E	3054	5	5	100	Indel:-1
A10	1.5			3054	5	0	0	WT_like
A10	1.6	BTTCTTCTGACGGAGACGATGAATCCTTCAACACATACTTCTCCGAAATGCCATGGCTTGCTATTCCCTTCTCTGATACGGAGAGCCGCCAACGTCTTCAGGAATTGTTCAAAGTAAGAGGGATCCCTAAACTCGTCATTTTTGATGCTAATGGTAE	BTTCTTCTGACGGAGACGATGAATCCTTCAACACATACTTCTCCGAAATGCC--------------------CTGATACGGAGAGCCGCCAACGTCTTCAGGAATTGTTCAAAGTAAGAGGGATCCCTAAACTCGTCATTTTTGATGCTAATGGTAE	3054	7	7	100	Indel:-20
A10	1.6			3054	7	0	0	WT_like
A10	1.7	BTTCTTCTGACGGACACGATGAATTCTTCAACACATACTTCTCCGAAATGCCATGGCTTGCTATTCCCTTCTCTGATACGGAGACCCGCCAACGTCTTAAGAAAGTGTTCGAAGTAAGAGGGATCCCTAATCTTGTCATTTTTGATACGAATGGCAE	BTTCTTCTGACGGACACGATGAATTCTTCAACACATACTTCTCCGAAATGCCATGGCT----ATTCCCTTCTCTGATACGGAGACCCGCCAACGTCTTAAGAAAGTGTTCGAAGTAAGAGGGATCCCTAATCTTGTCATTTT--------------E	3054	7	7	100	Indel:-4
A10	1.7			3054	7	0	0	WT_like
A10	1.9a	BTTCTTCTGACAGAGATGATGATCAGTCCTTCAATACGTCCTTCTCCAAAATGCCATGTCTTGCCATTCCATTTTCTGACACGGAGACCTGCAAACGTCTCAAGGAAGTGTTCAAAGTAAGAGGGATTCCTAATCTTGTCATTTTCGATGCTCATGE	BTTCTTCTGACAGAGATGATGATCAGTCCTTCAATACGTCCTTCTCCAAAATGCCATGTCTTGCCATTCCATTTTCTGACACGGAGACCTGCAAACGTCTCAAGGAAGTGTTCAAAGTAAGAGGGATTCCTA-TCTTGT-----------------E	3054	831	2	0.24	Indel:-1
A10	1.9a	BTTCTTCTGACAGAGATGATGATCAGTCCTTCAATACGTCCTTCTCCAAAATGCCATGTCTTGCCATTCCATTTTCTGACACGGAGACCTGCAAACGTCTCAAGGAAGTGTTCAAAGTAAGAGGGATTCCTAATCTTGTCATTTTCGATGCTCATGE	BTTCTTCTGACAGAGATGATGATCAGTCCTTCAATACGTCCTTCTCCAAAATGCCATGTCTTGCCATTCCATTTTCTGACACGGAGACCTGCAAACGTCTCAAGGAAGTGTTCAAAGTAAGAGGGATTCCTAATCTTG------------------E	3054	831	829	99.76	WT_like
A10	1.9m	BTTCTTCTGACAGAGATGATCAGTCCTTCAATACGTCCTTCTCCAAAATGCCATGTCTTGCCATTCCATTTTCTGATACGGAGACCTGCAAACGTCTCAAGGAAGTGTTCAAAAAGTAAGAGGGATTCCTAATCTTGTCATTTTCGATGCTCATGGE	BTTCTTCTGACAGAGATGATCAGTCCTTCAATACGTCCTTCTCCAAAATGCCATGTCTTGCCATTCCATTTTCTGATACGGAGACCTGCAAACGTCTCAAGGAAGTGTTCAAAAAGTAAGAGGGATTCCTA-TCTTGT------------------E	3054	667	5	0.74	Indel:-1
A10	1.9m	BTTCTTCTGACAGAGATGATCAGTCCTTCAATACGTCCTTCTCCAAAATGCCATGTCTTGCCATTCCATTTTCTGATACGGAGACCTGCAAACGTCTCAAGGAAGTGTTCAAAAAGTAAGAGGGATTCCTAATCTTGTCATTTTCGATGCTCATGGE	BTTCTTCTGACAGAGATGATCAGTCCTTCAATACGTCCTTCTCCAAAATGCCATGTCTTGCCATTCCATTTTCTGATACGGAGACCTGCAAACGTCTCAAGGAAGTGTTCAAAAAGTAAGAGGGATTCCTAATCTTGT------------------E	3054	667	662	99.26	WT_like
A10	17f|47f	BTTCTTCTGACAGAGATGATGAATCCTTCAACACATATTTCTCCGAAATGCCCTGGCTTGCTATTCCCTTCTCTGATACGGAGACCCGCCAACGTCTTAAGAAAGTGTTCGAAGTAAGAGGGATCCCTAATCTTGTCATTTTTGATACGAATGGCAE	BTTCTTCTGACAGAGATG------------------------------------------CTATTCCCTTCTCTGATACGGAGACCCGCCAACGTCTTAAGAAAGTGTTCGAAGTAAGAGGGATCCCTAATCTTGTCATTTTTGATACGAATGGCAE	3054	8	7	87.5	Indel:-42
A10	17f|47f			3054	8	1	12.5	WT_like
A10	21f	BTTCTTCTGACAGAGATGATGAATCCTTCAACACATATTTCTCCGAAATGCCATGG-CTTGCTATTCCCTTCTCTGATACGGAGACCCGCAAACGTCTTAAGGAAGTGTTCAAAGTAAGAGGGATCCCAAATCTTGTCATTTTTGATGCGAATGGCAE	BTTCTTCTGACAGAGATGATGAATCCTTCAACACATATTTCTCCGAAATGCCATGGACTTGCTATTCCCTTCTCTGATACGGAGACCCGCAAACGTCTTAAGGAAGTGTTCAAAGTAAGAGGGATCCCAAATCTTGT--------------------E	3054	15	13	86.66	Indel:+1
A10	21f	BTTCTTCTGACAGAGATGATGAATCCTTCAACACATATTTCTCCGAAATGCCATGGCTTGCTATTCCCTTCTCTGATACGGAGACCCGCAAACGTCTTAAGGAAGTGTTCAAAGTAAGAGGGATCCCAAATCTTGTCATTTTTGATGCGAATGGCAE	BTTCTTCTGACAGAGATGATGAATCCTTCAACACATATTTCTCCGAAATGCCATGGCTTGCTATTCCCTTCTCTGATACGGAGACCCGCAAACGTCTTAAGGAAGTGTTCAAAGTAAGAGGGATCCCAAATCTTGTCA------------------E	3054	15	2	13.34	WT_like
A10	65f	BTTCTTCTGACGGAGACGATGAATCCTTCAACACATACTTCTCCGAAATGCCATGGCTTGCTATTCCCTTCTCTGATACGGAGACCCGCAAACGTCTTAAGGAAGTGTTCAAAGTAAGAGGGCTCCCTAATCTTGTCATTTTTGATGCGAATGGCAE	BTTCTTCTGACGGAGACGATGAATCCTTCAACACATACTTCTCCGAAATGCCAT----TGCTATTCCCTTCTCTGATACGGAGACCCGCAAACGTCTTAAGGAAGTGTTCAAAGTAAGAGGGCTCCCTAATCTTGTCATTTT--------------E	3054	1	1	100	Indel:-4
A10	65f			3054	1	0	0	WT_like
A10	74f	BTTCTTCTGACGGACACGATGAATTCTTCAACACATACTTCTCCGAAATGCCATGGCTTGCTATTCCCTTCTCTGATACGGAGACCCGCAAACGTCTTAAGGAAGTGTTCAAAGTAAGAGGGGTCCCAAATCTTGTCATTTTTGATGCGAATGGCAE	BTTCTTCTGACGGACACGATGAATTCTTCAACACATACTTCTCCGAAATGCCATGGCT----ATTCCCTTCTCTGATACGGAGACCCGCAAACGTCTTAAGGAAGTGTTCAAAGTAAGAGGGGTCCCAAATCTTGTCATTTT--------------E	3054	5	5	100	Indel:-4
A10	74f			3054	5	0	0	WT_like
A10	1.2	BTTCTTCTGACAGAGATGATGAATCCTTCAACACATATTTCTCCGAAATGCCATGGCTTGCTATTCCCTTCTCTGATACGGAGACCCGCAAACGTCTTAAGGAAGTATTCAAAGTAAGAGGGATCCCTAATCTTGTCATAATTGGCCAE	BTTCTTCTGACAGAGATGATGAATCCTTCAACACATATTTCTCCGAAATGCCATGG-TTGCTATTCCCTTCTCTGATACGGAGACCCGCAAACGTCTTAAGGAAGTATTCAAAGTAAGAGGGATCCCTAATCTTGTCAT---------E	8210	8045	7997	99.4	Indel:-1
A10	1.2	BTTCTTCTGACAGAGATGATGAATCCTTCAACACATATTTCTCCGAAATGCCATGGCTTGCTATTCCCTTCTCTGATACGGAGACCCGCAAACGTCTTAAGGAAGTATTCAAAGTAAGAGGGATCCCTAATCTTGTCATAATTGGCCAE	BTTCTTCTGACAGAGATGATGAATCCTTCAACACATATTTCTCCGAAATGCCATGGCTTGCTATTCCCTTCTCTGATACGGAGACCCGCAAACGTCTTAAGGAAGTATTCAAAGTAAGAGGGATCCCTAATCTTGTCA----------E	8210	8045	48	0.6	WT_like
A10	1.5	BTTCTTCTGATAGAGATGATGAATCCTTCAACACATACTTCTCCGAAATGCCCTGGCTTGCTATTCCCTTCTCTGATACGGAGACCCGCAAACGTCTTAAGGAAGTGTTCAAAGTAAGAGGGCTCCCTAATCTTGTCATTTTTGATGCGAATGGCAE	BTTCTTCTGATAGAGATGATGAATCCTTCAACACATACTTCTCCGAAATGCCCTGG-TTGCTATTCCCTTCTCTGATACGGAGACCCGCAAACGTCTTAAGGAAGTGTTCAAAGTAAGAGGGCTCCCTAATCTTGTCAT-----------------E	8210	36	36	100	Indel:-1
A10	1.5			8210	36	0	0	WT_like
A10	1.7	BTTCTTCTGACGGACACGATGAATTCTTCAACACATACTTCTCCGAAATGCCATGGC-TTGCTATTCCCTTCTCTGATACGGAGACCCGCCAACGTCTTAAGAAAGTGTTCGAAGTAAGAGGGATCCCTAATCTTGTCATTTTTGATACGAATGGCAE	BTTCTTCTGACGGACACGATGAATTCTTCAACACATACTTCTCCGAAATGCCATGGCCTTGCTATTCCCTTCTCTGATACGGAGACCCGCCAACGTCTTAAGAAAGTGTTCGAAGTAAGAGGGATCCCTAATCTTGTC-------------------E	8210	55	55	100	Indel:+1
A10	1.7			8210	55	0	0	WT_like
A10	32f	BTTCTTCTGACGGAGACGATGAATCCTTCAACACATACTTCTCCGAAATGCCCTGGCTTGCTATTCCCTTCTCTGATACGGAGACCCGCAAACGTCTTAAGGAAGTATTCAAAGTAAGAGGGATCCCTAATCTTGTCATAATTGGCCAE	BTTCTTCTGACGGAGACGATGAATCCTTCAACACATACTTCTCCGAAATGCCCTGG-TTGCTATTCCCTTCTCTGATACGGAGACCCGCAAACGTCTTAAGGAAGTATTCAAAGTAAGAGGGATCCCTAATCTTGTCAT---------E	8210	5	4	80	Indel:-1
A10	32f			8210	5	1	20	WT_like
A10	72f	BTTCTTCTGACGGACACGATGAATTCTTCAACACATACTTCTCCGAAATGCCATGGC-TTGCTATTCCCTTCTCTGATACGGAGACCCGCAAACGTCTTAAGGAAGTATTCAAAGTAAGAGGGATCCCTAATCTTGTCATAATTGGCCAE	BTTCTTCTGACGGACACGATGAATTCTTCAACACATACTTCTCCGAAATGCCATGGCCTTGCTATTCCCTTCTCTGATACGGAGACCCGCAAACGTCTTAAGGAAGTATTCAAAGTAAGAGGGATCCCTAATCTTGTC-----------E	8210	32	23	71.87	Indel:+1
A10	72f			8210	32	9	28.13	WT_like
A11	1.1|41f	BTTCTTCTGACAGAGATGATGAATCCTTCAACACATATTTCTCCGAAATGCCCTGG-CTTGCTATTCCCTTCTCTGATACGGAGACCCGCAAACGTCTTAAGGAAGTGTTCAAAGTAAGAGGGATCCCAAATCTTGTCATTTTTGATGCGAATGGCAE	BTTCTTCTGACAGAGATGATGAATCCTTCAACACATATTTCTCCGAAATGCCCTGGTCTTGCTATTCCCTTCTCTGATACGGAGACCCGCAAACGTCTTAAGGAAGTGTTCAAAGTAAGAGGGATCCCAAATCTTGT--------------------E	3173	1803	1796	99.61	Indel:+1
A11	1.1|41f	BTTCTTCTGACAGAGATGATGAATCCTTCAACACATATTTCTCCGAAATGCCCTGGCTTGCTATTCCCTTCTCTGATACGGAGACCCGCAAACGTCTTAAGGAAGTGTTCAAAGTAAGAGGGATCCCAAATCTTGTCATTTTTGATGCGAATGGCAE	BTTCTTCTGACAGAGATGATGAATCCTTCAACACATATTTCTCCGAAATGCCCTGGCTTGCTATTCCCTTCTCTGATACGGAGACCCGCAAACGTCTTAAGGAAGTGTTCAAAGTAAGAGGGATCCCAAATCTTGTCA------------------E	3173	1803	7	0.39	WT_like
A11	1.3
A11	1.3
A11	1.4|14f	BTTCTTCTGACAGAGATGATGAATCCTTCAACACATATTTCTCCGAAATGCCCTGG-CTTGCTATTCCCTTCTCTGATACGGAGACCCGCAAACGTCTTAAGGAAGTGTTCAAAGTAAGAGGGG-TCCCAAATCTTGTCATTTTTGATGCGAATGGCAE	BTTCTTCTGACAGAGATGATGAATCCTTCAACACATATTTCTCCGAAATGCCCTGGTCTTGCTATTCCCTTCTCTGATACGGAGACCCGCAAACGTCTTAAGGAAGTGTTCAAAGTAAG-GGGGATCCCAAATCTTGT--------------------E	3173	11	7	63.63	Indel:+1,-1,+1
A11	1.4|14f	BTTCTTCTGACAGAGATGATGAATCCTTCAACACATATTTCTCCGAAATGCCCTGGCTTGCTATTCCCTTCTCTGATACGGAGACCCGCAAACGTCTTAAGGAAGTGTTCAAAGTAAGAGGGGTCCCAAATCTTGTCATTTTTGATGCGAATGGCAE	BTTCTTCTGACAGAGATGATGAATCCTTCAACACATATTTCTCCGAAATGCCCTGGCTTGCTATTCCCTTCTCTGATACGGAGACCCGCAAACGTCTTAAGGAAGTGTTCAAAGTAAGAGGGGTCCCAAATCTTGTCA------------------E	3173	11	4	36.37	WT_like
A11	1.5
A11	1.5
A11	1.6			3173	1	0	0
A11	1.6	BTTCTTCTGACGGAGACGATGAATCCTTCAACACATACTTCTCCGAAATGCCATGGCTTGCTATTCCCTTCTCTGATACGGAGAGCCGCCAACGTCTTCAGGAATTGTTCAAAGTAAGAGGGATCCCTAAACTCGTCATTTTTGATGCTAATGGTAE	BTTCTTCTGACGGAGACGATGAATCCTTCAACACATACTTCTCCGAAATGCCATGGCTTGCTATTCCCTTCTCTGATACGGAGAGCCGCCAACGTCTTCAGGAATTGTTCAAAGTAAGAGGGATCCCTAAACTCGTCA------------------E	3173	1	1	100	WT_like
A11	1.7	BTTCTTCTGACGGACACGATGAATTCTTCAACACATACTTCTCCGAAATGCCATGGCTTGCTATTCCCTTCTCTGATACGGAGACCCGCCAACGTCTTAAGAAAGTGTTCGAAGTAAGAGGGATCCCTAATCTTGTCATTTTTGATACGAATGGCAE	BTTCTTCTGACGGACACGATGAATTCTTCAACACATACTTCTCCGAAATGCCATGG-TTGCTATTCCCTTCTCTGATACGGAGACCCGCCAACGTCTTAAGAAAGTGTTCGAAGTAAGAGGGATCCCTAATCTTGTCAT-----------------E	3173	14	14	100	Indel:-1
A11	1.7			3173	14	0	0	WT_like
A11	1.9a			3173	718	0	0
A11	1.9a	BTTCTTCTGACAGAGATGATGATCAGTCCTTCAATACGTCCTTCTCCAAAATGCCATGTCTTGCCATTCCATTTTCTGACACGGAGACCTGCAAACGTCTCAAGGAAGTGTTCAAAGTAAGAGGGATTCCTAATCTTGTCATTTTCGATGCTCATGE	BTTCTTCTGACAGAGATGATGATCAGTCCTTCAATACGTCCTTCTCCAAAATGCCATGTCTTGCCATTCCATTTTCTGACACGGAGACCTGCAAACGTCTCAAGGAAGTGTTCAAAGTAAGAGGGATTCCTAATCTTG------------------E	3173	718	718	100	WT_like
A11	1.9m	BTTCTTCTGACAGAGATGATCAGTCCTTCAATACGTCCTTCTCCAAAATGCCATGTCTTGCCATTCCATTTTCTGATACGGAGACCTGCAAACGTCTCAAGGAAGTGTTCAAAAAGTAAGAGGGATTCCTAATCTTGTCATTTTCGATGCTCATGGE	BTTCTTCTGACAGAGATGATCAGTCCTTCAATACGTCCTTCTCCAAAATGCCATGTCTTGCCATTCCATTTTCTGATACGGAGACCTGCAAACGTCTCAAGGAAGTGTTCAAAA-GTAAGAGGGATTCCTAATCTTGT------------------E	3173	612	2	0.32	Indel:-1
A11	1.9m	BTTCTTCTGACAGAGATGATCAGTCCTTCAATACGTCCTTCTCCAAAATGCCATGTCTTGCCATTCCATTTTCTGATACGGAGACCTGCAAACGTCTCAAGGAAGTGTTCAAAAAGTAAGAGGGATTCCTAATCTTGTCATTTTCGATGCTCATGGE	BTTCTTCTGACAGAGATGATCAGTCCTTCAATACGTCCTTCTCCAAAATGCCATGTCTTGCCATTCCATTTTCTGATACGGAGACCTGCAAACGTCTCAAGGAAGTGTTCAAAAAGTAAGAGGGATTCCTAATCTTGT------------------E	3173	612	610	99.68	WT_like
A11	21f	BTTCTTCTGACAGAGATGATGAATCCTTCAACACATATTTCTCCGAAATGCCATGG-CTTGCTATTCCCTTCTCTGATACGGAGACCCGCAAACGTCTTAAGGAAGTGTTCAAAGTAAGAGGGATCCCAAATCTTGTCATTTTTGATGCGAATGGCAE	BTTCTTCTGACAGAGATGATGAATCCTTCAACACATATTTCTCCGAAATGCCATGGTCTTGCTATTCCCTTCTCTGATACGGAGACCCGCAAACGTCTTAAGGAAGTGTTCAAAGTAAGAGGGATCCCAAATCTTGT--------------------E	3173	1	1	100	Indel:+1
A11	21f			3173	1	0	0	WT_like
A11	27f	BTTCTTCTGACAGAGATGATGAATCCTTCAACACATATTTCTCCGAAATGCCATGGCTTGCTATTCCCTTCTCTGATACGGAGACCCGCCAACGTCTTAAGAAAGTGTTCGAAGTAAGAGGGATCCCTAATCTTGTCATTTTTGATACGAATGGCAE	BTTCTTCTGACAGAGATG------------------------------------------CTATTCCCTTCTCTGATACGGAGACCCGCCAACGTCTTAAGAAAGTGTTCGAAGTAAGAGGGATCCCTAATCTTGTCATTTTTGATACGAATGGCAE	3173	2	2	100	Indel:-42
A11	27f			3173	2	0	0	WT_like
A11	36f	BTTCTTCTGACGGAGACGATGAATCCTTCAACACATACTTCTCCGAAATGCCCTGGCTTGCTATTCCCTTCTCTGATACGGAGAGCCGCCAACGTCTTCAGGAATTGTTCAAAGTAAGAGGGATCCCTAAACTCGTCATTTTTGATGCTAATGGTAE	BTTCTTCTGACGGAGACGATGAATCCTTCAACACATACTTCTCCGAAATGCCCTG--------------------ATACGGAGAGCCGCCAACGTCTTCAGGAATTGTTCAAAGTAAGAGGGATCCCTAAACTCGTCATTTTTGATGCTAATGGTAE	3173	1	1	100	Indel:-20
A11	36f			3173	1	0	0	WT_like
A11	65f	BTTCTTCTGACGGAGACGATGAATCCTTCAACACATACTTCTCCGAAATGCCATGGCTTGCTATTCCCTTCTCTGATACGGAGACCCGCAAACGTCTTAAGGAAGTGTTCAAAGTAAGAGGGCTCCCTAATCTTGTCATTTTTGATGCGAATGGCAE	BTTCTTCTGACGGAGACGATGAATCCTTCAACACATACTTCTCCGAAATGCCAT----TGCTATTCCCTTCTCTGATACGGAGACCCGCAAACGTCTTAAGGAAGTGTTCAAAGTAAGAGGGCTCCCTAATCTTGTCATTTT--------------E	3173	4	4	100	Indel:-4
A11	65f			3173	4	0	0	WT_like
A11	74f	BTTCTTCTGACGGACACGATGAATTCTTCAACACATACTTCTCCGAAATGCCATGGCTTGCTATTCCCTTCTCTGATACGGAGACCCGCAAACGTCTTAAGGAAGTGTTCAAAGTAAGAGGGGTCCCAAATCTTGTCATTTTTGATGCGAATGGCAE	BTTCTTCTGACGGACACGATGAATTCTTCAACACATACTTCTCCGAAATGCCATGGCT----ATTCCCTTCTCTGATACGGAGACCCGCAAACGTCTTAAGGAAGTGTTCAAAGTAAGAGGGGTCCCAAATCTTGTCATTTT--------------E	3173	1	1	100	Indel:-4
A11	74f			3173	1	0	0	WT_like
A11	1.2	BTTCTTCTGACAGAGATGATGAATCCTTCAACACATATTTCTCCGAAATGCCATGGCTTGCTATTCCCTTCTCTGATACGGAGACCCGCAAACGTCTTAAGGAAGTATTCAAAGTAAGAGGGATCCCTAATCTTGTCATAATTGGCCAE	BTTCTTCTGACAGAGATGATGAATCCTTCAACACATATTTCTCCGAAATGCCATGG--TGCTATTCCCTTCTCTGATACGGAGACCCGCAAACGTCTTAAGGAAGTATTCAAAGTAAGAGGGATCCCTAATCTTGTCATA--------E	3005	2976	2913	97.88	Indel:-2
A11	1.2	BTTCTTCTGACAGAGATGATGAATCCTTCAACACATATTTCTCCGAAATGCCATGGCTTGCTATTCCCTTCTCTGATACGGAGACCCGCAAACGTCTTAAGGAAGTATTCAAAGTAAGAGGGATCCCTAATCTTGTCATAATTGGCCAE	BTTCTTCTGACAGAGATGATGAATCCTTCAACACATATTTCTCCGAAATGCCATGGCTTGCTATTCCCTTCTCTGATACGGAGACCCGCAAACGTCTTAAGGAAGTATTCAAAGTAAGAGGGATCCCTAATCTTGTCA----------E	3005	2976	63	2.12	WT_like
A11	32f			3005	5	0	0
A11	32f	BTTCTTCTGACGGAGACGATGAATCCTTCAACACATACTTCTCCGAAATGCCCTGGCTTGCTATTCCCTTCTCTGATACGGAGACCCGCAAACGTCTTAAGGAAGTATTCAAAGTAAGAGGGATCCCTAATCTTGTCATAATTGGCCAE	BTTCTTCTGACGGAGACGATGAATCCTTCAACACATACTTCTCCGAAATGCCCTGGCTTGCTATTCCCTTCTCTGATACGGAGACCCGCAAACGTCTTAAGGAAGTATTCAAAGTAAGAGGGATCCCTAATCTTGTCA----------E	3005	5	5	100	WT_like
A12	1.1|41f	BTTCTTCTGACAGAGATGATGAATCCTTCAACACATATTTCTCCGAAATGCCCTGGCTTGCTATTCCCTTCTCTGATACGGAGACCCGCAAACGTCTTAAGGAAGTGTTCAAAGTAAGAGGGATCCCAAATCTTGTCATTTTTGATGCGAATGGCAE	BTTCTTCTGACAGAGATGATGAATCCTTCAACACATATTTCTCCGAAATGCCCTGGC--GCTATTCCCTTCTCTGATACGGAGACCCGCAAACGTCTTAAGGAAGTGTTCAAAGTAAGAGGGATCCCAAATCTTGTCATT----------------E	4113	928	925	99.67	Indel:-2
A12	1.1|41f			4113	928	3	0.33	WT_like
A12	1.3
A12	1.3
A12	1.4|14f	BTTCTTCTGACAGAGATGATGAATCCTTCAACACATATTTCTCCGAAATGCCCTGGCTTGCTATTCCCTTCTCTGATACGGAGACCCGCAAACGTCTTAAGGAAGTGTTCAAAGTAAGAGGGGTCCCAAATCTTGTCATTTTTGATGCGAATGGCAE	BTTCTTCTGACAGAGATGATGAATCCTTCAACACATATTTCTCCGAAATGCCCTG-CTTGCTATTCCCTTCTCTGATACGGAGACCCGCAAACGTCTTAAGGAAGTGTTCAAAGTAAGAGGGGTCCCAAATCTTGTCAT-----------------E	4113	931	929	99.78	Indel:-1
A12	1.4|14f			4113	931	2	0.22	WT_like
A12	1.5
A12	1.5
A12	1.6	BTTCTTCTGACGGAGACGATGAATCCTTCAACACATACTTCTCCGAAATGCCATGGC-TTGCTATTCCCTTCTCTGATACGGAGAGCCGCCAACGTCTTCAGGAATTGTTCAAAGTAAGAGGGATCCCTAAACTCGTCATTTTTGATGCTAATGGTAE	BTTCTTCTGACGGAGACGATGAATCCTTCAACACATACTTCTCCGAAATGCCATGGCCTTGCTATTCCCTTCTCTGATACGGAGAGCCGCCAACGTCTTCAGGAATTGTTCAAAGTAAGAGGGATCCCTAAACTCGT--------------------E	4113	881	880	99.88	Indel:+1
A12	1.6			4113	881	1	0.12	WT_like
A12	1.7	BTTCTTCTGACGGACACGATGAATTCTTCAACACATACTTCTCCGAAATGCCATGGCTTGCTATTCCCTTCTCTGATACGGAGACCCGCCAACGTCTTAAGAAAGTGTTCGAAGTAAGAGGGATCCCTAATCTTGTCATTTTTGATACGAATGGCAE	BTTCTTCTGACGGACACGATGAATTCTTCAACACATACTTCTCCGAAATGCCATGG-TTGCTATTCCCTTCTCTGATACGGAGACCCGCCAACGTCTTAAGAAAGTGTTCGAAGTAAGAGGGATCCCTAATCTTGTCAT-----------------E	4113	578	576	99.65	Indel:-1
A12	1.7			4113	578	2	0.35	WT_like
A12	1.9a	BTTCTTCTGACAGAGATGATGATCAGTCCTTCAATACGTCCTTCTCCAAAATGCCATGTCTTGCCATTCCATTTTCTGACACGGAGACCTGCAAACGTCTCAAGGAAGTGTTCAAAGTAAGAGGGATTCCTAATCTTGTCATTTTCGATGCTCATGE	BTTCTTCTGACAGA---GATGATCAGTCCTTCAATACGTCCTTCTCCAAAATGCCATGTCTTGCCATTCCATTTTCTGACACGGAGACCTGCAAACGTCTCAAGGAAGTGTTCAAAGTAAGAGGGATTCCTAATCTTGTCA---------------E	4113	360	15	4.16	Indel:-3
A12	1.9a	BTTCTTCTGACAGAGATGATGATCAGTCCTTCAATACGTCCTTCTCCAAAATGCCATGTCTTGCCATTCCATTTTCTGACACGGAGACCTGCAAACGTCTCAAGGAAGTGTTCAAAGTAAGAGGGATTCCTAATCTTGTCATTTTCGATGCTCATGE	BTTCTTCTGACAGAGATGATGATCAGTCCTTCAATACGTCCTTCTCCAAAATGCCATGTCTTGCCATTCCATTTTCTGACACGGAGACCTGCAAACGTCTCAAGGAAGTGTTCAAAGTAAGAGGGATTCCTAATCTTG------------------E	4113	360	345	95.84	WT_like
A12	1.9m	BTTCTTCTGACAGA---GATGATCAGTCCTTCAATACGTCCTTCTCCAAAATGCCATGTCTTGCCATTCCATTTTCTGATACGGAGACCTGCAAACGTCTCAAGGAAGTGTTCAAAAAGTAAGAGGGATTCCTAATCTTGTCATTTTCGATGCTCATGGE	BTTCTTCTGACAGAGATGATGATCAGTCCTTCAATACGTCCTTCTCCAAAATGCCATGTCTTGCCATTCCATTTTCTGATACGGAGACCTGCAAACGTCTCAAGGAAGTGTTCAAAAAGTAAGAGGGATTCCTAAT-----------------------E	4113	281	7	2.49	Indel:+3
A12	1.9m	BTTCTTCTGACAGAGATGATCAGTCCTTCAATACGTCCTTCTCCAAAATGCCATGTCTTGCCATTCCATTTTCTGATACGGAGACCTGCAAACGTCTCAAGGAAGTGTTCAAAAAGTAAGAGGGATTCCTAATCTTGTCATTTTCGATGCTCATGGE	BTTCTTCTGACAGAGATGATCAGTCCTTCAATACGTCCTTCTCCAAAATGCCATGTCTTGCCATTCCATTTTCTGATACGGAGACCTGCAAACGTCTCAAGGAAGTGTTCAAAAAGTAAGAGGGATTCCTAATCTTGT------------------E	4113	281	274	97.51	WT_like
A12	16f|46f	BTTCTTCTGACAGAGATGATGAATCCTTCAACACATATTTCTCCGAAATGCCCTGGCTTGCTATTCCCTTCTCTGATACGGAGAGCCGCCAACGTCTTCAGGAATTGTTCAAAGTAAGAGGGATCCCTAAACTCGTCATTTTTGATGCTAATGGTAE	BTTCTTCTGACAGAGATGATGAATCCTTCAACACATATTTCTCCGAAATGCCCTG-CTTGCTATTCCCTTCTCTGATACGGAGAGCCGCCAACGTCTTCAGGAATTGTTCAAAGTAAGAGGGATCCCTAAACTCGTCAT-----------------E	4113	20	19	95	Indel:-1
A12	16f|46f			4113	20	1	5	WT_like
A12	17f|47f	BTTCTTCTGACAGAGATGATGAATCCTTCAACACATATTTCTCCGAAATGCCCTGGCTTGCTATTCCCTTCTCTGATACGGAGACCCGCCAACGTCTTAAGAAAGTGTTCGAAGTAAGAGGGATCCCTAATCTTGTCATTTTTGATACGAATGGCAE	BTTCTTCTGACAGAGATGATGAATCCTTCAACACATATTTCTCCGAAATGCCCTGGC--GCTATTCCCTTCTCTGATACGGAGACCCGCCAACGTCTTAAGAAAGTGTTCGAAGTAAGAGGGATCCCTAATCTTGTCATT----------------E	4113	16	16	100	Indel:-2
A12	17f|47f			4113	16	0	0	WT_like
A12	21f	BTTCTTCTGACAGAGATGATGAATCCTTCAACACATATTTCTCCGAAATGCCATGG-CTTGCTATTCCCTTCTCTGATACGGAGACCCGCAAACGTCTTAAGGAAGTGTTCAAAGTAAGAGGGATCCCAAATCTTGTCATTTTTGATGCGAATGGCAE	BTTCTTCTGACAGAGATGATGAATCCTTCAACACATATTTCTCCGAAATGCCATGGACTTGCTATTCCCTTCTCTGATACGGAGACCCGCAAACGTCTTAAGGAAGTGTTCAAAGTAAGAGGGATCCCAAATCTTGT--------------------E	4113	4	4	100	Indel:+1
A12	21f			4113	4	0	0	WT_like
A12	24f	BTTCTTCTGACAGAGATGATGAATCCTTCAACACATATTTCTCCGAAATGCCATGGCTTGCTATTCCCTTCTCTGATACGGAGACCCGCAAACGTCTTAAGGAAGTGTTCAAAGTAAGAGGGGTCCCAAATCTTGTCATTTTTGATGCGAATGGCAE	BTTCTTCTGACAGAGATGATGAATCCTTCAACACATATTTCTCCGAAATGCCATGGC--GCTATTCCCTTCTCTGATACGGAGACCCGCAAACGTCTTAAGGAAGTGTTCAAAGTAAGAGGGGTCCCAAATCTTGTCATT----------------E	4113	4	3	75	Indel:-2
A12	24f			4113	4	1	25	WT_like
A12	26f	BTTCTTCTGACAGAGATGATGAATCCTTCAACACATATTTCTCCGAAATGCCATGGC-TTGCTATTCCCTTCTCTGATACGGAGAGCCGCCAACGTCTTCAGGAATTGTTCAAAGTAAGAGGGATCCCTAAACTCGTCATTTTTGATGCTAATGGTAE	BTTCTTCTGACAGAGATGATGAATCCTTCAACACATATTTCTCCGAAATGCCATGGCCTTGCTATTCCCTTCTCTGATACGGAGAGCCGCCAACGTCTTCAGGAATTGTTCAAAGTAAGAGGGATCCCTAAACTCGT--------------------E	4113	13	12	92.3	Indel:+1
A12	26f			4113	13	1	7.7	WT_like
A12	27f	BTTCTTCTGACAGAGATGATGAATCCTTCAACACATATTTCTCCGAAATGCCATGGCTTGCTATTCCCTTCTCTGATACGGAGACCCGCCAACGTCTTAAGAAAGTGTTCGAAGTAAGAGGGATCCCTAATCTTGTCATTTTTGATACGAATGGCAE	BTTCTTCTGACAGAGATGATGAATCCTTCAACACATATTTCTCCGAAATGCCATGG-TTGCTATTCCCTTCTCTGATACGGAGACCCGCCAACGTCTTAAGAAAGTGTTCGAAGTAAGAGGGATCCCTAATCTTGTCAT-----------------E	4113	10	10	100	Indel:-1
A12	27f			4113	10	0	0	WT_like
A12	31f	BTTCTTCTGACGGAGACGATGAATCCTTCAACACATACTTCTCCGAAATGCCCTGGCTTGCTATTCCCTTCTCTGATACGGAGACCCGCAAACGTCTTAAGGAAGTGTTCAAAGTAAGAGGGATCCCAAATCTTGTCATTTTTGATGCGAATGGCAE	BTTCTTCTGACGGAGACGATGAATCCTTCAACACATACTTCTCCGAAATGCCCTGGC--GCTATTCCCTTCTCTGATACGGAGACCCGCAAACGTCTTAAGGAAGTGTTCAAAGTAAGAGGGATCCCAAATCTTGTCATT----------------E	4113	2	2	100	Indel:-2
A12	31f			4113	2	0	0	WT_like
A12	34f	BTTCTTCTGACGGAGACGATGAATCCTTCAACACATACTTCTCCGAAATGCCCTGGCTTGCTATTCCCTTCTCTGATACGGAGACCCGCAAACGTCTTAAGGAAGTGTTCAAAGTAAGAGGGGTCCCAAATCTTGTCATTTTTGATGCGAATGGCAE	BTTCTTCTGACGGAGACGATGAATCCTTCAACACATACTTCTCCGAAATGCCCTG-CTTGCTATTCCCTTCTCTGATACGGAGACCCGCAAACGTCTTAAGGAAGTGTTCAAAGTAAGAGGGGTCCCAAATCTTGTCAT-----------------E	4113	5	5	100	Indel:-1
A12	34f			4113	5	0	0	WT_like
A12	36f	BTTCTTCTGACGGAGACGATGAATCCTTCAACACATACTTCTCCGAAATGCCCTGGC-TTGCTATTCCCTTCTCTGATACGGAGAGCCGCCAACGTCTTCAGGAATTGTTCAAAGTAAGAGGGATCCCTAAACTCGTCATTTTTGATGCTAATGGTAE	BTTCTTCTGACGGAGACGATGAATCCTTCAACACATACTTCTCCGAAATGCCCTGGCCTTGCTATTCCCTTCTCTGATACGGAGAGCCGCCAACGTCTTCAGGAATTGTTCAAAGTAAGAGGGATCCCTAAACTCGT--------------------E	4113	3	2	66.66	Indel:+1
A12	36f			4113	3	1	33.34	WT_like
A12	61f	BTTCTTCTGACGGAGACGATGAATCCTTCAACACATACTTCTCCGAAATGCCATGGC-TTGCTATTCCCTTCTCTGATACGGAGACCCGCAAACGTCTTAAGGAAGTGTTCAAAGTAAGAGGGATCCCAAATCTTGTCATTTTTGATGCGAATGGCAE	BTTCTTCTGACGGAGACGATGAATCCTTCAACACATACTTCTCCGAAATGCCATGGCCTTGCTATTCCCTTCTCTGATACGGAGACCCGCAAACGTCTTAAGGAAGTGTTCAAAGTAAGAGGGATCCCAAATCTTGT--------------------E	4113	6	4	66.66	Indel:+1
A12	61f			4113	6	2	33.34	WT_like
A12	64f	BTTCTTCTGACGGAGACGATGAATCCTTCAACACATACTTCTCCGAAATGCCATGGC-TTGCTATTCCCTTCTCTGATACGGAGACCCGCAAACGTCTTAAGGAAGTGTTCAAAGTAAGAGGGGTCCCAAATCTTGTCATTTTTGATGCGAATGGCAE	BTTCTTCTGACGGAGACGATGAATCCTTCAACACATACTTCTCCGAAATGCCATGGCCTTGCTATTCCCTTCTCTGATACGGAGACCCGCAAACGTCTTAAGGAAGTGTTCAAAGTAAGAGGGGTCCCAAATCTTGT--------------------E	4113	7	7	100	Indel:+1
A12	64f			4113	7	0	0	WT_like
A12	67f	BTTCTTCTGACGGAGACGATGAATCCTTCAACACATACTTCTCCGAAATGCCATGGCTTGCTATTCCCTTCTCTGATACGGAGACCCGCCAACGTCTTAAGAAAGTGTTCGAAGTAAGAGGGATCCCTAATCTTGTCATTTTTGATACGAATGGCAE	BTTCTTCTGACGGAGACGATGAATCCTTCAACACATACTTCTCCGAAATGCCATGG-TTGCTATTCCCTTCTCTGATACGGAGACCCGCCAACGTCTTAAGAAAGTGTTCGAAGTAAGAGGGATCCCTAATCTTGTCAT-----------------E	4113	17	17	100	Indel:-1
A12	67f			4113	17	0	0	WT_like
A12	71f	BTTCTTCTGACGGACACGATGAATTCTTCAACACATACTTCTCCGAAATGCCATGGCTTGCTATTCCCTTCTCTGATACGGAGACCCGCAAACGTCTTAAGGAAGTGTTCAAAGTAAGAGGGATCCCAAATCTTGTCATTTTTGATGCGAATGGCAE	BTTCTTCTGACGGACACGATGAATTCTTCAACACATACTTCTCCGAAATGCCATGG-TTGCTATTCCCTTCTCTGATACGGAGACCCGCAAACGTCTTAAGGAAGTGTTCAAAGTAAGAGGGATCCCAAATCTTGTCAT-----------------E	4113	12	11	91.66	Indel:-1
A12	71f			4113	12	1	8.34	WT_like
A12	74f	BTTCTTCTGACGGACACGATGAATTCTTCAACACATACTTCTCCGAAATGCCATGGCTTGCTATTCCCTTCTCTGATACGGAGACCCGCAAACGTCTTAAGGAAGTGTTCAAAGTAAGAGGGGTCCCAAATCTTGTCATTTTTGATGCGAATGGCAE	BTTCTTCTGACGGACACGATGAATTCTTCAACACATACTTCTCCGAAATGCCATGG-TTGCTATTCCCTTCTCTGATACGGAGACCCGCAAACGTCTTAAGGAAGTGTTCAAAGTAAGAGGGGTCCCAAATCTTGTCAT-----------------E	4113	14	14	100	Indel:-1
A12	74f			4113	14	0	0	WT_like
A12	76f	BTTCTTCTGACGGACACGATGAATTCTTCAACACATACTTCTCCGAAATGCCATGGCTTGCTATTCCCTTCTCTGATACGGAGAGCCGCCAACGTCTTCAGGAATTGTTCAAAGTAAGAGGGATCCCTAAACTCGTCATTTTTGATGCTAATGGTAE	BTTCTTCTGACGGACACGATGAATTCTTCAACACATACTTCTCCGAAATGCCATGG-TTGCTATTCCCTTCTCTGATACGGAGAGCCGCCAACGTCTTCAGGAATTGTTCAAAGTAAGAGGGATCCCTAAACTCGTCAT-----------------E	4113	19	19	100	Indel:-1
A12	76f			4113	19	0	0	WT_like
A12	1.2	BTTCTTCTGACAGAGATGATGAATCCTTCAACACATATTTCTCCGAAATGCCATGGCTTGCTATTCCCTTCTCTGATACGGAGACCCGCAAACGTCTTAAGGAAGTATTCAAAGTAAGAGGGATCCCTAATCTTGTCATAATTGGCCAE	BTTCTTCTGACAGAGATGATGAATCCTTCAACACATATTTCTCCGAAATGCCATGG-TTGCTATTCCCTTCTCTGATACGGAGACCCGCAAACGTCTTAAGGAAGTATTCAAAGTAAGAGGGATCCCTAATCTTGTCAT---------E	4415	4331	4157	95.98	Indel:-1
A12	1.2	BTTCTTCTGACAGAGATGATGAATCCTTCAACACATATTTCTCCGAAATGCCATGGCTTGCTATTCCCTTCTCTGATACGGAGACCCGCAAACGTCTTAAGGAAGTATTCAAAGTAAGAGGGATCCCTAATCTTGTCATAATTGGCCAE	BTTCTTCTGACAGAGATGATGAATCCTTCAACACATATTTCTCCGAAATGCCATGGCTTGCTATTCCCTTCTCTGATACGGAGACCCGCAAACGTCTTAAGGAAGTATTCAAAGTAAGAGGGATCCCTAATCTTGTCA----------E	4415	4331	174	4.02	WT_like
A12	1.5			4415	2	0	0
A12	1.5	BTTCTTCTGATAGAGATGATGAATCCTTCAACACATACTTCTCCGAAATGCCCTGGCTTGCTATTCCCTTCTCTGATACGGAGACCCGCAAACGTCTTAAGGAAGTGTTCAAAGTAAGAGGGCTCCCTAATCTTGTCATTTTTGATGCGAATGGCAE	BTTCTTCTGATAGAGATGATGAATCCTTCAACACATACTTCTCCGAAATGCCCTGGCTTGCTATTCCCTTCTCTGATACGGAGACCCGCAAACGTCTTAAGGAAGTGTTCAAAGTAAGAGGGCTCCCTAATCTTGTCA------------------E	4415	2	2	100	WT_like
A12	1.7	BTTCTTCTGACGGACACGATGAATTCTTCAACACATACTTCTCCGAAATGCCATGGCTTGCTATTCCCTTCTCTGATACGGAGACCCGCCAACGTCTTAAGAAAGTGTTCGAAGTAAGAGGGATCCCTAATCTTGTCATTTTTGATACGAATGGCAE	BTTCTTCTGACGGACACGATGAATTCTTCAACACATACTTCTCCGAAATGCCATGG-TTGCTATTCCCTTCTCTGATACGGAGACCCGCCAACGTCTTAAGAAAGTGTTCGAAGTAAGAGGGATCCCTAATCTTGTCAT-----------------E	4415	35	35	100	Indel:-1
A12	1.7			4415	35	0	0	WT_like
A12	12f|42f			4415	10	0	0
A12	12f|42f	BTTCTTCTGACAGAGATGATGAATCCTTCAACACATATTTCTCCGAAATGCCCTGGCTTGCTATTCCCTTCTCTGATACGGAGACCCGCAAACGTCTTAAGGAAGTATTCAAAGTAAGAGGGATCCCTAATCTTGTCATAATTGGCCAE	BTTCTTCTGACAGAGATGATGAATCCTTCAACACATATTTCTCCGAAATGCCCTGGCTTGCTATTCCCTTCTCTGATACGGAGACCCGCAAACGTCTTAAGGAAGTATTCAAAGTAAGAGGGATCCCTAATCTTGTCA----------E	4415	10	10	100	WT_like
A12	32f	BTTCTTCTGACGGAGACGATGAATCCTTCAACACATACTTCTCCGAAATGCCCTGGCTTGCTATTCCCTTCTCTGATACGGAGACCCGCAAACGTCTTAAGGAAGTATTCAAAGTAAGAGGGATCCCTAATCTTGTCATAATTGGCCAE	BTTCTTCTGACGGAGACGATGAATCCTTCAACACATACTTCTCCGAAATGCCCTGG-TTGCTATTCCCTTCTCTGATACGGAGACCCGCAAACGTCTTAAGGAAGTATTCAAAGTAAGAGGGATCCCTAATCTTGTCATAATTGGCC-E	4415	6	6	100	Indel:-1
A12	32f			4415	6	0	0	WT_like
A12	72f	BTTCTTCTGACGGACACGATGAATTCTTCAACACATACTTCTCCGAAATGCCATGGC-TTGCTATTCCCTTCTCTGATACGGAGACCCGCAAACGTCTTAAGGAAGTATTCAAAGTAAGAGGGATCCCTAATCTTGTCATAATTGGCCAE	BTTCTTCTGACGGACACGATGAATTCTTCAACACATACTTCTCCGAAATGCCATGGCCTTGCTATTCCCTTCTCTGATACGGAGACCCGCAAACGTCTTAAGGAAGTATTCAAAGTAAGAGGGATCCCTAATCTTGTC-----------E	4415	6	3	50	Indel:+1
A12	72f			4415	6	3	50	WT_like
A21	1.1|41f	BTTCTTCTGACAGAGATGATGAATCCTTCAACACATATTTCTCCGAAATGCCCTGGCTTGCTATTCCCTTCTCTGATACGGAGACCCGCAAACGTCTTAAGGAAGTGTTCAAAGTAAGAGGGATCCCAAATCTTGTCATTTTTGATGCGAATGGCAE	BTTCTTCTGACAGAGATGATGAATCCTTCAACACATATTTCTCCGAAATGCCCTGGCTT------CCCTTCTCTGATACGGAGACCCGCAAACGTCTTAAGGAAGTGTTCAAAGTAAGAGGGATCCCAAATCTTGTCATTTTTG------------E	2707	1052	1048	99.61	Indel:-6
A21	1.1|41f	BTTCTTCTGACAGAGATGATGAATCCTTCAACACATATTTCTCCGAAATGCCCTGGCTTGCTATTCCCTTCTCTGATACGGAGACCCGCAAACGTCTTAAGGAAGTGTTCAAAGTAAGAGGGATCCCAAATCTTGTCATTTTTGATGCGAATGGCAE	BTTCTTCTGACAGAGATGATGAATCCTTCAACACATATTTCTCCGAAATGCCCTGGCTTGCTATTCCCTTCTCTGATACGGAGACCCGCAAACGTCTTAAGGAAGTGTTCAAAGTAAGAGGGATCCCAAATCTTGTCA------------------E	2707	1052	4	0.39	WT_like
A21	1.3
A21	1.3
A21	1.4|14f	BTTCTTCTGACAGAGATGATGAATCCTTCAACACATATTTCTCCGAAATGCCCTGGCTTGCTATTCCCTTCTCTGATACGGAGACCCGCAAACGTCTTAAGGAAGTGTTCAAAGTAAGAGGGGTCCCAAATCTTGTCATTTTTGATGCGAATGGCAE	BTTCTTCTGACAGAGATGATGAATCCTTCAACACATATTTCTCCGAAATGCCCTGGCTT------CCCTTCTCTGATACGGAGACCCGCAAACGTCTTAAGGAAGTGTTCAAAGTAAGAGGGGTCCCAAATCTTGTCATTTTTG------------E	2707	3	3	100	Indel:-6
A21	1.4|14f			2707	3	0	0	WT_like
A21	1.5	BTTCTTCTGATAGAGATGATGAATCCTTCAACACATACTTCTCCGAAATGCCCTGGCTTGCTATTCCCTTCTCTGATACGGAGACCCGCAAACGTCTTAAGGAAGTGTTCAAAGTAAGAGGGCTCCCTAATCTTGTCATTTTTGATGCGAATGGCAE	BTTCTTCTGATAGAGATGATGAATCCTTCAACACATACTTCTCCGAAATGCCCTGG-TTGCTATTCCCTTCTCTGATACGGAGACCCGCAAACGTCTTAAGGAAGTGTTCAAAGTAAGAGGGCTCCCTAATCTTGTCAT-----------------E	2707	1	1	100	Indel:-1
A21	1.5			2707	1	0	0	WT_like
A21	1.6	BTTCTTCTGACGGAGACGATGAATCCTTCAACACATACTTCTCCGAAATGCCATGGCTTGCTATTCCCTTCTCTGATACGGAGAGCCGCCAACGTCTTCAGGAATTGTTCAAAGTAAGAGGGATCCCTAAACTCGTCATTTTTGATGCTAATGGTAE	BTTCTTCTGACGGAGACGATGAATCCTTCAACACATACTTCTCCGAAATGCCATGG-TTGCTATTCCCTTCTCTGATACGGAGAGCCGCCAACGTCTTCAGGAATTGTTCAAAGTAAGAGGGATCCCTAAACTCGTCAT-----------------E	2707	2	2	100	Indel:-1
A21	1.6			2707	2	0	0	WT_like
A21	1.7	BTTCTTCTGACGGACACGATGAATTCTTCAACACATACTTCTCCGAAATGCCATGGCTTGCTATTCCCTTCTCTGATACGGAGACCCGCCAACGTCTTAAGAAAGTGTTCGAAGTAAGAGGGATCCCTAATCTTGTCATTTTTGATACGAATGGCAE	BTTCTTCTGACGGACACGATGAATTCTTCAACACATACTTCTCCGAAATGCCATGGCT----ATTCCCTTCTCTGATACGGAGACCCGCCAACGTCTTAAGAAAGTGTTCGAAGTAAGAGGGATCCCTAATCTTGTCATTTT--------------E	2707	759	758	99.86	Indel:-4
A21	1.7			2707	759	1	0.14	WT_like
A21	1.9a	BTTCTTCTGACAGAGATGATGATCAGTCCTTCAATACGTCCTTCTCCAAAATGCCATGTCTTGCCATTCCATTTTCTGACACGGAGACCTGCAAACGTCTCAAGGAAGTGTTCAAA--GTAAGAGGGATTCCTAATCTTGTCATTTTCGATGCTCATGE	BTTCTTCTGACAGAGATGATGATCAGTCCTTCAATACGTCCTTCTCCAAAATGCCATGTCTTGCCATTCCATTTTCTGACACGGAGACCTGCAAACGTCTCAAGGAAGTGTTCAAAAAGTAAGAGGGATTCCTAAT----------------------E	2707	445	1	0.22	Indel:+2
A21	1.9a	BTTCTTCTGACAGAGATGATGATCAGTCCTTCAATACGTCCTTCTCCAAAATGCCATGTCTTGCCATTCCATTTTCTGACACGGAGACCTGCAAACGTCTCAAGGAAGTGTTCAAAGTAAGAGGGATTCCTAATCTTGTCATTTTCGATGCTCATGE	BTTCTTCTGACAGAGATGATGATCAGTCCTTCAATACGTCCTTCTCCAAAATGCCATGTCTTGCCATTCCATTTTCTGACACGGAGACCTGCAAACGTCTCAAGGAAGTGTTCAAAGTAAGAGGGATTCCTAATCTTG------------------E	2707	445	444	99.78	WT_like
A21	1.9m	BTTCTTCTGACAGAGATGATCAGTCCTTCAATACGTCCTTCTCCAAAATGCCATGTCTTGCCATTCCATTTTCTGATACGGAGACCTGCAAACGTCTCAAGGAAGTGTTCAAAAAGTAAGAGGGATTCCTAATCTTGTCATTTTCGATGCTCATGGE	BTTCTTCTGACAGAGATGATCAGTCCTTCAATACGTCCTTCTCCAAAATGCCATGTCTTGCCATTCCATTTTCTGATACGGAGACCTGCAAACGTCTCAAGGAAGTGTTCAAAAAGTAAGAGGGATTCCTA-TCTTGT------------------E	2707	430	2	0.46	Indel:-1
A21	1.9m	BTTCTTCTGACAGAGATGATCAGTCCTTCAATACGTCCTTCTCCAAAATGCCATGTCTTGCCATTCCATTTTCTGATACGGAGACCTGCAAACGTCTCAAGGAAGTGTTCAAAAAGTAAGAGGGATTCCTAATCTTGTCATTTTCGATGCTCATGGE	BTTCTTCTGACAGAGATGATCAGTCCTTCAATACGTCCTTCTCCAAAATGCCATGTCTTGCCATTCCATTTTCTGATACGGAGACCTGCAAACGTCTCAAGGAAGTGTTCAAAAAGTAAGAGGGATTCCTAATCTTGT------------------E	2707	430	428	99.54	WT_like
A21	17f|47f	BTTCTTCTGACAGAGATGATGAATCCTTCAACACATATTTCTCCGAAATGCCCTGGCTTGCTATTCCCTTCTCTGATACGGAGACCCGCCAACGTCTTAAGAAAGTGTTCGAAGTAAGAGGGATCCCTAATCTTGTCATTTTTGATACGAATGGCAE	BTTCTTCTGACAGAGATGATGAATCCTTCAACACATATTTCTCCGAAATGCCCTGGCTT------CCCTTCTCTGATACGGAGACCCGCCAACGTCTTAAGAAAGTGTTCGAAGTAAGAGGGATCCCTAATCTTGTCATTTTTG------------E	2707	1	1	100	Indel:-6
A21	17f|47f			2707	1	0	0	WT_like
A21	21f	BTTCTTCTGACAGAGATGATGAATCCTTCAACACATATTTCTCCGAAATGCCATGGCTTGCTATTCCCTTCTCTGATACGGAGACCCGCAAACGTCTTAAGGAAGTGTTCAAAGTAAGAGGGATCCCAAATCTTGTCATTTTTGATGCGAATGGCAE	BTTCTTCTGACAGAGATGATGAATCCTTCAACACATATTTCTCCGAAATGCCATGGCTT------CCCTTCTCTGATACGGAGACCCGCAAACGTCTTAAGGAAGTGTTCAAAGTAAGAGGGATCCCAAATCTTGTCATTTTTG------------E	2707	4	4	100	Indel:-6
A21	21f			2707	4	0	0	WT_like
A21	31f	BTTCTTCTGACGGAGACGATGAATCCTTCAACACATACTTCTCCGAAATGCCCTGGCTTGCTATTCCCTTCTCTGATACGGAGACCCGCAAACGTCTTAAGGAAGTGTTCAAAGTAAGAGGGATCCCAAATCTTGTCATTTTTGATGCGAATGGCAE	BTTCTTCTGACGGAGACGATGAATCCTTCAACACATACTTCTCCGAAATGCCCTGG-TTGCTATTCCCTTCTCTGATACGGAGACCCGCAAACGTCTTAAGGAAGTGTTCAAAGTAAGAGGGATCCCAAATCTTGTCAT-----------------E	2707	1	1	100	Indel:-1
A21	31f			2707	1	0	0	WT_like
A21	36f	BTTCTTCTGACGGAGACGATGAATCCTTCAACACATACTTCTCCGAAATGCCCTGGCTTGCTATTCCCTTCTCTGATACGGAGAGCCGCCAACGTCTTCAGGAATTGTTCAAAGTAAGAGGGATCCCTAAACTCGTCATTTTTGATGCTAATGGTAE	BTTCTTCTGACGGAGACGATGAATCCTTCAACACATACTTCTCCGAAATGCCCTG--------------------ATACGGAGAGCCGCCAACGTCTTCAGGAATTGTTCAAAGTAAGAGGGATCCCTAAACTCGTCATTTTTGATGCTAATGGTAE	2707	1	1	100	Indel:-20
A21	36f			2707	1	0	0	WT_like
A21	71f	BTTCTTCTGACGGACACGATGAATTCTTCAACACATACTTCTCCGAAATGCCATGGCTTGCTATTCCCTTCTCTGATACGGAGACCCGCAAACGTCTTAAGGAAGTGTTCAAAGTAAGAGGGATCCCAAATCTTGTCATTTTTGATGCGAATGGCAE	BTTCTTCTGACGGACACGATGAATTCTTCAACACATACTTCTCCGAAATGCCATGGCT----ATTCCCTTCTCTGATACGGAGACCCGCAAACGTCTTAAGGAAGTGTTCAAAGTAAGAGGGATCCCAAATCTTGTCATTTT--------------E	2707	1	1	100	Indel:-4
A21	71f			2707	1	0	0	WT_like
A21	1.2	BTTCTTCTGACAGAGATGATGAATCCTTCAACACATATTTCTCCGAAATGCCATGGCTTGCTATTCCCTTCTCTGATACGGAGACCCGCAAACGTCTTAAGGAAGTATTCAAAGTAAGAGGGATCCCTAATCTTGTCATAATTGGCCAE	BTTCTTCTGACAGAGATGATGAATCCTTCAACACATATTTCTCCGAAATGCCATGG-TTGCTATTCCCTTCTCTGATACGGAGACCCGCAAACGTCTTAAGGAAGTATTCAAAGTAAGAGGGATCCCTAATCTTGTCAT---------E	3297	3249	3067	94.39	Indel:-1
A21	1.2	BTTCTTCTGACAGAGATGATGAATCCTTCAACACATATTTCTCCGAAATGCCATGGCTTGCTATTCCCTTCTCTGATACGGAGACCCGCAAACGTCTTAAGGAAGTATTCAAAGTAAGAGGGATCCCTAATCTTGTCATAATTGGCCAE	BTTCTTCTGACAGAGATGATGAATCCTTCAACACATATTTCTCCGAAATGCCATGGCTTGCTATTCCCTTCTCTGATACGGAGACCCGCAAACGTCTTAAGGAAGTATTCAAAGTAAGAGGGATCCCTAATCTTGTCA----------E	3297	3249	182	5.61	WT_like
A21	1.7	BTTCTTCTGACGGACACGATGAATTCTTCAACACATACTTCTCCGAAATGCCATGGCTTGCTATTCCCTTCTCTGATACGGAGACCCGCCAACGTCTTAAGAAAGTGTTCGAAGTAAGAGGGATCCCTAATCTTGTCATTTTTGATACGAATGGCAE	BTTCTTCTGACGGACACGATGAATTCTTCAACACATACTTCTCCGAAATGCCATGG-TTGCTATTCCCTTCTCTGATACGGAGACCCGCCAACGTCTTAAGAAAGTGTTCGAAGTAAGAGGGATCCCTAATCTTGTCAT-----------------E	3297	21	21	100	Indel:-1
A21	1.7			3297	21	0	0	WT_like
A21	12f|42f	BTTCTTCTGACAGAGATGATGAATCCTTCAACACATATTTCTCCGAAATGCCCTGGCTTGCTATTCCCTTCTCTGATACGGAGACCCGCAAACGTCTTAAGGAAGTATTCAAAGTAAGAGGGATCCCTAATCTTGTCATAATTGGCCAE	BTTCTTCTGACAGAGATGATGAATCCTTCAACACATATTTCTCCGAAATGCCCTGG-TTGCTATTCCCTTCTCTGATACGGAGACCCGCAAACGTCTTAAGGAAGTATTCAAAGTAAGAGGGATCCCTAATCTTGTCATAATTGGCC-E	3297	7	2	28.57	Indel:-1
A21	12f|42f			3297	7	5	71.43	WT_like
A21	32f			3297	2	0	0
A21	32f	BTTCTTCTGACGGAGACGATGAATCCTTCAACACATACTTCTCCGAAATGCCCTGGCTTGCTATTCCCTTCTCTGATACGGAGACCCGCAAACGTCTTAAGGAAGTATTCAAAGTAAGAGGGATCCCTAATCTTGTCATAATTGGCCAE	BTTCTTCTGACGGAGACGATGAATCCTTCAACACATACTTCTCCGAAATGCCCTGGCTTGCTATTCCCTTCTCTGATACGGAGACCCGCAAACGTCTTAAGGAAGTATTCAAAGTAAGAGGGATCCCTAATCTTGTCA----------E	3297	2	2	100	WT_like
A21	72f	BTTCTTCTGACGGACACGATGAATTCTTCAACACATACTTCTCCGAAATGCCATGGC-TTGCTATTCCCTTCTCTGATACGGAGACCCGCAAACGTCTTAAGGAAGTATTCAAAGTAAGAGGGATCCCTAATCTTGTCATAATTGGCCAE	BTTCTTCTGACGGACACGATGAATTCTTCAACACATACTTCTCCGAAATGCCATGGCCTTGCTATTCCCTTCTCTGATACGGAGACCCGCAAACGTCTTAAGGAAGTATTCAAAGTAAGAGGGATCCCTAATCTTGTC-----------E	3297	5	4	80	Indel:+1
A21	72f			3297	5	1	20	WT_like
A29	1.1|41f	BTTCTTCTGACAGAGATGATGAATCCTTCAACACATATTTCTCCGAAATGCCCTGGCTT-GCTATTCCCTTCTCTGATACGGAGACCCGCAAACGTCTTAAGGAAGTGTTCAAAGTAAGAGGGATCCCAAATCTTGTCATTTTTGATGCGAATGGCAE	BTTCTTCTGACAGAGATGATGAATCCTTCAACACATATTTCTCCGAAATGCCCTGGCTTTGCTATTCCCTTCTCTGATACGGAGACCCGCAAACGTCTTAAGGAAGTGTTCAAAGTAAGAGGGATCCCAAATCTTGT--------------------E	1439	18	15	83.33	Indel:+1
A29	1.1|41f	BTTCTTCTGACAGAGATGATGAATCCTTCAACACATATTTCTCCGAAATGCCCTGGCTTGCTATTCCCTTCTCTGATACGGAGACCCGCAAACGTCTTAAGGAAGTGTTCAAAGTAAGAGGGATCCCAAATCTTGTCATTTTTGATGCGAATGGCAE	BTTCTTCTGACAGAGATGATGAATCCTTCAACACATATTTCTCCGAAATGCCCTGGCTTGCTATTCCCTTCTCTGATACGGAGACCCGCAAACGTCTTAAGGAAGTGTTCAAAGTAAGAGGGATCCCAAATCTTGTCA------------------E	1439	18	3	16.67	WT_like
A29	1.3
A29	1.3
A29	1.4|14f	BTTCTTCTGACAGAGATGATGAATCCTTCAACACATATTTCTCCGAAATGCCCTGGCTTGCTATTCCCTTCTCTGATACGGAGACCCGCAAACGTCTTAAGGAAGTGTTCAAAGTAAGAGGGGTCCCAAATCTTGTCATTTTTGATGCGAATGGCAE	BTTCTTCTGACAGAGATGATGAATCCTTCAACACATATTTCTCCGAAATGCCCTGG-TTGCTATTCCCTTCTCTGATACGGAGACCCGCAAACGTCTTAAGGAAGTGTTCAAAGTAAGAGGGGTCCCAAATCTTGTCAT-----------------E	1439	5	4	80	Indel:-1
A29	1.4|14f	BTTCTTCTGACAGAGATGATGAATCCTTCAACACATATTTCTCCGAAATGCCCTGGCTTGCTATTCCCTTCTCTGATACGGAGACCCGCAAACGTCTTAAGGAAGTGTTCAAAGTAAGAGGGGTCCCAAATCTTGTCATTTTTGATGCGAATGGCAE	BTTCTTCTGACAGAGATGATGAATCCTTCAACACATATTTCTCCGAAATGCCCTGGCTTGCTATTCCCTTCTCTGATACGGAGACCCGCAAACGTCTTAAGGAAGTGTTCAAAGTAAGAGGGGTCCCAAATCTTGTCA------------------E	1439	5	1	20	WT_like
A29	1.5	BTTCTTCTGATAGAGATGATGAATCCTTCAACACATACTTCTCCGAAATGCCCTGGCTTGCTATTCCCTTCTCTGATACGGAGACCCGCAAACGTCTTAAGGAAGTGTTCAAAGTAAGAGGGCTCCCTAATCTTGTCATTTTTGATGCGAATGGCAE	BTTCTTCTGATAGAGATGATGAATCCTTCAACACATACTTCTCCGAAATGCCCT---------------TCTCTGATACGGAGACCCGCAAACGTCTTAAGGAAGTGTTCAAAGTAAGAGGGCTCCCTAATCTTGTCATTTTTGATGCGAATG---E	1439	1	1	100	Indel:-15
A29	1.5			1439	1	0	0	WT_like
A29	1.6	BTTCTTCTGACGGAGACGATGAATCCTTCAACACATACTTCTCCGAAATGCCATGGCTTGCTATTCCCTTCTCTGATACGGAGAGCCGCCAACGTCTTCAGGAATTGTTCAAAGTAAGAGGGATCCCTAAACTCGTCATTTTTGATGCTAATGGTAE	BTTCTTCTGACGGAGACGATGAATCCTTCAACACATACTTCTCCGAAATGCC--------------------CTGATACGGAGAGCCGCCAACGTCTTCAGGAATTGTTCAAAGTAAGAGGGATCCCTAAACTCGTCATTTTTGATGCTAATGGTAE	1439	2	2	100	Indel:-20
A29	1.6			1439	2	0	0	WT_like
A29	1.7
A29	1.7
A29	1.9a	BTTCTTCTGACAGAGATGATGATCAGTCCTTCAATACGTCCTTCTCCAAAATGCCATGTCTTGCCATTCCATTTTCTGACACGGAGACCTGCAAACGTCTCAAGGAAGTGTTCAAAGTAAGAGGGATTCCTAATCTTGTCATTTTCGATGCTCATGE	BTTCTTCTGACAGAGATGATGATCAGTCCTTCAATACGTCCTTCTCCAAAATGCCATGTCTTGCCATTCCATTTTCTGACACGGAGACCTGCAAACGTCTCAAGGAAGTGTTCAAAGTAAGAGGGATTCCTA-TCTTGT-----------------E	1439	754	5	0.66	Indel:-1
A29	1.9a	BTTCTTCTGACAGAGATGATGATCAGTCCTTCAATACGTCCTTCTCCAAAATGCCATGTCTTGCCATTCCATTTTCTGACACGGAGACCTGCAAACGTCTCAAGGAAGTGTTCAAAGTAAGAGGGATTCCTAATCTTGTCATTTTCGATGCTCATGE	BTTCTTCTGACAGAGATGATGATCAGTCCTTCAATACGTCCTTCTCCAAAATGCCATGTCTTGCCATTCCATTTTCTGACACGGAGACCTGCAAACGTCTCAAGGAAGTGTTCAAAGTAAGAGGGATTCCTAATCTTG------------------E	1439	754	749	99.34	WT_like
A29	1.9m	BTTCTTCTGACAGAGATGATCAGTCCTTCAATACGTCCTTCTCCAAAATGCCATGTCTTGCCATTCCATTTTCTGATACGGAGACCTGCAAACGTCTCAAGGAAGTGTTCAAAAAGTAAGAGGGATTCCTAATCTTGTCATTTTCGATGCTCATGGE	BTTCTTCTGACAGAGATGATCAGTCCTTCAATACGTCCTTCTCCAAAATGCCATGTCTTGCCATTCCATTTTCTGATACGGAGACCTGCAAACGTCTCAAGGAAGTGTTCAAAA-GTAAGAGGGATTCCTAATCTTGT------------------E	1439	634	4	0.63	Indel:-1
A29	1.9m	BTTCTTCTGACAGAGATGATCAGTCCTTCAATACGTCCTTCTCCAAAATGCCATGTCTTGCCATTCCATTTTCTGATACGGAGACCTGCAAACGTCTCAAGGAAGTGTTCAAAAAGTAAGAGGGATTCCTAATCTTGTCATTTTCGATGCTCATGGE	BTTCTTCTGACAGAGATGATCAGTCCTTCAATACGTCCTTCTCCAAAATGCCATGTCTTGCCATTCCATTTTCTGATACGGAGACCTGCAAACGTCTCAAGGAAGTGTTCAAAAAGTAAGAGGGATTCCTAATCTTGT------------------E	1439	634	630	99.37	WT_like
A29	17f|47f	BTTCTTCTGACAGAGATGATGAATCCTTCAACACATATTTCTCCGAAATGCCCTGGC-TTGCTATTCCCTTCTCTGATACGGAGACCCGCCAACGTCTTAAGAAAGTGTTCGAAGTAAGAGGGATCCCTAATCTTGTCATTTTTGATACGAATGGCAE	BTTCTTCTGACAGAGATGATGAATCCTTCAACACATATTTCTCCGAAATGCCCTGGCCTTGCTATTCCCTTCTCTGATACGGAGACCCGCCAACGTCTTAAGAAAGTGTTCGAAGTAAGAGGGATCCCTAATCTTGT--------------------E	1439	3	1	33.33	Indel:+1
A29	17f|47f			1439	3	2	66.67	WT_like
A29	51f	BTTCTTCTGATAGAGATGATGAATCCTTCAACACATACTTCTCCGAAATGCCCTGGCTTGCTATTCCCTTCTCTGATACGGAGACCCGCAAACGTCTTAAGGAAGTGTTCAAAGTAAGAGGGATCCCAAATCTTGTCATTTTTGATGCGAATGGCAE	BTTCTTCTGATAGAGATGATGAATCCTTCAACACATACTTCTCCGAAATGCCCTGG--TGCTATTCCCTTCTCTGATACGGAGACCCGCAAACGTCTTAAGGAAGTGTTCAAAGTAAGAGGGATCCCAAATCTTGTCATT----------------E	1439	13	13	100	Indel:-2
A29	51f			1439	13	0	0	WT_like
A29	57f	BTTCTTCTGATAGAGATGATGAATCCTTCAACACATACTTCTCCGAAATGCCCTGGCTTGCTATTCCCTTCTCTGATACGGAGACCCGCCAACGTCTTAAGAAAGTGTTCGAAGTAAGAGGGATCCCTAATCTTGTCATTTTTGATACGAATGGCAE	BTTCTTCTGATAGAGATGATGAATCCTTCAACACATACTTCTCCGAAATGCCCTGG-TTGCTATTCCCTTCTCTGATACGGAGACCCGCCAACGTCTTAAGAAAGTGTTCGAAGTAAGAGGGATCCCTAATCTTGTCAT-----------------E	1439	6	6	100	Indel:-1
A29	57f			1439	6	0	0	WT_like
A29	1.2	BTTCTTCTGACAGAGATGATGAATCCTTCAACACATATTTCTCCGAAATGCCATGGCTTGCTATTCCCTTCTCTGATACGGAGACCCGCAAACGTCTTAAGGAAGTATTCAAAGTAAGAGGGATCCCTAATCTTGTCATAATTGGCCAE	BTTCTTCTGACAGAGATGATGAATCCTTCAACACATATTTCTCCGAAATGCCATGG-TTGCTATTCCCTTCTCTGATACGGAGACCCGCAAACGTCTTAAGGAAGTATTCAAAGTAAGAGGGATCCCTAATCTTGTCATAATTGGCC-E	1452	8	3	37.5	Indel:-1
A29	1.2	BTTCTTCTGACAGAGATGATGAATCCTTCAACACATATTTCTCCGAAATGCCATGGCTTGCTATTCCCTTCTCTGATACGGAGACCCGCAAACGTCTTAAGGAAGTATTCAAAGTAAGAGGGATCCCTAATCTTGTCATAATTGGCCAE	BTTCTTCTGACAGAGATGATGAATCCTTCAACACATATTTCTCCGAAATGCCATGGCTTGCTATTCCCTTCTCTGATACGGAGACCCGCAAACGTCTTAAGGAAGTATTCAAAGTAAGAGGGATCCCTAATCTTGTCATAATTGGCC-E	1452	8	5	62.5	WT_like
A29	32f	BTTCTTCTGACGGAGACGATGAATCCTTCAACACATACTTCTCCGAAATGCCCTGGCTTGCTATTCCCTTCTCTGATACGGAGACCCGCAAACGTCTTAAGGAAGTATTCAAAGTAAGAGGGATCCCTAATCTTGTCATAATTGGCCAE	BTTCTTCTGACGGAGACGATGAATCCTTCAACACATACTTCTCCGAAATGCCCTGG-TTGCTATTCCCTTCTCTGATACGGAGACCCGCAAACGTCTTAAGGAAGTATTCAAAGTAAGAGGGATCCCTAATCTTGTCATAATTGGCC-E	1452	16	14	87.5	Indel:-1
A29	32f			1452	16	2	12.5	WT_like
A29	72f	BTTCTTCTGACGGACACGATGAATTCTTCAACACATACTTCTCCGAAATGCCATGGC-TTGCTATTCCCTTCTCTGATACGGAGACCCGCAAACGTCTTAAGGAAGTATTCAAAGTAAGAGGGATCCCTAATCTTGTCATAATTGGCCAE	BTTCTTCTGACGGACACGATGAATTCTTCAACACATACTTCTCCGAAATGCCATGGCCTTGCTATTCCCTTCTCTGATACGGAGACCCGCAAACGTCTTAAGGAAGTATTCAAAGTAAGAGGGATCCCTAATCTTGTC-----------E	1452	1419	1409	99.29	Indel:+1
A29	72f			1452	1419	10	0.71	WT_like
B3	1.1|41f	BTTCTTCTGACAGAGATGATGAATCCTTCAACACATATTTCTCCGAAATGCCCTGGC-TTGCTATTCCCTTCTCTGATACGGAGACCCGCAAACGTCTTAAGGAAGTGTTCAAAGTAAGAGGGATCCCAAATCTTGTCATTTTTGATGCGAATGGCAE	BTTCTTCTGACAGAGATGATGAATCCTTCAACACATATTTCTCCGAAATGCCCTGGCCTTGCTATTCCCTTCTCTGATACGGAGACCCGCAAACGTCTTAAGGAAGTGTTCAAAGTAAGAGGGATCCCAAATCTTGT--------------------E	5591	1495	1493	99.86	Indel:+1
B3	1.1|41f			5591	1495	2	0.14	WT_like
B3	1.3
B3	1.3
B3	1.4|14f	BTTCTTCTGACAGAGATGATGAATCCTTCAACACATATTTCTCCGAAATGCCCTGGC-TTGCTATTCCCTTCTCTGATACGGAGACCCGCAAACGTCTTAAGGAAGTGTTCAAAGTAAGAGGGGTCCCAAATCTTGTCATTTTTGATGCGAATGGCAE	BTTCTTCTGACAGAGATGATGAATCCTTCAACACATATTTCTCCGAAATGCCCTGGCCTTGCTATTCCCTTCTCTGATACGGAGACCCGCAAACGTCTTAAGGAAGTGTTCAAAGTAAGAGGGGTCCCAAATCTTGT--------------------E	5591	10	7	70	Indel:+1
B3	1.4|14f	BTTCTTCTGACAGAGATGATGAATCCTTCAACACATATTTCTCCGAAATGCCCTGGCTTGCTATTCCCTTCTCTGATACGGAGACCCGCAAACGTCTTAAGGAAGTGTTCAAAGTAAGAGGGGTCCCAAATCTTGTCATTTTTGATGCGAATGGCAE	BTTCTTCTGACAGAGATGATGAATCCTTCAACACATATTTCTCCGAAATGCCCTGGCTTGCTATTCCCTTCTCTGATACGGAGACCCGCAAACGTCTTAAGGAAGTGTTCAAAGTAAGAGGGGTCCCAAATCTTGTCA------------------E	5591	10	3	30	WT_like
B3	1.5	BTTCTTCTGATAGAGATGATGAATCCTTCAACACATACTTCTCCGAAATGCCCTGGCTTGCTATTCCCTTCTCTGATACGGAGACCCGCAAACGTCTTAAGGAAGTGTTCAAAGTAAGAGGGCTCCCTAATCTTGTCATTTTTGATGCGAATGGCAE	BTTCTTCTGATAGAGATGATGAATCCTTCAACACATACTTCTCCGAAATGCCCTGG-TTGCTATTCCCTTCTCTGATACGGAGACCCGCAAACGTCTTAAGGAAGTGTTCAAAGTAAGAGGGCTCCCTAATCTTGTCAT-----------------E	5591	3	3	100	Indel:-1
B3	1.5			5591	3	0	0	WT_like
B3	1.6	BTTCTTCTGACGGAGACGATGAATCCTTCAACACATACTTCTCCGAAATGCCATGGCTTGCTATTCCCTTCTCTGATACGGAGAGCCGCCAACGTCTTCAGGAATTGTTCAAAGTAAGAGGGATCCCTAAACTCGTCATTTTTGATGCTAATGGTAE	BTTCTTCTGACGGAGACGATGAATCCTTCAACACATACTTCTCCGAAATGCCATGG-TTGCTATTCCCTTCTCTGATACGGAGAGCCGCCAACGTCTTCAGGAATTGTTCAAAGTAAGAGGGATCCCTAAACTCGTCAT-----------------E	5591	10	9	90	Indel:-1
B3	1.6			5591	10	1	10	WT_like
B3	1.7	BTTCTTCTGACGGACACGATGAATTCTTCAACACATACTTCTCCGAAATGCCATGGCTTGCTATTCCCTTCTCTGATACGGAGACCCGCCAACGTCTTAAGAAAGTGTTCGAAGTAAGAGGGATCCCTAATCTTGTCATTTTTGATACGAATGGCAE	BTTCTTCTGACGGACACGATGAATTCTTCAACACATACTTCTCCGAAATGCCATGG-TTGCTATTCCCTTCTCTGATACGGAGACCCGCCAACGTCTTAAGAAAGTGTTCGAAGTAAGAGGGATCCCTAATCTTGTCAT-----------------E	5591	6	4	66.66	Indel:-1
B3	1.7			5591	6	2	33.34	WT_like
B3	1.9a			5591	593	0	0
B3	1.9a	BTTCTTCTGACAGAGATGATGATCAGTCCTTCAATACGTCCTTCTCCAAAATGCCATGTCTTGCCATTCCATTTTCTGACACGGAGACCTGCAAACGTCTCAAGGAAGTGTTCAAAGTAAGAGGGATTCCTAATCTTGTCATTTTCGATGCTCATGE	BTTCTTCTGACAGAGATGATGATCAGTCCTTCAATACGTCCTTCTCCAAAATGCCATGTCTTGCCATTCCATTTTCTGACACGGAGACCTGCAAACGTCTCAAGGAAGTGTTCAAAGTAAGAGGGATTCCTAATCTTG------------------E	5591	593	593	100	WT_like
B3	1.9m	BTTCTTCTGACAGAGATGATCAGTCCTTCAATACGTCCTTCTCCAAAATGCCATGTCTTGCCATTCCATTTTCTGATACGGAGACCTGCAAACGTCTCAAGGAAGTGTTCAAAAAGTAAGAGGGATTCCTAATCTTGTCATTTTCGATGCTCATGGE	BTTCTTCTGACAGAGATGATCAGTCCTTCAATACGTCCTTCTCCAAAATGCCATGTCTTGCCATTCCATTTTCTGATACGGAGACCTGCAAACGTCTCAAGGAAGTGTTCAAAA-GTAAGAGGGATTCCTAATCTTGT------------------E	5591	490	1	0.2	Indel:-1
B3	1.9m	BTTCTTCTGACAGAGATGATCAGTCCTTCAATACGTCCTTCTCCAAAATGCCATGTCTTGCCATTCCATTTTCTGATACGGAGACCTGCAAACGTCTCAAGGAAGTGTTCAAAAAGTAAGAGGGATTCCTAATCTTGTCATTTTCGATGCTCATGGE	BTTCTTCTGACAGAGATGATCAGTCCTTCAATACGTCCTTCTCCAAAATGCCATGTCTTGCCATTCCATTTTCTGATACGGAGACCTGCAAACGTCTCAAGGAAGTGTTCAAAAAGTAAGAGGGATTCCTAATCTTGT------------------E	5591	490	489	99.8	WT_like
B3	16f|46f	BTTCTTCTGACAGAGATGATGAATCCTTCAACACATATTTCTCCGAAATGCCCTGGC-TTGCTATTCCCTTCTCTGATACGGAGAGCCGCCAACGTCTTCAGGAATTGTTCAAAGTAAGAGGGATCCCTAAACTCGTCATTTTTGATGCTAATGGTAE	BTTCTTCTGACAGAGATGATGAATCCTTCAACACATATTTCTCCGAAATGCCCTGGCCTTGCTATTCCCTTCTCTGATACGGAGAGCCGCCAACGTCTTCAGGAATTGTTCAAAGTAAGAGGGATCCCTAAACTCGT--------------------E	5591	1	1	100	Indel:+1
B3	16f|46f			5591	1	0	0	WT_like
B3	17f|47f	BTTCTTCTGACAGAGATGATGAATCCTTCAACACATATTTCTCCGAAATGCCCTGGC-TTGCTATTCCCTTCTCTGATACGGAGACCCGCCAACGTCTTAAGAAAGTGTTCGAAGTAAGAGGGATCCCTAATCTTGTCATTTTTGATACGAATGGCAE	BTTCTTCTGACAGAGATGATGAATCCTTCAACACATATTTCTCCGAAATGCCCTGGCCTTGCTATTCCCTTCTCTGATACGGAGACCCGCCAACGTCTTAAGAAAGTGTTCGAAGTAAGAGGGATCCCTAATCTTGT--------------------E	5591	1101	1096	99.54	Indel:+1
B3	17f|47f			5591	1101	5	0.46	WT_like
B3	21f	BTTCTTCTGACAGAGATGATGAATCCTTCAACACATATTTCTCCGAAATGCCATGGCTTGCTATTCCCTTCTCTGATACGGAGACCCGCAAACGTCTTAAGGAAGTGTTCAAAGTAAGAGGGATCCCAAATCTTGTCATTTTTGATGCGAATGGCAE	BTTCTTCTGACAGAGATGATGAATCCTTCAACACATATTTCTCCGAAATGCCATGG-TTGCTATTCCCTTCTCTGATACGGAGACCCGCAAACGTCTTAAGGAAGTGTTCAAAGTAAGAGGGATCCCAAATCTTGTCAT-----------------E	5591	5	4	80	Indel:-1
B3	21f	BTTCTTCTGACAGAGATGATGAATCCTTCAACACATATTTCTCCGAAATGCCATGGCTTGCTATTCCCTTCTCTGATACGGAGACCCGCAAACGTCTTAAGGAAGTGTTCAAAGTAAGAGGGATCCCAAATCTTGTCATTTTTGATGCGAATGGCAE	BTTCTTCTGACAGAGATGATGAATCCTTCAACACATATTTCTCCGAAATGCCATGGCTTGCTATTCCCTTCTCTGATACGGAGACCCGCAAACGTCTTAAGGAAGTGTTCAAAGTAAGAGGGATCCCAAATCTTGTCA------------------E	5591	5	1	20	WT_like
B3	27f	BTTCTTCTGACAGAGATGATGAATCCTTCAACACATATTTCTCCGAAATGCCATGGC-TTGCTATTCCCTTCTCTGATACGGAGACCCGCCAACGTCTTAAGAAAGTGTTCGAAGTAAGAGGGATCCCTAATCTTGTCATTTTTGATACGAATGGCAE	BTTCTTCTGACAGAGATGATGAATCCTTCAACACATATTTCTCCGAAATGCCATGGCCTTGCTATTCCCTTCTCTGATACGGAGACCCGCCAACGTCTTAAGAAAGTGTTCGAAGTAAGAGGGATCCCTAATCTTGT--------------------E	5591	2	2	100	Indel:+1
B3	27f			5591	2	0	0	WT_like
B3	31f	BTTCTTCTGACGGAGACGATGAATCCTTCAACACATACTTCTCCGAAATGCCCTGGCTTGCTATTCCCTTCTCTGATACGGAGACCCGCAAACGTCTTAAGGAAGTGTTCAAAGTAAGAGGGATCCCAAATCTTGTCATTTTTGATGCGAATGGCAE	BTTCTTCTGACGGAGACGATGAATCCTTCAACACATACTTCTCCGAAATGCCCTG--------------------ATACGGAGACCCGCAAACGTCTTAAGGAAGTGTTCAAAGTAAGAGGGATCCCAAATCTTGTCATTTTTGATGCGAATGGCAE	5591	3	1	33.33	Indel:-20
B3	31f			5591	3	2	66.67	WT_like
B3	36f	BTTCTTCTGACGGAGACGATGAATCCTTCAACACATACTTCTCCGAAATGCCCTGGCTTGCTATTCCCTTCTCTGATACGGAGAGCCGCCAACGTCTTCAGGAATTGTTCAAAGTAAGAGGGATCCCTAAACTCGTCATTTTTGATGCTAATGGTAE	BTTCTTCTGACGGAGACGATGAATCCTTCAACACATACTTCTCCGAAATGCCCTG--------------------ATACGGAGAGCCGCCAACGTCTTCAGGAATTGTTCAAAGTAAGAGGGATCCCTAAACTCGTCATTTTTGATGCTAATGGTAE	5591	1864	1856	99.57	Indel:-20
B3	36f			5591	1864	8	0.43	WT_like
B3	37f	BTTCTTCTGACGGAGACGATGAATCCTTCAACACATACTTCTCCGAAATGCCCTGGC-TTGCTATTCCCTTCTCTGATACGGAGACCCGCCAACGTCTTAAGAAAGTGTTCGAAGTAAGAGGGATCCCTAATCTTGTCATTTTTGATACGAATGGCAE	BTTCTTCTGACGGAGACGATGAATCCTTCAACACATACTTCTCCGAAATGCCCTGGCCTTGCTATTCCCTTCTCTGATACGGAGACCCGCCAACGTCTTAAGAAAGTGTTCGAAGTAAGAGGGATCCCTAATCTTGT--------------------E	5591	1	1	100	Indel:+1
B3	37f			5591	1	0	0	WT_like
B3	1.2	BTTCTTCTGACAGAGATGATGAATCCTTCAACACATATTTCTCCGAAATGCCATGGCTTGCTATTCCCTTCTCTGATACGGAGACCCGCAAACGTCTTAAGGAAGTATTCAAAGTAAGAGGGATCCCTAATCTTGTCATAATTGGCCAE	BTTCTTCTGACAGAGATGATGAATCCTTCAACACATATTTCTCCGAAATGCCATGG-TTGCTATTCCCTTCTCTGATACGGAGACCCGCAAACGTCTTAAGGAAGTATTCAAAGTAAGAGGGATCCCTAATCTTGTCAT---------E	1776	1718	1640	95.45	Indel:-1
B3	1.2	BTTCTTCTGACAGAGATGATGAATCCTTCAACACATATTTCTCCGAAATGCCATGGCTTGCTATTCCCTTCTCTGATACGGAGACCCGCAAACGTCTTAAGGAAGTATTCAAAGTAAGAGGGATCCCTAATCTTGTCATAATTGGCCAE	BTTCTTCTGACAGAGATGATGAATCCTTCAACACATATTTCTCCGAAATGCCATGGCTTGCTATTCCCTTCTCTGATACGGAGACCCGCAAACGTCTTAAGGAAGTATTCAAAGTAAGAGGGATCCCTAATCTTGTCA----------E	1776	1718	78	4.55	WT_like
B3	12f|42f	BTTCTTCTGACAGAGATGATGAATCCTTCAACACATATTTCTCCGAAATGCCCTGGCTTGCTATTCCCTTCTCTGATACGGAGACCCGCAAACGTCTTAAGGAAGTATTCAAAGTAAGAGGGATCCCTAATCTTGTCATAATTGGCCAE	BTTCTTCTGACAGAGATGATGAATCCTTCAACACATATTTCTCCGAAATGCCCTGGCT----ATTCCCTTCTCTGATACGGAGACCCGCAAACGTCTTAAGGAAGTATTCAAAGTAAGAGGGATCCCTAATCTTGTCATAAT------E	1776	17	14	82.35	Indel:-4
B3	12f|42f			1776	17	3	17.65	WT_like
B3	17f|47f	BTTCTTCTGACAGAGATGATGAATCCTTCAACACATATTTCTCCGAAATGCCCTGGC-TTGCTATTCCCTTCTCTGATACGGAGACCCGCCAACGTCTTAAGAAAGTGTTCGAAGTAAGAGGGATCCCTAATCTTGTCATTTTTGATACGAATGGCAE	BTTCTTCTGACAGAGATGATGAATCCTTCAACACATATTTCTCCGAAATGCCCTGGCCTTGCTATTCCCTTCTCTGATACGGAGACCCGCCAACGTCTTAAGAAAGTGTTCGAAGTAAGAGGGATCCCTAATCTTGTC-------------------E	1776	2	2	100	Indel:+1
B3	17f|47f			1776	2	0	0	WT_like
B3	32f			1776	4	0	0
B3	32f	BTTCTTCTGACGGAGACGATGAATCCTTCAACACATACTTCTCCGAAATGCCCTGGCTTGCTATTCCCTTCTCTGATACGGAGACCCGCAAACGTCTTAAGGAAGTATTCAAAGTAAGAGGGATCCCTAATCTTGTCATAATTGGCCAE	BTTCTTCTGACGGAGACGATGAATCCTTCAACACATACTTCTCCGAAATGCCCTGGCTTGCTATTCCCTTCTCTGATACGGAGACCCGCAAACGTCTTAAGGAAGTATTCAAAGTAAGAGGGATCCCTAATCTTGTCATAATTGGCC-E	1776	4	4	100	WT_like
B3	72f	BTTCTTCTGACGGACACGATGAATTCTTCAACACATACTTCTCCGAAATGCCATGG-CTTGCTATTCCCTTCTCTGATACGGAGACCCGCAAACGTCTTAAGGAAGTATTCAAAGTAAGAGGGATCCCTAATCTTGTCATAATTGGCCAE	BTTCTTCTGACGGACACGATGAATTCTTCAACACATACTTCTCCGAAATGCCATGGACTTGCTATTCCCTTCTCTGATACGGAGACCCGCAAACGTCTTAAGGAAGTATTCAAAGTAAGAGGGATCCCTAATCTTGTCATAATTGGCC-E	1776	31	30	96.77	Indel:+1
B3	72f			1776	31	1	3.23	WT_like
B4	1.1|41f	BTTCTTCTGACAGAGATGATGAATCCTTCAACACATATTTCTCCGAAATGCCCTGGC-TTGCTATTCCCTTCTCTGATACGGAGACCCGCAAACGTCTTAAGGAAGTGTTCAAAGTAAGAGGGATCCCAAATCTTGTCATTTTTGATGCGAATGGCAE	BTTCTTCTGACAGAGATGATGAATCCTTCAACACATATTTCTCCGAAATGCCCTGGCCTTGCTATTCCCTTCTCTGATACGGAGACCCGCAAACGTCTTAAGGAAGTGTTCAAAGTAAGAGGGATCCCAAATCTTGT--------------------E	3441	917	915	99.78	Indel:+1
B4	1.1|41f	BTTCTTCTGACAGAGATGATGAATCCTTCAACACATATTTCTCCGAAATGCCCTGGCTTGCTATTCCCTTCTCTGATACGGAGACCCGCAAACGTCTTAAGGAAGTGTTCAAAGTAAGAGGGATCCCAAATCTTGTCATTTTTGATGCGAATGGCAE	BTTCTTCTGACAGAGATGATGAATCCTTCAACACATATTTCTCCGAAATGCCCTGGCTTGCTATTCCCTTCTCTGATACGGAGACCCGCAAACGTCTTAAGGAAGTGTTCAAAGTAAGAGGGATCCCAAATCTTGTCA------------------E	3441	917	2	0.22	WT_like
B4	1.3
B4	1.3
B4	1.4|14f	BTTCTTCTGACAGAGATGATGAATCCTTCAACACATATTTCTCCGAAATGCCCTGGC-TTGCTATTCCCTTCTCTGATACGGAGACCCGCAAACGTCTTAAGGAAGTGTTCAAAGTAAGAGGGG-TCCCAAATCTTGTCATTTTTGATGCGAATGGCAE	BTTCTTCTGACAGAGATGATGAATCCTTCAACACATATTTCTCCGAAATGCCCTGGCCTTGCTATTCCCTTCTCTGATACGGAGACCCGCAAACGTCTTAAGGAAGTGTTCAAAGTAAG-GGGGATCCCAAATCTTGT--------------------E	3441	4	4	100	Indel:+1,-1,+1
B4	1.4|14f			3441	4	0	0	WT_like
B4	1.5
B4	1.5
B4	1.6	BTTCTTCTGACGGAGACGATGAATCCTTCAACACATACTTCTCCGAAATGCCATGGCTTGCTATTCCCTTCTCTGATACGGAGAGCCGCCAACGTCTTCAGGAATTGTTCAAAGTAAGAGGGATCCCTAAACTCGTCATTTTTGATGCTAATGGTAE	BTTCTTCTGACGGAGACGATGAATCCTTCAACACATACTTCTCCGAAATGCC--------------------CTGATACGGAGAGCCGCCAACGTCTTCAGGAATTGTTCAAAGTAAGAGGGATCCCTAAACTCGTCATTTTTGATGCTAATGGTAE	3441	1147	1145	99.82	Indel:-20
B4	1.6			3441	1147	2	0.18	WT_like
B4	1.7	BTTCTTCTGACGGACACGATGAATTCTTCAACACATACTTCTCCGAAATGCCATGGCTT-GCTATTCCCTTCTCTGATACGGAGACCCGCCAACGTCTTAAGAAAGTGTTCGAAGTAAGAGGGATCCCTAATCTTGTCATTTTTGATACGAATGGCAE	BTTCTTCTGACGGACACGATGAATTCTTCAACACATACTTCTCCGAAATGCCATGGCTTTGCTATTCCCTTCTCTGATACGGAGACCCGCCAACGTCTTAAGAAAGTGTTCGAAGTAAGAGGGATCCCTAATCTTGT--------------------E	3441	1	1	100	Indel:+1
B4	1.7			3441	1	0	0	WT_like
B4	1.9a	BTTCTTCTGACAGAGATGATGATCAGTCCTTCAATACGTCCTTCTCCAAAATGCCATGTCTTGCCATTCCATTTTCTGACACGGAGACCTGCAAACGTCTCAAGGAAGTGTTCAAAGTAAGAGGGATTCCTAATCTTGTCATTTTCGATGCTCATGE	BTTCTTCTGACAGAGATGATGATCAGTCCTTCAATACGTCCTTCTCCAAAATGCCATGTCTTGCCATTCCATTTTCTGACACGGAGACCTGCAAACGTCTCAAGGAAGTGTTCAAAGTAAGAGGGATTCCTA-TCTTGT-----------------E	3441	383	2	0.52	Indel:-1
B4	1.9a	BTTCTTCTGACAGAGATGATGATCAGTCCTTCAATACGTCCTTCTCCAAAATGCCATGTCTTGCCATTCCATTTTCTGACACGGAGACCTGCAAACGTCTCAAGGAAGTGTTCAAAGTAAGAGGGATTCCTAATCTTGTCATTTTCGATGCTCATGE	BTTCTTCTGACAGAGATGATGATCAGTCCTTCAATACGTCCTTCTCCAAAATGCCATGTCTTGCCATTCCATTTTCTGACACGGAGACCTGCAAACGTCTCAAGGAAGTGTTCAAAGTAAGAGGGATTCCTAATCTTG------------------E	3441	383	381	99.48	WT_like
B4	1.9m	BTTCTTCTGACAGAGATGATCAGTCCTTCAATACGTCCTTCTCCAAAATGCCATGTCTTGCCATTCCATTTTCTGATACGGAGACCTGCAAACGTCTCAAGGAAGTGTTCAAAAAGTAAGAGGGATTCCTAATCTTGTCATTTTCGATGCTCATGGE	BTTCTTCTGACAGAGATGATCAGTCCTTCAATACGTCCTTCTCCAAAATGCCATGTCTTGCCATTCCATTTTCTGATACGGAGACCTGCAAACGTCTCAAGGAAGTGTTCAAAA-GTAAGAGGGATTCCTAATCTTGT------------------E	3441	387	4	1.03	Indel:-1
B4	1.9m	BTTCTTCTGACAGAGATGATCAGTCCTTCAATACGTCCTTCTCCAAAATGCCATGTCTTGCCATTCCATTTTCTGATACGGAGACCTGCAAACGTCTCAAGGAAGTGTTCAAAAAGTAAGAGGGATTCCTAATCTTGTCATTTTCGATGCTCATGGE	BTTCTTCTGACAGAGATGATCAGTCCTTCAATACGTCCTTCTCCAAAATGCCATGTCTTGCCATTCCATTTTCTGATACGGAGACCTGCAAACGTCTCAAGGAAGTGTTCAAAAAGTAAGAGGGATTCCTAATCTTGT------------------E	3441	387	383	98.97	WT_like
B4	13f|43f	BTTCTTCTGACAGAGATGATGAATCCTTCAACACATATTTCTCCGAAATGCCCTGGC-TTGCTATTCC------------CTTCTCTGATACGGAGACCCGCAAACGTCTTAAGGAAGTGTTCAAAGTAAGAGGGATCCCTACTCTTGTCATTTTTGATACGAATGGCAE	BTTCTTCTGACAGAGATGATGAATCCTTCAACACATATTTCTCCGAAATGCCCTGGCCTTGCTATTCCCTTCGCTATTCCCTTCTCTGATACGGAGACCCGCAAACGTCTTAAGGAAGTGTTCAAAGTAAGAGGGAT--------------------------------E	3441	2	1	50	Indel:+1,+12
B4	13f|43f			3441	2	1	50	WT_like
B4	17f|47f	BTTCTTCTGACAGAGATGATGAATCCTTCAACACATATTTCTCCGAAATGCCCTGGC-TTGCTATTCCCTTCTCTGATACGGAGACCCGCCAACGTCTTAAGAAAGTGTTCGAAGTAAGAGGGATCCCTAATCTTGTCATTTTTGATACGAATGGCAE	BTTCTTCTGACAGAGATGATGAATCCTTCAACACATATTTCTCCGAAATGCCCTGGCCTTGCTATTCCCTTCTCTGATACGGAGACCCGCCAACGTCTTAAGAAAGTGTTCGAAGTAAGAGGGATCCCTAATCTTGT--------------------E	3441	577	574	99.48	Indel:+1
B4	17f|47f	BTTCTTCTGACAGAGATGATGAATCCTTCAACACATATTTCTCCGAAATGCCCTGGCTTGCTATTCCCTTCTCTGATACGGAGACCCGCCAACGTCTTAAGAAAGTGTTCGAAGTAAGAGGGATCCCTAATCTTGTCATTTTTGATACGAATGGCAE	BTTCTTCTGACAGAGATGATGAATCCTTCAACACATATTTCTCCGAAATGCCCTGGCTTGCTATTCCCTTCTCTGATACGGAGACCCGCCAACGTCTTAAGAAAGTGTTCGAAGTAAGAGGGATCCCTAATCTTGTCA------------------E	3441	577	3	0.52	WT_like
B4	21f	BTTCTTCTGACAGAGATGATGAATCCTTCAACACATATTTCTCCGAAATGCCATGGC-TTGCTATTCCCTTCTCTGATACGGAGACCCGCAAACGTCTTAAGGAAGTGTTCAAAGTAAGAGGGATCCCAAATCTTGTCATTTTTGATGCGAATGGCAE	BTTCTTCTGACAGAGATGATGAATCCTTCAACACATATTTCTCCGAAATGCCATGGCCTTGCTATTCCCTTCTCTGATACGGAGACCCGCAAACGTCTTAAGGAAGTGTTCAAAGTAAGAGGGATCCCAAATCTTGT--------------------E	3441	3	1	33.33	Indel:+1
B4	21f	BTTCTTCTGACAGAGATGATGAATCCTTCAACACATATTTCTCCGAAATGCCATGGCTTGCTATTCCCTTCTCTGATACGGAGACCCGCAAACGTCTTAAGGAAGTGTTCAAAGTAAGAGGGATCCCAAATCTTGTCATTTTTGATGCGAATGGCAE	BTTCTTCTGACAGAGATGATGAATCCTTCAACACATATTTCTCCGAAATGCCATGGCTTGCTATTCCCTTCTCTGATACGGAGACCCGCAAACGTCTTAAGGAAGTGTTCAAAGTAAGAGGGATCCCAAATCTTGTCA------------------E	3441	3	2	66.67	WT_like
B4	31f	BTTCTTCTGACGGAGACGATGAATCCTTCAACACATACTTCTCCGAAATGCCCTGGC-TTGCTATTCCCTTCTCTGATACGGAGACCCGCAAACGTCTTAAGGAAGTGTTCAAAGTAAGAGGGATCCCAAATCTTGTCATTTTTGATGCGAATGGCAE	BTTCTTCTGACGGAGACGATGAATCCTTCAACACATACTTCTCCGAAATGCCCTGGCCTTGCTATTCCCTTCTCTGATACGGAGACCCGCAAACGTCTTAAGGAAGTGTTCAAAGTAAGAGGGATCCCAAATCTTGT--------------------E	3441	1	1	100	Indel:+1
B4	31f			3441	1	0	0	WT_like
B4	36f	BTTCTTCTGACGGAGACGATGAATCCTTCAACACATACTTCTCCGAAATGCCCTGGCTTGCTATTCCCTTCTCTGATACGGAGAGCCGCCAACGTCTTCAGGAATTGTTCAAAGTAAGAGGGATCCCTAAACTCGTCATTTTTGATGCTAATGGTAE	BTTCTTCTGACGGAGACGATGAATCCTTCAACACATACTTCTCCGAAATGCCCTG--------------------ATACGGAGAGCCGCCAACGTCTTCAGGAATTGTTCAAAGTAAGAGGGATCCCTAAACTCGTCATTTT-GATGCTAATGGTAE	3441	13	8	61.53	Indel:-20,-1
B4	36f			3441	13	5	38.47	WT_like
B4	37f	BTTCTTCTGACGGAGACGATGAATCCTTCAACACATACTTCTCCGAAATGCCCTGGC-TTGCTATTCCCTTCTCTGATACGGAGACCCGCCAACGTCTTAAGAAAGTGTTCGAAGTAAGAGGGATCCCTAATCTTGTCATTTTTGATACGAATGGCAE	BTTCTTCTGACGGAGACGATGAATCCTTCAACACATACTTCTCCGAAATGCCCTGGCCTTGCTATTCCCTTCTCTGATACGGAGACCCGCCAACGTCTTAAGAAAGTGTTCGAAGTAAGAGGGATCCCTAATCTTGT--------------------E	3441	2	2	100	Indel:+1
B4	37f			3441	2	0	0	WT_like
B4	51f	BTTCTTCTGATAGAGATGATGAATCCTTCAACACATACTTCTCCGAAATGCCCTGGCTTGCTATTCCCTTCTCTGATACGGAGACCCGCAAACGTCTTAAGGAAGTGTTCAAAGTAAGAGGGATCCCAAATCTTGTCATTTTTGATGCGAATGGCAE	BTTCTTCTGATAGAGATGATGAATCCTTCAACACATACTTCTCCGAAATGCCCTGG--TGCTATTCCCTTCTCTGATACGGAGACCCGCAAACGTCTTAAGGAAGTGTTCAAAGTAAGAGGGATCCCAAATCTTGTCATT----------------E	3441	2	2	100	Indel:-2
B4	51f			3441	2	0	0	WT_like
B4	65f	BTTCTTCTGACGGAGACGATGAATCCTTCAACACATACTTCTCCGAAATGCCATGGCTTGCTATTCCCTTCTCTGATACGGAGACCCGCAAACGTCTTAAGGAAGTGTTCAAAGTAAGAGGGCTCCCTAATCTTGTCATTTTTGATGCGAATGGCAE	BTTCTTCTGACGGAGACGATGAATCCTTCAACACATACTTCTCCGAAATGCCAT----TGCTATTCCCTTCTCTGATACGGAGACCCGCAAACGTCTTAAGGAAGTGTTCAAAGTAAGAGGGCTCCCTAATCTTGTCATTTT--------------E	3441	1	1	100	Indel:-4
B4	65f			3441	1	0	0	WT_like
B4	1.2	BTTCTTCTGACAGAGATGATGAATCCTTCAACACATATTTCTCCGAAATGCCATGGCTTGCTATTCCCTTCTCTGATACGGAGACCCGCAAACGTCTTAAGGAAGTATTCAAAGTAAGAGGGATCCCTAATCTTGTCATAATTGGCCAE	BTTCTTCTGACAGAGATGATGAATCCTTCAACACATATTTCTCCGAAATGCCATGG-TTGCTATTCCCTTCTCTGATACGGAGACCCGCAAACGTCTTAAGGAAGTATTCAAAGTAAGAGGGATCCCTAATCTTGTCAT---------E	4148	4097	4052	98.9	Indel:-1
B4	1.2	BTTCTTCTGACAGAGATGATGAATCCTTCAACACATATTTCTCCGAAATGCCATGGCTTGCTATTCCCTTCTCTGATACGGAGACCCGCAAACGTCTTAAGGAAGTATTCAAAGTAAGAGGGATCCCTAATCTTGTCATAATTGGCCAE	BTTCTTCTGACAGAGATGATGAATCCTTCAACACATATTTCTCCGAAATGCCATGGCTTGCTATTCCCTTCTCTGATACGGAGACCCGCAAACGTCTTAAGGAAGTATTCAAAGTAAGAGGGATCCCTAATCTTGTCA----------E	4148	4097	45	1.1	WT_like
B4	12f|42f	BTTCTTCTGACAGAGATGATGAATCCTTCAACACATATTTCTCCGAAATGCCCTGGCTTGCTATTCCCTTCTCTGATACGGAGACCCGCAAACGTCTTAAGGAAGTATTCAAAGTAAGAGGGATCCCTAATCTTGTCATAATTGGCCAE	BTTCTTCTGACAGAGATGATGAATCCTTCAACACATATTTCTCCGAAATGCCCTGGCT----ATTCCCTTCTCTGATACGGAGACCCGCAAACGTCTTAAGGAAGTATTCAAAGTAAGAGGGATCCCTAATCTTGTCATAAT------E	4148	4	3	75	Indel:-4
B4	12f|42f			4148	4	1	25	WT_like
B4	17f|47f	BTTCTTCTGACAGAGATGATGAATCCTTCAACACATATTTCTCCGAAATGCCCTGGC-TTGCTATTCCCTTCTCTGATACGGAGACCCGCCAACGTCTTAAGAAAGTGTTCGAAGTAAGAGGGATCCCTAATCTTGTCATTTTTGATACGAATGGCAE	BTTCTTCTGACAGAGATGATGAATCCTTCAACACATATTTCTCCGAAATGCCCTGGCCTTGCTATTCCCTTCTCTGATACGGAGACCCGCCAACGTCTTAAGAAAGTGTTCGAAGTAAGAGGGATCCCTAATCTTGTC-------------------E	4148	35	35	100	Indel:+1
B4	17f|47f			4148	35	0	0	WT_like
B5	1.1|41f	BTTCTTCTGACAGAGATGATGAATCCTTCAACACATATTTCTCCGAAATGCCCTGGC-TTGCTATTCCCTTCTCTGATACGGAGACCCGCAAACGTCTTAAGGAAGTGTTCAAAGTAAGAGGGATCCCAAATCTTGTCATTTTTGATGCGAATGGCAE	BTTCTTCTGACAGAGATGATGAATCCTTCAACACATATTTCTCCGAAATGCCCTGGCCTTGCTATTCCCTTCTCTGATACGGAGACCCGCAAACGTCTTAAGGAAGTGTTCAAAGTAAGAGGGATCCCAAATCTTGT--------------------E	3233	23	9	39.13	Indel:+1
B5	1.1|41f	BTTCTTCTGACAGAGATGATGAATCCTTCAACACATATTTCTCCGAAATGCCCTGGCTTGCTATTCCCTTCTCTGATACGGAGACCCGCAAACGTCTTAAGGAAGTGTTCAAAGTAAGAGGGATCCCAAATCTTGTCATTTTTGATGCGAATGGCAE	BTTCTTCTGACAGAGATGATGAATCCTTCAACACATATTTCTCCGAAATGCCCTGGCTTGCTATTCCCTTCTCTGATACGGAGACCCGCAAACGTCTTAAGGAAGTGTTCAAAGTAAGAGGGATCCCAAATCTTGTCA------------------E	3233	23	14	60.87	WT_like
B5	1.3	BTTCTTCTGACGGAGACGATGAATCCTTCAACACATACTTCTCCGAAATGCCCTGGCTTGCTATTCCCTTCTCTGATACGGAGACCCGCAAACGTCTTAAGGAAGTGTTCAAAGTAAGAGGGATCCCTACTCTTGTCATTTTTGATACGAATGGCAE	BTTCTTCTGACGGAGACGATGAATCCTTCAACACATACTTCTCCGAAATGCCCTGG-TTGCTATTCCCTTCTCTGATACGGAGACCCGCAAACGTCTTAAGGAAGTGTTCAAAGTAAGAGGGATCCCTACTCTTGTCAT-----------------E	3233	573	573	100	Indel:-1
B5	1.3			3233	573	0	0	WT_like
B5	1.4|14f	BTTCTTCTGACAGAGATGATGAATCCTTCAACACATATTTCTCCGAAATGCCCTGGCTTGCTATTCCCTTCTCTGATACGGAGACCCGCAAACGTCTTAAGGAAGTGTTCAAAGTAAGAGGGGTCCCAAATCTTGTCATTTTTGATGCGAATGGCAE	BTTCTTCTGACAGAGATGATGAATCCTTCAACACATATTTCTCCGAAATGCCCTGG-TTGCTATTCCCTTCTCTGATACGGAGACCCGCAAACGTCTTAAGGAAGTGTTCAAAGTAAGAGGGGTCCCAAATCTTGTCAT-----------------E	3233	1	1	100	Indel:-1
B5	1.4|14f			3233	1	0	0	WT_like
B5	1.5	BTTCTTCTGATAGAGATGATGAATCCTTCAACACATACTTCTCCGAAATGCCCTGGCTTGCTATTCCCTTCTCTGATACGGAGACCCGCAAACGTCTTAAGGAAGTGTTCAAAGTAAGAGGGCTCCCTAATCTTGTCATTTTTGATGCGAATGGCAE	BTTCTTCTGATAGAGATGATGAATCCTTCAACACATACTTCTCCGAAATGCCCTGG-TTGCTATTCCCTTCTCTGATACGGAGACCCGCAAACGTCTTAAGGAAGTGTTCAAAGTAAGAGGGCTCCCTAATCTTGTCAT-----------------E	3233	676	676	100	Indel:-1
B5	1.5			3233	676	0	0	WT_like
B5	1.6	BTTCTTCTGACGGAGACGATGAATCCTTCAACACATACTTCTCCGAAATGCCATGGCTTGCTATTCCCTTCTCTGATACGGAGAGCCGCCAACGTCTTCAGGAATTGTTCAAAGTAAGAGGGATCCCTAAACTCGTCATTTTTGATGCTAATGGTAE	BTTCTTCTGACGGAGACGATGAATCCTTCAACACATACTTCTCCGAAATGCCATGG-TTGCTATTCCCTTCTCTGATACGGAGAGCCGCCAACGTCTTCAGGAATTGTTCAAAGTAAGAGGGATCCCTAAACTCGTCAT-----------------E	3233	781	778	99.61	Indel:-1
B5	1.6			3233	781	3	0.39	WT_like
B5	1.7	BTTCTTCTGACGGACACGATGAATTCTTCAACACATACTTCTCCGAAATGCCATGGCTT-GCTATTCCCTTCTCTGATACGGAGACCCGCCAACGTCTTAAGAAAGTGTTCGAAGTAAGAGGGATCCCTAATCTTGTCATTTTTGATACGAATGGCAE	BTTCTTCTGACGGACACGATGAATTCTTCAACACATACTTCTCCGAAATGCCATGGCTTTGCTATTCCCTTCTCTGATACGGAGACCCGCCAACGTCTTAAGAAAGTGTTCGAAGTAAGAGGGATCCCTAATCTTGT--------------------E	3233	515	515	100	Indel:+1
B5	1.7			3233	515	0	0	WT_like
B5	1.9a	BTTCTTCTGACAGAGATGATGATCAGTCCTTCAATACGTCCTTCTCCAAAATGCCATGTCTTGCCATTCCATTTTCTGACACGGAGACCTGCAAACGTCTCAAGGAAGTGTTCAAAGTAAGAGGGATTCCTAATCTTGTCATTTTCGATGCTCATGE	BTTCTT-TGACAGAGATGATGATCAGTCCTTCAATACGTCCTTCTCCAAAATGCCATGTCTTGCCATTCCATTTTCTGACACGGAGACCTGCAAACGTCTCAAGGAAGTGTTCAAAGTAAGAGGGATTCCTAATCTTGT-----------------E	3233	371	1	0.26	Indel:-1
B5	1.9a	BTTCTTCTGACAGAGATGATGATCAGTCCTTCAATACGTCCTTCTCCAAAATGCCATGTCTTGCCATTCCATTTTCTGACACGGAGACCTGCAAACGTCTCAAGGAAGTGTTCAAAGTAAGAGGGATTCCTAATCTTGTCATTTTCGATGCTCATGE	BTTCTTCTGACAGAGATGATGATCAGTCCTTCAATACGTCCTTCTCCAAAATGCCATGTCTTGCCATTCCATTTTCTGACACGGAGACCTGCAAACGTCTCAAGGAAGTGTTCAAAGTAAGAGGGATTCCTAATCTTG------------------E	3233	371	370	99.74	WT_like
B5	1.9m	BTTCTTCTGACAGAGATGATCAGTCCTTCAATACGTCCTTCTCCAAAATGCCATGTCTTGCCATTCCATTTTCTGATACGGAGACCTGCAAACGTCTCAAGGAAGTGTTCAAAAAGTAAGAGGGATTCCTAATCTTGTCATTTTCGATGCTCATGGE	BTTCTTCTGACAGAGATGATCAGTCCTTCAATACGTCCTTCTCCAAA-TGCCATGTCTTGCCATTCCATTTTCTGATACGGAGACCTGCAAACGTCTCAAGGAAGTGTTCAAAAAGTAAGAGGGATTCCTAATCTTGT------------------E	3233	285	3	1.05	Indel:-1
B5	1.9m	BTTCTTCTGACAGAGATGATCAGTCCTTCAATACGTCCTTCTCCAAAATGCCATGTCTTGCCATTCCATTTTCTGATACGGAGACCTGCAAACGTCTCAAGGAAGTGTTCAAAAAGTAAGAGGGATTCCTAATCTTGTCATTTTCGATGCTCATGGE	BTTCTTCTGACAGAGATGATCAGTCCTTCAATACGTCCTTCTCCAAAATGCCATGTCTTGCCATTCCATTTTCTGATACGGAGACCTGCAAACGTCTCAAGGAAGTGTTCAAAAAGTAAGAGGGATTCCTAATCTTGT------------------E	3233	285	282	98.95	WT_like
B5	17f|47f	BTTCTTCTGACAGAGATGATGAATCCTTCAACACATATTTCTCCGAAATGCCCTGGC-TTGCTATTCCCTTCTCTGATACGGAGACCCGCCAACGTCTTAAGAAAGTGTTCGAAGTAAGAGGGATCCCTAATCTTGTCATTTTTGATACGAATGGCAE	BTTCTTCTGACAGAGATGATGAATCCTTCAACACATATTTCTCCGAAATGCCCTGGCCTTGCTATTCCCTTCTCTGATACGGAGACCCGCCAACGTCTTAAGAAAGTGTTCGAAGTAAGAGGGATCCCTAATCTTGT--------------------E	3233	1	1	100	Indel:+1
B5	17f|47f			3233	1	0	0	WT_like
B5	36f	BTTCTTCTGACGGAGACGATGAATCCTTCAACACATACTTCTCCGAAATGCCCTGGCTTGCTATTCCCTTCTCTGATACGGAGAGCCGCCAACGTCTTCAGGAATTGTTCAAAGTAAGAGGGATCCCTAAACTCGTCATTTTTGATGCTAATGGTAE	BTTCTTCTGACGGAGACGATGAATCCTTCAACACATACTTCTCCGAAATGCCCTGG-TTGCTATTCCCTTCTCTGATACGGAGAGCCGCCAACGTCTTCAGGAATTGTTCAAAGTAAGAGGGATCCCTAAACTCGTCAT-----------------E	3233	1	1	100	Indel:-1
B5	36f			3233	1	0	0	WT_like
B5	63f	BTTCTTCTGACGGAGACGATGAATCCTTCAACACATACTTCTCCGAAATGCCATGGCTTGCTATTCCCTTCTCTGATACGGAGACCCGCAAACGTCTTAAGGAAGTGTTCAAAGTAAGAGGGATCCCTACTCTTGTCATTTTTGATACGAATGGCAE	BTTCTTCTGACGGAGACGATGAATCCTTCAACACATACTTCTCCGAAATGCCATGG-TTGCTATTCCCTTCTCTGATACGGAGACCCGCAAACGTCTTAAGGAAGTGTTCAAAGTAAGAGGGATCCCTACTCTTGTCAT-----------------E	3233	2	2	100	Indel:-1
B5	63f			3233	2	0	0	WT_like
B5	75f	BTTCTTCTGACGGACACGATGAATTCTTCAACACATACTTCTCCGAAATGCCATGGCTT-GCTATTCCCTTCTCTGATACGGAGACCCGCAAACGTCTTAAGGAAGTGTTCAAAGTAAGAGGGCTCCCTAATCTTGTCATTTTTGATGCGAATGGCAE	BTTCTTCTGACGGACACGATGAATTCTTCAACACATACTTCTCCGAAATGCCATGGCTTTGCTATTCCCTTCTCTGATACGGAGACCCGCAAACGTCTTAAGGAAGTGTTCAAAGTAAGAGGGCTCCCTAATCTTGT--------------------E	3233	1	1	100	Indel:+1
B5	75f			3233	1	0	0	WT_like
B5	76f	BTTCTTCTGACGGACACGATGAATTCTTCAACACATACTTCTCCGAAATGCCATGGCTTGCTATTCCCTTCTCTGATACGGAGAGCCGCCAACGTCTTCAGGAATTGTTCAAAGTAAGAGGGATCCCTAAACTCGTCATTTTTGATGCTAATGGTAE	BTTCTTCTGACGGACACGATGAATTCTTCAACACATACTTCTCCGAAATGCCATGG-TTGCTATTCCCTTCTCTGATACGGAGAGCCGCCAACGTCTTCAGGAATTGTTCAAAGTAAGAGGGATCCCTAAACTCGTCAT-----------------E	3233	1	1	100	Indel:-1
B5	76f			3233	1	0	0	WT_like
B5	1.2	BTTCTTCTGACAGAGATGATGAATCCTTCAACACATATTTCTCCGAAATGCCATGGCTTGCTATTCCCTTCTCTGATACGGAGACCCGCAAACGTCTTAAGGAAGTATTCAAAGTAAGAGGGATCCCTAATCTTGTCATAATTGGCCAE	BTTCTTCTGACAGAGATGATGAATCCTTCAACACATATTTCTCCGAAATGCCATGG-TTGCTATTCCCTTCTCTGATACGGAGACCCGCAAACGTCTTAAGGAAGTATTCAAAGTAAGAGGGATCCCTAATCTTGTCAT---------E	248	85	29	34.11	Indel:-1
B5	1.2	BTTCTTCTGACAGAGATGATGAATCCTTCAACACATATTTCTCCGAAATGCCATGGCTTGCTATTCCCTTCTCTGATACGGAGACCCGCAAACGTCTTAAGGAAGTATTCAAAGTAAGAGGGATCCCTAATCTTGTCATAATTGGCCAE	BTTCTTCTGACAGAGATGATGAATCCTTCAACACATATTTCTCCGAAATGCCATGGCTTGCTATTCCCTTCTCTGATACGGAGACCCGCAAACGTCTTAAGGAAGTATTCAAAGTAAGAGGGATCCCTAATCTTGTCA----------E	248	85	56	65.89	WT_like
B5	1.5	BTTCTTCTGATAGAGATGATGAATCCTTCAACACATACTTCTCCGAAATGCCCTGGCTTGCTATTCCCTTCTCTGATACGGAGACCCGCAAACGTCTTAAGGAAGTGTTCAAAGTAAGAGGGCTCCCTAATCTTGTCATTTTTGATGCGAATGGCAE	BTTCTTCTGATAGAGATGATGAATCCTTCAACACATACTTCTCCGAAATGCCCTGG-TTGCTATTCCCTTCTCTGATACGGAGACCCGCAAACGTCTTAAGGAAGTGTTCAAAGTAAGAGGGCTCCCTAATCTTGTCAT-----------------E	248	59	58	98.3	Indel:-1
B5	1.5			248	59	1	1.7	WT_like
B5	1.7	BTTCTTCTGACGGACACGATGAATTCTTCAACACATACTTCTCCGAAATGCCATGGCTT-GCTATTCCCTTCTCTGATACGGAGACCCGCCAACGTCTTAAGAAAGTGTTCGAAGTAAGAGGGATCCCTAATCTTGTCATTTTTGATACGAATGGCAE	BTTCTTCTGACGGACACGATGAATTCTTCAACACATACTTCTCCGAAATGCCATGGCTTTGCTATTCCCTTCTCTGATACGGAGACCCGCCAACGTCTTAAGAAAGTGTTCGAAGTAAGAGGGATCCCTAATCTTGTC-------------------E	248	73	71	97.26	Indel:+1
B5	1.7			248	73	2	2.74	WT_like
B5	12f|42f	BTTCTTCTGACAGAGATGATGAATCCTTCAACACATATTTCTCCGAAATGCCCTGGCTTGCTATTCCCTTCTCTGATACGGAGACCCGCAAACGTCTTAAGGAAGTATTCAAAGTAAGAGGGATCCCTAATCTTGTCATAATTGGCCAE	BTTCTTCTGAC-----------------------------------------------------------------------------------------------------------------CCCTAATCTTGTCATAATTGGCCAE	248	2	1	50	Indel:-113
B5	12f|42f			248	2	1	50	WT_like
B5	52f	BTTCTTCTGATAGAGATGATGAATCCTTCAACACATACTTCTCCGAAATGCCCTGGCTTGCTATTCCCTTCTCTGATACGGAGACCCGCAAACGTCTTAAGGAAGTATTCAAAGTAAGAGGGATCCCTAATCTTGTCATAATTGGCCAE	BTTCTTCTGATAGAGATGATGAATCCTTCAACACATACTTCTCCGAAATGCCCTGG-TTGCTATTCCCTTCTCTGATACGGAGACCCGCAAACGTCTTAAGGAAGTATTCAAAGTAAGAGGGATCCCTAATCTTGTCAT---------E	248	5	3	60	Indel:-1
B5	52f			248	5	2	40	WT_like
B5	72f	BTTCTTCTGACGGACACGATGAATTCTTCAACACATACTTCTCCGAAATGCCATGG-CTTGCTATTCCCTTCTCTGATACGGAGACCCGCAAACGTCTTAAGGAAGTATTCAAAGTAAGAGGGATCCCTAATCTTGTCATAATTGGCCAE	BTTCTTCTGACGGACACGATGAATTCTTCAACACATACTTCTCCGAAATGCCATGGACTTGCTATTCCCTTCTCTGATACGGAGACCCGCAAACGTCTTAAGGAAGTATTCAAAGTAAGAGGGATCCCTAATCTTGTCATAATTGGCC-E	248	21	20	95.23	Indel:+1
B5	72f			248	21	1	4.77	WT_like
B7	1.1|41f	BTTCTTCTGACAGAGATGATGAATCCTTCAACACATATTTCTCCGAAATGCCCTGGCTTGCTATTCCCTTCTCTGATACGGAGACCCGCAAACGTCTTAAGGAAGTGTTCAAAGTAAGAGGGATCCCAAATCTTGTCATTTTTGATGCGAATGGCAE	BTTCTTCTGACAGAGATGATGAATCCTTCAACACATATTTCTCCGAAATGCCCTG-----CTATTCCCTTCTCTGATACGGAGACCCGCAAACGTCTTAAGGAAGTGTTCAAAGTAAGAGGGATCCCAAATCTTGTCATTTTT-------------E	2375	17	17	100	Indel:-5
B7	1.1|41f			2375	17	0	0	WT_like
B7	1.3	BTTCTTCTGACGGAGACGATGAATCCTTCAACACATACTTCTCCGAAATGCCCTGGCTTGCTATTCCCTTCTCTGATACGGAGACCCGCAAACGTCTTAAGGAAGTGTTCAAAGTAAGAGGGATCCCTACTCTTGTCATTTTTGATACGAATGGCAE	BTTCTTCTGACGGAGACGATGAATCCTTCAACACATACTTCTCCGAAATGC-------------TCCCTTCTCTGATACGGAGACCCGCAAACGTCTTAAGGAAGTGTTCAAAGTAAGAGGGATCCCTACTCTTGTCATTTTTGATACGAA-----E	2375	349	348	99.71	Indel:-13
B7	1.3			2375	349	1	0.29	WT_like
B7	1.4|14f	BTTCTTCTGACAGAGATGATGAATCCTTCAACACATATTTCTCCGAAATGCCCTGGC-TTGCTATTCCCTTCTCTGATACGGAGACCCGCAAACGTCTTAAGGAAGTGTTCAAAGTAAGAGGGGTCCCAAATCTTGTCATTTTTGATGCGAATGGCAE	BTTCTTCTGACAGAGATGATGAATCCTTCAACACATATTTCTCCGAAATGCCCTGGCCTTGCTATTCCCTTCTCTGATACGGAGACCCGCAAACGTCTTAAGGAAGTGTTCAAAGTAAGAGGGGTCCCAAATCTTGT--------------------E	2375	1	1	100	Indel:+1
B7	1.4|14f			2375	1	0	0	WT_like
B7	1.5	BTTCTTCTGATAGAGATGATGAATCCTTCAACACATACTTCTCCGAAATGCCCTGGC-TTGCTATTCCCTTCTCTGATACGGAGACCCGCAAACGTCTTAAGGAAGTGTTCAAAGTAAGAGGGCTCCCTAATCTTGTCATTTTTGATGCGAATGGCAE	BTTCTTCTGATAGAGATGATGAATCCTTCAACACATACTTCTCCGAAATGCCCTGGCCTTGCTATTCCCTTCTCTGATACGGAGACCCGCAAACGTCTTAAGGAAGTGTTCAAAGTAAGAGGGCTCCCTAATCTTGT--------------------E	2375	524	524	100	Indel:+1
B7	1.5			2375	524	0	0	WT_like
B7	1.6	BTTCTTCTGACGGAGACGATGAATCCTTCAACACATACTTCTCCGAAATGCCATGGCTTGCTATTCCCTTCTCTGATACGGAGAGCCGCCAACGTCTTCAGGAATTGTTCAAAGTAAGAGGGATCCCTAAACTCGTCATTTTTGATGCTAATGGTAE	BTTCTTCTGACGGAGACGATGAATCCTTCAACACATACTTCTCCGAAATGCCATGG-TTGCTATTCCCTTCTCTGATACGGAGAGCCGCCAACGTCTTCAGGAATTGTTCAAAGTAAGAGGGATCCCTAAACTCGTCAT-----------------E	2375	591	588	99.49	Indel:-1
B7	1.6			2375	591	3	0.51	WT_like
B7	1.7	BTTCTTCTGACGGACACGATGAATTCTTCAACACATACTTCTCCGAAATGCCATGGC-TTGCTATTCCCTTCTCTGATACGGAGACCCGCCAACGTCTTAAGAAAGTGTTCGAAGTAAGAGGGATCCCTAATCTTGTCATTTTTGATACGAATGGCAE	BTTCTTCTGACGGACACGATGAATTCTTCAACACATACTTCTCCGAAATGCCATGGCCTTGCTATTCCCTTCTCTGATACGGAGACCCGCCAACGTCTTAAGAAAGTGTTCGAAGTAAGAGGGATCCCTAATCTTGT--------------------E	2375	385	380	98.7	Indel:+1
B7	1.7			2375	385	5	1.3	WT_like
B7	1.9a	BTTCTTCTGACAGAGATGATGATCAGTCCTTCAATACGTCCTTCTCCAAAATGCCATGTCTTGCCATTCCATTTTCTGACACGGAGACCTGCAAACGTCTCAAGGAAGTGTTCAAAGTAAGAGGGATTCCTAATCTTGTCATTTTCGATGCTCATGE	BTTCTTCTGACAGA---GATGATCAGTCCTTCAATACGTCCTTCTCCAAAATGCCATGTCTTGCCATTCCATTTTCTGACACGGAGACCTGCAAACGTCTCAAGGAAGTGTTCAAAGTAAGAGGGATTCCTAATCTTGTCA---------------E	2375	261	1	0.38	Indel:-3
B7	1.9a	BTTCTTCTGACAGAGATGATGATCAGTCCTTCAATACGTCCTTCTCCAAAATGCCATGTCTTGCCATTCCATTTTCTGACACGGAGACCTGCAAACGTCTCAAGGAAGTGTTCAAAGTAAGAGGGATTCCTAATCTTGTCATTTTCGATGCTCATGE	BTTCTTCTGACAGAGATGATGATCAGTCCTTCAATACGTCCTTCTCCAAAATGCCATGTCTTGCCATTCCATTTTCTGACACGGAGACCTGCAAACGTCTCAAGGAAGTGTTCAAAGTAAGAGGGATTCCTAATCTTG------------------E	2375	261	260	99.62	WT_like
B7	1.9m			2375	222	0	0
B7	1.9m	BTTCTTCTGACAGAGATGATCAGTCCTTCAATACGTCCTTCTCCAAAATGCCATGTCTTGCCATTCCATTTTCTGATACGGAGACCTGCAAACGTCTCAAGGAAGTGTTCAAAAAGTAAGAGGGATTCCTAATCTTGTCATTTTCGATGCTCATGGE	BTTCTTCTGACAGAGATGATCAGTCCTTCAATACGTCCTTCTCCAAAATGCCATGTCTTGCCATTCCATTTTCTGATACGGAGACCTGCAAACGTCTCAAGGAAGTGTTCAAAAAGTAAGAGGGATTCCTAATCTTGT------------------E	2375	222	222	100	WT_like
B7	17f|47f	BTTCTTCTGACAGAGATGATGAATCCTTCAACACATATTTCTCCGAAATGCCCTGGC-TTGCTATTCCCTTCTCTGATACGGAGACCCGCCAACGTCTTAAGAAAGTGTTCGAAGTAAGAGGGATCCCTAATCTTGTCATTTTTGATACGAATGGCAE	BTTCTTCTGACAGAGATGATGAATCCTTCAACACATATTTCTCCGAAATGCCCTGGCCTTGCTATTCCCTTCTCTGATACGGAGACCCGCCAACGTCTTAAGAAAGTGTTCGAAGTAAGAGGGATCCCTAATCTTGT--------------------E	2375	1	1	100	Indel:+1
B7	17f|47f			2375	1	0	0	WT_like
B7	35f	BTTCTTCTGACGGAGACGATGAATCCTTCAACACATACTTCTCCGAAATGCCCTGGC-TTGCTATTCCCTTCTCTGATACGGAGACCCGCAAACGTCTTAAGGAAGTGTTCAAAGTAAGAGGGCTCCCTAATCTTGTCATTTTTGATGCGAATGGCAE	BTTCTTCTGACGGAGACGATGAATCCTTCAACACATACTTCTCCGAAATGCCCTGGCCTTGCTATTCCCTTCTCTGATACGGAGACCCGCAAACGTCTTAAGGAAGTGTTCAAAGTAAGAGGGCTCCCTAATCTTGT--------------------E	2375	3	3	100	Indel:+1
B7	35f			2375	3	0	0	WT_like
B7	36f	BTTCTTCTGACGGAGACGATGAATCCTTCAACACATACTTCTCCGAAATGCCCTGGCTTGCTATTCCCTTCTCTGATACGGAGAGCCGCCAACGTCTTCAGGAATTGTTCAAAGTAAGAGGGATCCCTAAACTCGTCATTTTTGATGCTAATGGTAE	BTTCTTCTGACGGAGACGATGAATCCTTCAACACATACTTCTCCGAAATGCCCTGG-TTGCTATTCCCTTCTCTGATACGGAGAGCCGCCAACGTCTTCAGGAATTGTTCAAAGTAAGAGGGATCCCTAAACTCGTCAT-----------------E	2375	3	1	33.33	Indel:-1
B7	36f			2375	3	2	66.67	WT_like
B7	53f	BTTCTTCTGATAGAGATGATGAATCCTTCAACACATACTTCTCCGAAATGCCCTGGC-TTGCTATTCCCTTCTCTGATACGGAGACCCGCAAACGTCTTAAGGAAGTGTTCAAAGTAAGAGGGATCCCTACTCTTGTCATTTTTGATACGAATGGCAE	BTTCTTCTGATAGAGATGATGAATCCTTCAACACATACTTCTCCGAAATGCCCTGGCCTTGCTATTCCCTTCTCTGATACGGAGACCCGCAAACGTCTTAAGGAAGTGTTCAAAGTAAGAGGGATCCCTACTCTTGT--------------------E	2375	3	3	100	Indel:+1
B7	53f			2375	3	0	0	WT_like
B7	56f	BTTCTTCTGATAGAGATGATGAATCCTTCAACACATACTTCTCCGAAATGCCCTGGC-TTGCTATTCCCTTCTCTGATACGGAGAGCCGCCAACGTCTTCAGGAATTGTTCAAAGTAAGAGGGATCCCTAAACTCGTCATTTTTGATGCTAATGGTAE	BTTCTTCTGATAGAGATGATGAATCCTTCAACACATACTTCTCCGAAATGCCCTGGCCTTGCTATTCCCTTCTCTGATACGGAGAGCCGCCAACGTCTTCAGGAATTGTTCAAAGTAAGAGGGATCCCTAAACTCGT--------------------E	2375	1	1	100	Indel:+1
B7	56f			2375	1	0	0	WT_like
B7	57f	BTTCTTCTGATAGAGATGATGAATCCTTCAACACATACTTCTCCGAAATGCCCTGGC-TTGCTATTCCCTTCTCTGATACGGAGACCCGCCAACGTCTTAAGAAAGTGTTCGAAGTAAGAGGGATCCCTAATCTTGTCATTTTTGATACGAATGGCAE	BTTCTTCTGATAGAGATGATGAATCCTTCAACACATACTTCTCCGAAATGCCCTGGCCTTGCTATTCCCTTCTCTGATACGGAGACCCGCCAACGTCTTAAGAAAGTGTTCGAAGTAAGAGGGATCCCTAATCTTGT--------------------E	2375	2	2	100	Indel:+1
B7	57f			2375	2	0	0	WT_like
B7	63f	BTTCTTCTGACGGAGACGATGAATCCTTCAACACATACTTCTCCGAAATGCCATGGCTTGCTATTCCCTTCTCTGATACGGAGACCCGCAAACGTCTTAAGGAAGTGTTCAAAGTAAGAGGGATCCCTACTCTTGTCATTTTTGATACGAATGGCAE	BTTCTTCTGACGGAGACGATGAATCCTTCAACACATACTTCTCCGAAATGC-------------TCCCTTCTCTGATACGGAGACCCGCAAACGTCTTAAGGAAGTGTTCAAAGTAAGAGGGATCCCTACTCTTGTCATTTTTGATACGAAT----E	2375	5	4	80	Indel:-13
B7	63f			2375	5	1	20	WT_like
B7	65f	BTTCTTCTGACGGAGACGATGAATCCTTCAACACATACTTCTCCGAAATGCCATGGCTTGCTATTCCCTTCTCTGATACGGAGACCCGCAAACGTCTTAAGGAAGTGTTCAAAGTAAGAGGGCTCCCTAATCTTGTCATTTTTGATGCGAATGGCAE	BTTCTTCTGACGGAGACGATGAATCCTTCAACACATACTTCTCCGAAATGCCATGG-TTGCTATTCCCTTCTCTGATACGGAGACCCGCAAACGTCTTAAGGAAGTGTTCAAAGTAAGAGGGCTCCCTAATCTTGTCAT-----------------E	2375	1	1	100	Indel:-1
B7	65f			2375	1	0	0	WT_like
B7	67f	BTTCTTCTGACGGAGACGATGAATCCTTCAACACATACTTCTCCGAAATGCCATGGC-TTGCTATTCCCTTCTCTGATACGGAGACCCGCCAACGTCTTAAGAAAGTGTTCGAAGTAAGAGGGATCCCTAATCTTGTCATTTTTGATACGAATGGCAE	BTTCTTCTGACGGAGACGATGAATCCTTCAACACATACTTCTCCGAAATGCCATGGCCTTGCTATTCCCTTCTCTGATACGGAGACCCGCCAACGTCTTAAGAAAGTGTTCGAAGTAAGAGGGATCCCTAATCTTGT--------------------E	2375	1	1	100	Indel:+1
B7	67f			2375	1	0	0	WT_like
B7	76f	BTTCTTCTGACGGACACGATGAATTCTTCAACACATACTTCTCCGAAATGCCATGGCTTGCTATTCCCTTCTCTGATACGGAGAGCCGCCAACGTCTTCAGGAATTGTTCAAAGTAAGAGGGATCCCTAAACTCGTCATTTTTGATGCTAATGGTAE	BTTCTTCTGACGGACACGATGAATTCTTCAACACATACTTCTCCGAAATGCCATGG-TTGCTATTCCCTTCTCTGATACGGAGAGCCGCCAACGTCTTCAGGAATTGTTCAAAGTAAGAGGGATCCCTAAACTCGTCAT-----------------E	2375	1	1	100	Indel:-1
B7	76f			2375	1	0	0	WT_like
B9	1.1|41f	BTTCTTCTGACAGAGATGATGAATCCTTCAACACATATTTCTCCGAAATGCCCTGGCTTGCTATTCCCTTCTCTGATACGGAGACCCGCAAACGTCTTAAGGAAGTGTTCAAAGTAAGAGGGATCCCAAATCTTGTCATTTTTGATGCGAATGGCAE	BTTCTTCTGACAGAGATGATGAATCCTTCAACACATATTTCTCCGAAATGCCCTGG-TTGCTATTCCCTTCTCTGATACGGAGACCCGCAAACGTCTTAAGGAAGTGTTCAAAGTAAGAGGGATCCCAAATCTTGTCAT-----------------E	3250	1864	34	1.82	Indel:-1
B9	1.1|41f	BTTCTTCTGACAGAGATGATGAATCCTTCAACACATATTTCTCCGAAATGCCCTGGCTTGCTATTCCCTTCTCTGATACGGAGACCCGCAAACGTCTTAAGGAAGTGTTCAAAGTAAGAGGGATCCCAAATCTTGTCATTTTTGATGCGAATGGCAE	BTTCTTCTGACAGAGATGATGAATCCTTCAACACATATTTCTCCGAAATGCCCTGGCTTGCTATTCCCTTCTCTGATACGGAGACCCGCAAACGTCTTAAGGAAGTGTTCAAAGTAAGAGGGATCCCAAATCTTGTCA------------------E	3250	1864	1830	98.18	WT_like
B9	1.3			3250	1	0	0
B9	1.3	BTTCTTCTGACGGAGACGATGAATCCTTCAACACATACTTCTCCGAAATGCCCTGGCTTGCTATTCCCTTCTCTGATACGGAGACCCGCAAACGTCTTAAGGAAGTGTTCAAAGTAAGAGGGATCCCTACTCTTGTCATTTTTGATACGAATGGCAE	BTTCTTCTGACGGAGACGATGAATCCTTCAACACATACTTCTCCGAAATGCCCTGGCTTGCTATTCCCTTCTCTGATACGGAGACCCGCAAACGTCTTAAGGAAGTGTTCAAAGTAAGAGGGATCCCTACTCTTGTCA------------------E	3250	1	1	100	WT_like
B9	1.4|14f			3250	5	0	0
B9	1.4|14f	BTTCTTCTGACAGAGATGATGAATCCTTCAACACATATTTCTCCGAAATGCCCTGGCTTGCTATTCCCTTCTCTGATACGGAGACCCGCAAACGTCTTAAGGAAGTGTTCAAAGTAAGAGGGGTCCCAAATCTTGTCATTTTTGATGCGAATGGCAE	BTTCTTCTGACAGAGATGATGAATCCTTCAACACATATTTCTCCGAAATGCCCTGGCTTGCTATTCCCTTCTCTGATACGGAGACCCGCAAACGTCTTAAGGAAGTGTTCAAAGTAAGAGGGGTCCCAAATCTTGTCA------------------E	3250	5	5	100	WT_like
B9	1.5
B9	1.5
B9	1.6	BTTCTTCTGACGGAGACGATGAATCCTTCAACACATACTTCTCCGAAATGCCATGGCTTGCTATTCCCTTCTCTGATACGGAGAGCCGCCAACGTCTTCAGGAATTGTTCAAAGTAAGAGGGATCCCTAAACTCGTCATTTTTGATGCTAATGGTAE	BTTCTTCTGACGGAGACGATGAATCCTTCAACACATACTTCTCCGAAATGCC--------------------CTGATACGGAGAGCCGCCAACGTCTTCAGGAATTGTTCAAAGTAAGAGGGATCCCTAAACTCGTCATTTTTGATGCTAATGGTAE	3250	7	4	57.14	Indel:-20
B9	1.6	BTTCTTCTGACGGAGACGATGAATCCTTCAACACATACTTCTCCGAAATGCCATGGCTTGCTATTCCCTTCTCTGATACGGAGAGCCGCCAACGTCTTCAGGAATTGTTCAAAGTAAGAGGGATCCCTAAACTCGTCATTTTTGATGCTAATGGTAE	BTTCTTCTGACGGAGACGATGAATCCTTCAACACATACTTCTCCGAAATGCCATGGCTTGCTATTCCCTTCTCTGATACGGAGAGCCGCCAACGTCTTCAGGAATTGTTCAAAGTAAGAGGGATCCCTAAACTCGTCA------------------E	3250	7	3	42.86	WT_like
B9	1.7	BTTCTTCTGACGGACACGATGAATTCTTCAACACATACTTCTCCGAAATGCCATGGC-TTGCTATTCCCTTCTCTGATACGGAGACCCGCCAACGTCTTAAGAAAGTGTTCGAAGTAAGAGGGATCCCTAATCTTGTCATTTTTGATACGAATGGCAE	BTTCTTCTGACGGACACGATGAATTCTTCAACACATACTTCTCCGAAATGCCATGGCCTTGCTATTCCCTTCTCTGATACGGAGACCCGCCAACGTCTTAAGAAAGTGTTCGAAGTAAGAGGGATCCCTAATCTTGT--------------------E	3250	1	1	100	Indel:+1
B9	1.7			3250	1	0	0	WT_like
B9	1.9a	BTTCTTCTGACAGAGATGATGATCAGTCCTTCAATACGTCCTTCTCCAAAATGCCATGTCTTGCCATTCCATTTTCTGACACGGAGACCTGCAAACGTCTCAAGGAAGTGTTCAAAGTAAGAGGGATTCCTAATCTTGTCATTTTCGATGCTCATGE	BTTCTTCTGACAGAGATGATGATCAGTCCTTCAATACGTCCTTCTCCAAAATGCCATGTCTTGCCATTCCATTTTCTGACACGGAGACCTGCAAACGTCTCAAGGAAGTGTTCAAAGTAAGAGGGATTCCTA-TCTTGT-----------------E	3250	753	4	0.53	Indel:-1
B9	1.9a	BTTCTTCTGACAGAGATGATGATCAGTCCTTCAATACGTCCTTCTCCAAAATGCCATGTCTTGCCATTCCATTTTCTGACACGGAGACCTGCAAACGTCTCAAGGAAGTGTTCAAAGTAAGAGGGATTCCTAATCTTGTCATTTTCGATGCTCATGE	BTTCTTCTGACAGAGATGATGATCAGTCCTTCAATACGTCCTTCTCCAAAATGCCATGTCTTGCCATTCCATTTTCTGACACGGAGACCTGCAAACGTCTCAAGGAAGTGTTCAAAGTAAGAGGGATTCCTAATCTTG------------------E	3250	753	749	99.47	WT_like
B9	1.9m	BTTCTTCTGACAGAGATGATCAGTCCTTCAATACGTCCTTCTCCAAAATGCCATGTCTTGCCATTCCATTTTCTGATACGGAGACCTGCAAACGTCTCAAGGAAGTGTTCAAAAAGTAAGAGGGATTCCTAATCTTGTCATTTTCGATGCTCATGGE	BTTCTTCTGACAGAGATGATCAGTCCTTCAATACGTCCTTCTCCAAAATGCCATGTCTTGCCATTCCATTTTCTGATACGGAGACCTGCAAACGTCTCAAGGAAGTGTTCAAAA-GTAAGAGGGATTCCTAATCTTGT------------------E	3250	605	3	0.49	Indel:-1
B9	1.9m	BTTCTTCTGACAGAGATGATCAGTCCTTCAATACGTCCTTCTCCAAAATGCCATGTCTTGCCATTCCATTTTCTGATACGGAGACCTGCAAACGTCTCAAGGAAGTGTTCAAAAAGTAAGAGGGATTCCTAATCTTGTCATTTTCGATGCTCATGGE	BTTCTTCTGACAGAGATGATCAGTCCTTCAATACGTCCTTCTCCAAAATGCCATGTCTTGCCATTCCATTTTCTGATACGGAGACCTGCAAACGTCTCAAGGAAGTGTTCAAAAAGTAAGAGGGATTCCTAATCTTGT------------------E	3250	605	602	99.51	WT_like
B9	15f|45f	BTTCTTCTGACAGAGATGATGAATCCTTCAACACATATTTCTCCGAAATGCCCTGGCTTGCTATTCCCTTCTCTGATACGGAGACCCGCAAACGTCTTAAGGAAGTGTTCAAAGTAAGAGGGCTCCCTAATCTTGTCATTTTTGATGCGAATGGCAE	BTTCTTCTGACAGAGATGATGAATCCTTCAACACATATTTCTCCGAAATGCCCTGG-TTGCTATTCCCTTCTCTGATACGGAGACCCGCAAACGTCTTAAGGAAGTGTTCAAAGTAAGAGGGCTCCCTAATCTTGTCA------------------E	3250	1	1	100	Indel:-1
B9	15f|45f			3250	1	0	0	WT_like
B9	17f|47f	BTTCTTCTGACAGAGATGATGAATCCTTCAACACATATTTCTCCGAAATGCCCTGGC-TTGCTATTCCCTTCTCTGATACGGAGACCCGCCAACGTCTTAAGAAAGTGTTCGAAGTAAGAGGGATCCCTAATCTTGTCATTTTTGATACGAATGGCAE	BTTCTTCTGACAGAGATGATGAATCCTTCAACACATATTTCTCCGAAATGCCCTGGCCTTGCTATTCCCTTCTCTGATACGGAGACCCGCCAACGTCTTAAGAAAGTGTTCGAAGTAAGAGGGATCCCTAATCTTGT--------------------E	3250	5	4	80	Indel:+1
B9	17f|47f			3250	5	1	20	WT_like
B9	21f			3250	3	0	0
B9	21f	BTTCTTCTGACAGAGATGATGAATCCTTCAACACATATTTCTCCGAAATGCCATGGCTTGCTATTCCCTTCTCTGATACGGAGACCCGCAAACGTCTTAAGGAAGTGTTCAAAGTAAGAGGGATCCCAAATCTTGTCATTTTTGATGCGAATGGCAE	BTTCTTCTGACAGAGATGATGAATCCTTCAACACATATTTCTCCGAAATGCCATGGCTTGCTATTCCCTTCTCTGATACGGAGACCCGCAAACGTCTTAAGGAAGTGTTCAAAGTAAGAGGGATCCCAAATCTTGTCA------------------E	3250	3	3	100	WT_like
B9	27f	BTTCTTCTGACAGAGATGATGAATCCTTCAACACATATTTCTCCGAAATGCCATGGCTTGCTATTCCCTTCTCTGATACGGAGACCCGCCAACGTCTTAAGAAAGTGTTCGAAGTAAGAGGGATCCCTAATCTTGTCATTTTTGATACGAATGGCAE	BTTCTTCTGACAGAGATG------------------------------------------CTATTCCCTTCTCTGATACGGAGACCCGCCAACGTCTTAAGAAAGTGTTCGAAGTAAGAGGGATCCCTAATCTTGTCATTTTTGATACGAATGGCAE	3250	1	1	100	Indel:-42
B9	27f			3250	1	0	0	WT_like
B9	1.1|41f			287	6	0	0
B9	1.1|41f	BTTCTTCTGACAGAGATGATGAATCCTTCAACACATATTTCTCCGAAATGCCCTGGCTTGCTATTCCCTTCTCTGATACGGAGACCCGCAAACGTCTTAAGGAAGTGTTCAAAGTAAGAGGGATCCCAAATCTTGTCATTTTTGATGCGAATGGCAE	BTTCTTCTGACAGAGATGATGAATCCTTCAACACATATTTCTCCGAAATGCCCTGGCTTGCTATTCCCTTCTCTGATACGGAGACCCGCAAACGTCTTAAGGAAGTGTTCAAAGTAAGAGGGATCCCAAATCTTGTCA------------------E	287	6	6	100	WT_like
B9	1.2	BTTCTTCTGACAGAGATGATGAATCCTTCAACACATATTTCTCCGAAATGCCATGGCTTGCTATTCCCTTCTCTGATACGGAGACCCGCAAACGTCTTAAGGAAGTATTCAAAGTAAGAGGGATCCCTAATCTTGTCATAATTGGCCAE	BTTCTTCTGACAGAGATGATGAATCCTTCAACACATATTTCTCCGAAATGCCATGG-TTGCTATTCCCTTCTCTGATACGGAGACCCGCAAACGTCTTAAGGAAGTATTCAAAGTAAGAGGGATCCCTAATCTTGTCAT---------E	287	233	179	76.82	Indel:-1
B9	1.2	BTTCTTCTGACAGAGATGATGAATCCTTCAACACATATTTCTCCGAAATGCCATGGCTTGCTATTCCCTTCTCTGATACGGAGACCCGCAAACGTCTTAAGGAAGTATTCAAAGTAAGAGGGATCCCTAATCTTGTCATAATTGGCCAE	BTTCTTCTGACAGAGATGATGAATCCTTCAACACATATTTCTCCGAAATGCCATGGCTTGCTATTCCCTTCTCTGATACGGAGACCCGCAAACGTCTTAAGGAAGTATTCAAAGTAAGAGGGATCCCTAATCTTGTCATAATTGGCC-E	287	233	54	23.18	WT_like
B9	12f|42f	BTTCTTCTGACAGAGATGATGAATCCTTCAACACATATTTCTCCGAAATGCCCTGGCTTGCTATTCCCTTCTCTGATACGGAGACCCGCAAACGTCTTAAGGAAGTATTCAAAGTAAGAGGGATCCCTAATCTTGTCATAATTGGCCAE	BTTCTTCTGACAGAGATGATGAATCCTTCAACACATATTTCTCCGAAATGCCCTGG--TGCTATTCCCTTCTCTGATACGGAGACCCGCAAACGTCTTAAGGAAGTATTCAAAGTAAGAGGGATCCCTAATCTTGTCATA--------E	287	1	1	100	Indel:-2
B9	12f|42f			287	1	0	0	WT_like
B9	57f	BTTCTTCTGATAGAGATGATGAATCCTTCAACACATACTTCTCCGAAATGCCCTGGCTTGCTATTCCCTTCTCTGATACGGAGACCCGCCAACGTCTTAAGAAAGTGTTCGAAGTAAGAGGGATCCCTAATCTTGTCATTTTTGATACGAATGGCAE	BTTCTTCTGATAGAGATGATGAATCCTTCAACACATACTTCTCCGAAATGCCCTGG-TTGCTATTCCCTTCTCTGATACGGAGACCCGCCAACGTCTTAAGAAAGTGTTCGAAGTAAGAGGGATCCCTAATCTTGTCAT-----------------E	287	1	1	100	Indel:-1
B9	57f			287	1	0	0	WT_like
B9	72f	BTTCTTCTGACGGACACGATGAATTCTTCAACACATACTTCTCCGAAATGCCATGGC-TTGCTATTCCCTTCTCTGATACGGAGACCCGCAAACGTCTTAAGGAAGTATTCAAAGTAAGAGGGATCCCTAATCTTGTCATAATTGGCCAE	BTTCTTCTGACGGACACGATGAATTCTTCAACACATACTTCTCCGAAATGCCATGGCCTTGCTATTCCCTTCTCTGATACGGAGACCCGCAAACGTCTTAAGGAAGTATTCAAAGTAAGAGGGATCCCTAATCTTGTC-----------E	287	39	38	97.43	Indel:+1
B9	72f			287	39	1	2.57	WT_like
B14	1.1|41f	BTTCTTCTGACAGAGATGATGAATCCTTCAACACATATTTCTCCGAAATGCCCTGGC-TTGCTATTCCCTTCTCTGATACGGAGACCCGCAAACGTCTTAAGGAAGTGTTCAAAGTAAGAGGGATCCCAAATCTTGTCATTTTTGATGCGAATGGCAE	BTTCTTCTGACAGAGATGATGAATCCTTCAACACATATTTCTCCGAAATGCCCTGGCCTTGCTATTCCCTTCTCTGATACGGAGACCCGCAAACGTCTTAAGGAAGTGTTCAAAGTAAGAGGGATCCCAAATCTTGT--------------------E	2645	14	14	100	Indel:+1
B14	1.1|41f			2645	14	0	0	WT_like
B14	1.3			2645	2	0	0
B14	1.3	BTTCTTCTGACGGAGACGATGAATCCTTCAACACATACTTCTCCGAAATGCCCTGGCTTGCTATTCCCTTCTCTGATACGGAGACCCGCAAACGTCTTAAGGAAGTGTTCAAAGTAAGAGGGATCCCTACTCTTGTCATTTTTGATACGAATGGCAE	BTTCTTCTGACGGAGACGATGAATCCTTCAACACATACTTCTCCGAAATGCCCTGGCTTGCTATTCCCTTCTCTGATACGGAGACCCGCAAACGTCTTAAGGAAGTGTTCAAAGTAAGAGGGATCCCTACTCTTGTCA------------------E	2645	2	2	100	WT_like
B14	1.4|14f
B14	1.4|14f
B14	1.5
B14	1.5
B14	1.6	BTTCTTCTGACGGAGACGATGAATCCTTCAACACATACTTCTCCGAAATGCCATGGCTTGCTATTCCCTTCTCTGATACGGAGAGCCGCCAACGTCTTCAGGAATTGTTCAAAGTAAGAGGGATCCCTAAACTCGTCATTTTTGATGCTAATGGTAE	BTTCTTCTGACGGAGACGATGAATCCTTCAACACATACTTCTCCGAAATGCCATGG-TTGCTATTCCCTTCTCTGATACGGAGAGCCGCCAACGTCTTCAGGAATTGTTCAAAGTAAGAGGGATCCCTAAACTCGTCAT-----------------E	2645	1	1	100	Indel:-1
B14	1.6			2645	1	0	0	WT_like
B14	1.7	BTTCTTCTGACGGACACGATGAATTCTTCAACACATACTTCTCCGAAATGCCATGGC-TTGCTATTCCCTTCTCTGATACGGAGACCCGCCAACGTCTTAAGAAAGTGTTCGAAGTAAGAGGGATCCCTAATCTTGTCATTTTTGATACGAATGGCAE	BTTCTTCTGACGGACACGATGAATTCTTCAACACATACTTCTCCGAAATGCCATGGCCTTGCTATTCCCTTCTCTGATACGGAGACCCGCCAACGTCTTAAGAAAGTGTTCGAAGTAAGAGGGATCCCTAATCTTGT--------------------E	2645	19	1	5.26	Indel:+1
B14	1.7			2645	19	18	94.74	WT_like
B14	1.9a	BTTCTTCTGACAGAGATGATGATCAGTCCTTCAATACGTCCTTCTCCAAAATGCCATGTCTTGCCATTCCATTTTCTGACACGGAGACCTGCAAACGTCTCAAGGAAGTGTTCAAAGTAAGAGGGATTCCTAATCTTGTCATTTTCGATGCTCATGE	BTTCTTCTGACAGAGATGATGATCAGTCCTTCAATACGTCCTTCTCCAAAATGCCATGTCTTGCCATTCCATTT-CTGACACGGAGACCTGCAAACGTCTCAAGGAAGTGTTCAAAGTAAGAGGGATTCCTAATCTTGT-----------------E	2645	423	1	0.23	Indel:-1
B14	1.9a	BTTCTTCTGACAGAGATGATGATCAGTCCTTCAATACGTCCTTCTCCAAAATGCCATGTCTTGCCATTCCATTTTCTGACACGGAGACCTGCAAACGTCTCAAGGAAGTGTTCAAAGTAAGAGGGATTCCTAATCTTGTCATTTTCGATGCTCATGE	BTTCTTCTGACAGAGATGATGATCAGTCCTTCAATACGTCCTTCTCCAAAATGCCATGTCTTGCCATTCCATTTTCTGACACGGAGACCTGCAAACGTCTCAAGGAAGTGTTCAAAGTAAGAGGGATTCCTAATCTTG------------------E	2645	423	422	99.77	WT_like
B14	1.9m	BTTCTTCTGACAGAGATGATCAGTCCTTCAATACGTCCTTCTCCAAAATGCCATGTCTTGCCATTCCATTTTCTGATACGGAGACCTGCAAACGTCTCAAGGAAGTGTTCAAAAAGTAAGAGGGATTCCTAATCTTGTCATTTTCGATGCTCATGGE	BTTCTTCTGACAGAGATGATCAGTCCTTCAATACGTCCTTCTCCAAAATGCCATGTCTTGCCATTCCATTTTCTGATACGGAGACCTGCAAACGTCTCAAGGAAGTGTTCAAAAAGTAAGAGGGATTCCTA-TCTTGT------------------E	2645	390	7	1.79	Indel:-1
B14	1.9m	BTTCTTCTGACAGAGATGATCAGTCCTTCAATACGTCCTTCTCCAAAATGCCATGTCTTGCCATTCCATTTTCTGATACGGAGACCTGCAAACGTCTCAAGGAAGTGTTCAAAAAGTAAGAGGGATTCCTAATCTTGTCATTTTCGATGCTCATGGE	BTTCTTCTGACAGAGATGATCAGTCCTTCAATACGTCCTTCTCCAAAATGCCATGTCTTGCCATTCCATTTTCTGATACGGAGACCTGCAAACGTCTCAAGGAAGTGTTCAAAAAGTAAGAGGGATTCCTAATCTTGT------------------E	2645	390	383	98.21	WT_like
B14	17f|47f	BTTCTTCTGACAGAGATGATGAATCCTTCAACACATATTTCTCCGAAATGCCCTGGC-TTGCTATTCCCTTCTCTGATACGGAGACCCGCCAACGTCTTAAGAAAGTGTTCGAAGTAAGAGGGATCCCTAATCTTGTCATTTTTGATACGAATGGCAE	BTTCTTCTGACAGAGATGATGAATCCTTCAACACATATTTCTCCGAAATGCCCTGGCCTTGCTATTCCCTTCTCTGATACGGAGACCCGCCAACGTCTTAAGAAAGTGTTCGAAGTAAGAGGGATCCCTAATCTTGT--------------------E	2645	14	13	92.85	Indel:+1
B14	17f|47f			2645	14	1	7.15	WT_like
B14	31f	BTTCTTCTGACGGAGACGATGAATCCTTCAACACATACTTCTCCGAAATGCCCTGGCTTGCTATTCCCTTCTCTGATACGGAGACCCGCAAACGTCTTAAGGAAGTGTTCAAAGTAAGAGGGATCCCAAATCTTGTCATTTTTGATGCGAATGGCAE	BTTCTTCTGACGGAGACGATGAATCCTTCAACACATACTTCTCCGAAATGCCCTGG-TTGCTATTCCCTTCTCTGATACGGAGACCCGCAAACGTCTTAAGGAAGTGTTCAAAGTAAGAGGGATCCCAAATCTTGTCAT-----------------E	2645	1749	830	47.45	Indel:-1	unknown
B14	31f	BTTCTTCTGACGGAGACGATGAATCCTTCAACACATACTTCTCCGAAATGCCCTGGCTTGCTATTCCCTTCTCTGATACGGAGACCCGCAAACGTCTTAAGGAAGTGTTCAAAGTAAGAGGGATCCCAAATCTTGTCATTTTTGATGCGAATGGCAE	BTTCTTCTGACGGAGACGATGAATCCTTCAACACATACTTCTCCGAAATGCCCTGGCTTGCTATTCCCTTCTCTGATACGGAGACCCGCAAACGTCTTAAGGAAGTGTTCAAAGTAAGAGGGATCCCAAATCTTGTCA------------------E	2645	1749	919	52.55	WT_like	unknown
B14	34f	BTTCTTCTGACGGAGACGATGAATCCTTCAACACATACTTCTCCGAAATGCCCTGGCTTGCTATTCCCTTCTCTGATACGGAGACCCGCAAACGTCTTAAGGAAGTGTTCAAAGTAAGAGGGG-TCCCAAATCTTGTCATTTTTGATGCGAATGGCAE	BTTCTTCTGACGGAGACGATGAATCCTTCAACACATACTTCTCCGAAATGCCCTGGCTTGCTATTCCCTTCTCTGATACGGAGACCCGCAAACGTCTTAAGGAAGTGTTCAAAGTAAG-GGGGATCCCAAATCTTGTCA------------------E	2645	6	5	83.33	Indel:-1,+1
B14	34f	BTTCTTCTGACGGAGACGATGAATCCTTCAACACATACTTCTCCGAAATGCCCTGGCTTGCTATTCCCTTCTCTGATACGGAGACCCGCAAACGTCTTAAGGAAGTGTTCAAAGTAAGAGGGGTCCCAAATCTTGTCATTTTTGATGCGAATGGCAE	BTTCTTCTGACGGAGACGATGAATCCTTCAACACATACTTCTCCGAAATGCCCTGGCTTGCTATTCCCTTCTCTGATACGGAGACCCGCAAACGTCTTAAGGAAGTGTTCAAAGTAAGAGGGGTCCCAAATCTTGTCA------------------E	2645	6	1	16.67	WT_like
B14	36f	BTTCTTCTGACGGAGACGATGAATCCTTCAACACATACTTCTCCGAAATGCCCTGGCTTGCTATTCCCTTCTCTGATACGGAGAGCCGCCAACGTCTTCAGGAATTGTTCAAAGTAAGAGGGATCCCTAAACTCGTCATTTTTGATGCTAATGGTAE	BTTCTTCTGACGGAGACGATGAATCCTTCAACACATACTTCTCCGAAATGCCCTG--------------------ATACGGAGAGCCGCCAACGTCTTCAGGAATTGTTCAAAGTAAGAGGGATCCCTAAACTCGTCATTTTTGATGCTAATGGTAE	2645	18	18	100	Indel:-20
B14	36f			2645	18	0	0	WT_like
B14	61f	BTTCTTCTGACGGAGACGATGAATCCTTCAACACATACTTCTCCGAAATGCCATGGCTTGCTATTCCCTTCTCTGATACGGAGACCCGCAAACGTCTTAAGGAAGTGTTCAAAGTAAGAGGGATCCCAAATCTTGTCATTTTTGATGCGAATGGCAE	BTTCTTCTGACGGAGACGATGAATCCTTCAACACATACTTCTCCGAAATGCCATGG-TTGCTATTCCCTTCTCTGATACGGAGACCCGCAAACGTCTTAAGGAAGTGTTCAAAGTAAGAGGGATCCCAAATCTTGTCAT-----------------E	2645	5	2	40	Indel:-1
B14	61f	BTTCTTCTGACGGAGACGATGAATCCTTCAACACATACTTCTCCGAAATGCCATGGCTTGCTATTCCCTTCTCTGATACGGAGACCCGCAAACGTCTTAAGGAAGTGTTCAAAGTAAGAGGGATCCCAAATCTTGTCATTTTTGATGCGAATGGCAE	BTTCTTCTGACGGAGACGATGAATCCTTCAACACATACTTCTCCGAAATGCCATGGCTTGCTATTCCCTTCTCTGATACGGAGACCCGCAAACGTCTTAAGGAAGTGTTCAAAGTAAGAGGGATCCCAAATCTTGTCA------------------E	2645	5	3	60	WT_like
B14	65f	BTTCTTCTGACGGAGACGATGAATCCTTCAACACATACTTCTCCGAAATGCCATGGCTTGCTATTCCCTTCTCTGATACGGAGACCCGCAAACGTCTTAAGGAAGTGTTCAAAGTAAGAGGGCTCCCTAATCTTGTCATTTTTGATGCGAATGGCAE	BTTCTTCTGACGGAGACGATGAATCCTTCAACACATACTTCTCCGAAATGCCAT----TGCTATTCCCTTCTCTGATACGGAGACCCGCAAACGTCTTAAGGAAGTGTTCAAAGTAAGAGGGCTCCCTAATCTTGTCATTTT--------------E	2645	1	1	100	Indel:-4
B14	65f			2645	1	0	0	WT_like
B14	1.2	BTTCTTCTGACAGAGATGATGAATCCTTCAACACATATTTCTCCGAAATGCCATGGC-TTGCTATTCCCTTCTCTGATACGGAGACCCGCAAACGTCTTAAGGAAGTATTCAAAGTAAGAGGGATCCCTAATCTTGTCATAATTGGCCAE	BTTCTTCTGACAGAGATGATGAATCCTTCAACACATATTTCTCCGAAATGCCATGGCCTTGCTATTCCCTTCTCTGATACGGAGACCCGCAAACGTCTTAAGGAAGTATTCAAAGTAAGAGGGATCCCTAATCTTGTC-----------E	6275	6246	6065	97.1	Indel:+1
B14	1.2	BTTCTTCTGACAGAGATGATGAATCCTTCAACACATATTTCTCCGAAATGCCATGGCTTGCTATTCCCTTCTCTGATACGGAGACCCGCAAACGTCTTAAGGAAGTATTCAAAGTAAGAGGGATCCCTAATCTTGTCATAATTGGCCAE	BTTCTTCTGACAGAGATGATGAATCCTTCAACACATATTTCTCCGAAATGCCATGGCTTGCTATTCCCTTCTCTGATACGGAGACCCGCAAACGTCTTAAGGAAGTATTCAAAGTAAGAGGGATCCCTAATCTTGTCA----------E	6275	6246	181	2.9	WT_like
C1	1.1|41f	BTTCTTCTGACAGAGATGATGAATCCTTCAACACATATTTCTCCGAAATGCCCTGGCTTGCTATTCCCTTCTCTGATACGGAGACCCGCAAACGTCTTAAGGAAGTGTTCAAAGTAAGAGGGATCCCAAATCTTGTCATTTTTGATGCGAATGGCAE	BTTCTTCTGACAGAGATGATGAATCCTTCAACACATATTTCTCCGAAATGCCCTGG-TTGCTATTCCCTTCTCTGATACGGAGACCCGCAAACGTCTTAAGGAAGTGTTCAAAGTAAGAGGGATCCCAAATCTTGTCAT-----------------E	3719	2	1	50	Indel:-1
C1	1.1|41f			3719	2	1	50	WT_like
C1	1.3
C1	1.3
C1	1.4|14f
C1	1.4|14f
C1	1.5	BTTCTTCTGATAGAGATGATGAATCCTTCAACACATACTTCTCCGAAATGCCCTGG-CTTGCTATTCCCTTCTCTGATACGGAGACCCGCAAACGTCTTAAGGAAGTGTTCAAAGTAAGAGGGCTCCCTAATCTTGTCATTTTTGATGCGAATGGCAE	BTTCTTCTGATAGAGATGATGAATCCTTCAACACATACTTCTCCGAAATGCCCTGGTCTTGCTATTCCCTTCTCTGATACGGAGACCCGCAAACGTCTTAAGGAAGTGTTCAAAGTAAGAGGGCTCCCTAATCTTGT--------------------E	3719	778	776	99.74	Indel:+1
C1	1.5			3719	778	2	0.26	WT_like
C1	1.6	BTTCTTCTGACGGAGACGATGAATCCTTCAACACATACTTCTCCGAAATGCCATGGCTTGCTATTCCCTTCTCTGATACGGAGAGCCGCCAACGTCTTCAGGAATTGTTCAAAGTAAGAGGGATCCCTAAACTCGTCATTTTTGATGCTAATGGTAE	BTTCTTCTGACGGAGACGATGAATCCTTCAACACATACTTCTCCGAAATGCCATGG-TTGCTATTCCCTTCTCTGATACGGAGAGCCGCCAACGTCTTCAGGAATTGTTCAAAGTAAGAGGGATCCCTAAACTCGTCAT-----------------E	3719	851	850	99.88	Indel:-1
C1	1.6			3719	851	1	0.12	WT_like
C1	1.7	BTTCTTCTGACGGACACGATGAATTCTTCAACACATACTTCTCCGAAATGCCATGGCTTGCTATTCCCTTCTCTGATACGGAGACCCGCCAACGTCTTAAGAAAGTGTTCGAAGTAAGAGGGATCCCTAATCTTGTCATTTTTGATACGAATGGCAE	BTTCTTCTGACGGACACGATGAATTCTTCAACACATACTTCTCCGAAATGCCATGG-TTGCTATTCCCTTCTCTGATACGGAGACCCGCCAACGTCTTAAGAAAGTGTTCGAAGTAAGAGGGATCCCTAATCTTGTCAT-----------------E	3719	586	585	99.82	Indel:-1
C1	1.7			3719	586	1	0.18	WT_like
C1	1.9a	BTTCTTCTGACAGAGATGATGATCAGTCCTTCAATACGTCCTTCTCCAAAATGCCATGTCTTGCCATTCCATTTTCTGACACGGAGACCTGCAAACGTCTCAAGGAAGTGTTCAAAGTAAGAGGGATTCCTAATCTTGTCATTTTCGATGCTCATGE	BTTCTTCTGACAGAGATGATGATCAGTCCTTCAATACGTCCTTCTCCAAAATGCCATGTCTTGCCATTCCATTTTCTGACACGGAGACCTGCAAACGTCTCAAGGAAGTGTTCAA-GTAAGAGGGATTCCTAATCTTGT-----------------E	3719	393	1	0.25	Indel:-1
C1	1.9a	BTTCTTCTGACAGAGATGATGATCAGTCCTTCAATACGTCCTTCTCCAAAATGCCATGTCTTGCCATTCCATTTTCTGACACGGAGACCTGCAAACGTCTCAAGGAAGTGTTCAAAGTAAGAGGGATTCCTAATCTTGTCATTTTCGATGCTCATGE	BTTCTTCTGACAGAGATGATGATCAGTCCTTCAATACGTCCTTCTCCAAAATGCCATGTCTTGCCATTCCATTTTCTGACACGGAGACCTGCAAACGTCTCAAGGAAGTGTTCAAAGTAAGAGGGATTCCTAATCTTG------------------E	3719	393	392	99.75	WT_like
C1	1.9m	BTTCTTCTGACAGAGATGATCAGTCCTTCAATACGTCCTTCTCCAAAATGCCATGTCTTGCCATTCCATTTTCTGATACGGAGACCTGCAAACGTCTCAAGGAAGTGTTCAAAAAGTAAGAGGGATTCCTAATCTTGTCATTTTCGATGCTCATGGE	BTTCTTCTGACAGAGATGATCAGTCCTTCAATACGTCCTTCTCCAAAATGCCATGTCTTGCCATTCCATTTTCTGATACGGAGACCTGCAAACGTCTCAAGGAAGTGTTCAAAA-GTAAGAGGGATTCCTAATCTTGT------------------E	3719	350	1	0.28	Indel:-1
C1	1.9m	BTTCTTCTGACAGAGATGATCAGTCCTTCAATACGTCCTTCTCCAAAATGCCATGTCTTGCCATTCCATTTTCTGATACGGAGACCTGCAAACGTCTCAAGGAAGTGTTCAAAAAGTAAGAGGGATTCCTAATCTTGTCATTTTCGATGCTCATGGE	BTTCTTCTGACAGAGATGATCAGTCCTTCAATACGTCCTTCTCCAAAATGCCATGTCTTGCCATTCCATTTTCTGATACGGAGACCTGCAAACGTCTCAAGGAAGTGTTCAAAAAGTAAGAGGGATTCCTAATCTTGT------------------E	3719	350	349	99.72	WT_like
C1	17f|47f	BTTCTTCTGACAGAGATGATGAATCCTTCAACACATATTTCTCCGAAATGCCCTGGC-TTGCTATTCCCTTCTCTGATACGGAGACCCGCCAACGTCTTAAGAAAGTGTTCGAAGTAAGAGGGATCCCTAATCTTGTCATTTTTGATACGAATGGCAE	BTTCTTCTGACAGAGATGATGAATCCTTCAACACATATTTCTCCGAAATGCCCTGGCCTTGCTATTCCCTTCTCTGATACGGAGACCCGCCAACGTCTTAAGAAAGTGTTCGAAGTAAGAGGGATCCCTAATCTTGT--------------------E	3719	1	1	100	Indel:+1
C1	17f|47f			3719	1	0	0	WT_like
C1	21f	BTTCTTCTGACAGAGATGATGAATCCTTCAACACATATTTCTCCGAAATGCCATGGCTTGCTATTCCCTTCTCTGATACGGAGACCCGCAAACGTCTTAAGGAAGTGTTCAAAGTAAGAGGGATCCCAAATCTTGTCATTTTTGATGCGAATGGCAE	BTTCTTCTGACAGAGATGATGAATCCTTCAACACATATTTCTCCGAAATGCCATGG-----TATTCCCTTCTCTGATACGGAGACCCGCAAACGTCTTAAGGAAGTGTTCAAAGTAAGAGGGATCCCAAATCTTGTCATTTTT-------------E	3719	738	737	99.86	Indel:-5
C1	21f			3719	738	1	0.14	WT_like
C1	24f	BTTCTTCTGACAGAGATGATGAATCCTTCAACACATATTTCTCCGAAATGCCATGGCTTGCTATTCCCTTCTCTGATACGGAGACCCGCAAACGTCTTAAGGAAGTGTTCAAAGTAAGAGGGG-TCCCAAATCTTGTCATTTTTGATGCGAATGGCAE	BTTCTTCTGACAGAGATGATGAATCCTTCAACACATATTTCTCCGAAATGCCATGG-----TATTCCCTTCTCTGATACGGAGACCCGCAAACGTCTTAAGGAAGTGTTCAAAGTAAG-GGGGATCCCAAATCTTGTCATTTTT-------------E	3719	5	5	100	Indel:-5,-1,+1
C1	24f			3719	5	0	0	WT_like
C1	36f	BTTCTTCTGACGGAGACGATGAATCCTTCAACACATACTTCTCCGAAATGCCCTGGCTTGCTATTCCCTTCTCTGATACGGAGAGCCGCCAACGTCTTCAGGAATTGTTCAAAGTAAGAGGGATCCCTAAACTCGTCATTTTTGATGCTAATGGTAE	BTTCTTCTGACGGAGACGATGAATCCTTCAACACATACTTCTCCGAAATGCCCTGG-TTGCTATTCCCTTCTCTGATACGGAGAGCCGCCAACGTCTTCAGGAATTGTTCAAAGTAAGAGGGATCCCTAAACTCGTCATT----------------E	3719	2	2	100	Indel:-1
C1	36f			3719	2	0	0	WT_like
C1	56f	BTTCTTCTGATAGAGATGATGAATCCTTCAACACATACTTCTCCGAAATGCCCTGG-CTTGCTATTCCCTTCTCTGATACGGAGAGCCGCCAACGTCTTCAGGAATTGTTCAAAGTAAGAGGGATCCCTAAACTCGTCATTTTTGATGCTAATGGTAE	BTTCTTCTGATAGAGATGATGAATCCTTCAACACATACTTCTCCGAAATGCCCTGGTCTTGCTATTCCCTTCTCTGATACGGAGAGCCGCCAACGTCTTCAGGAATTGTTCAAAGTAAGAGGGATCCCTAAACTCGT--------------------E	3719	1	1	100	Indel:+1
C1	56f			3719	1	0	0	WT_like
C1	67f	BTTCTTCTGACGGAGACGATGAATCCTTCAACACATACTTCTCCGAAATGCCATGGCTTGCTATTCCCTTCTCTGATACGGAGACCCGCCAACGTCTTAAGAAAGTGTTCGAAGTAAGAGGGATCCCTAATCTTGTCATTTTTGATACGAATGGCAE	BTTCTTCTGACGGAGACGATGAATCCTTCAACACATACTTCTCCGAAATGCCATGG-TTGCTATTCCCTTCTCTGATACGGAGACCCGCCAACGTCTTAAGAAAGTGTTCGAAGTAAGAGGGATCCCTAATCTTGTCAT-----------------E	3719	3	2	66.66	Indel:-1
C1	67f			3719	3	1	33.34	WT_like
C1	76f	BTTCTTCTGACGGACACGATGAATTCTTCAACACATACTTCTCCGAAATGCCATGGCTTGCTATTCCCTTCTCTGATACGGAGAGCCGCCAACGTCTTCAGGAATTGTTCAAAGTAAGAGGGATCCCTAAACTCGTCATTTTTGATGCTAATGGTAE	BTTCTTCTGACGGACACGATGAATTCTTCAACACATACTTCTCCGAAATGCCATGG-TTGCTATTCCCTTCTCTGATACGGAGAGCCGCCAACGTCTTCAGGAATTGTTCAAAGTAAGAGGGATCCCTAAACTCGTCAT-----------------E	3719	1	1	100	Indel:-1
C1	76f			3719	1	0	0	WT_like
C1	1.2	BTTCTTCTGACAGAGATGATGAATCCTTCAACACATATTTCTCCGAAATGCCATGGCTTGCTATTCCCTTCTCTGATACGGAGACCCGCAAACGTCTTAAGGAAGTATTCAAAGTAAGAGGGATCCCTAATCTTGTCATAATTGGCCAE	BTTCTTCTGACAGAGATGATGAATCCTTCAACACATATTTCTCCGAAATGCCATGGCTTGCTATTCCCTTCTCTGATACGGAGACCCGCAAACGTCTTAAGGAAGTATTCAAAGTAAGAGGGATCCCTAATCTTGTCATA-TTGGCC-E	760	590	9	1.52	Indel:-1
C1	1.2	BTTCTTCTGACAGAGATGATGAATCCTTCAACACATATTTCTCCGAAATGCCATGGCTTGCTATTCCCTTCTCTGATACGGAGACCCGCAAACGTCTTAAGGAAGTATTCAAAGTAAGAGGGATCCCTAATCTTGTCATAATTGGCCAE	BTTCTTCTGACAGAGATGATGAATCCTTCAACACATATTTCTCCGAAATGCCATGGCTTGCTATTCCCTTCTCTGATACGGAGACCCGCAAACGTCTTAAGGAAGTATTCAAAGTAAGAGGGATCCCTAATCTTGTCA----------E	760	590	581	98.48	WT_like	noise
C1	1.5	BTTCTTCTGATAGAGATGATGAATCCTTCAACACATACTTCTCCGAAATGCCCTGG-CTTGCTATTCCCTTCTCTGATACGGAGACCCGCAAACGTCTTAAGGAAGTGTTCAAAGTAAGAGGGCTCCCTAATCTTGTCATTTTTGATGCGAATGGCAE	BTTCTTCTGATAGAGATGATGAATCCTTCAACACATACTTCTCCGAAATGCCCTGGTCTTGCTATTCCCTTCTCTGATACGGAGACCCGCAAACGTCTTAAGGAAGTGTTCAAAGTAAGAGGGCTCCCTAATCTTGTC-------------------E	760	9	9	100	Indel:+1
C1	1.5			760	9	0	0	WT_like
C1	1.7	BTTCTTCTGACGGACACGATGAATTCTTCAACACATACTTCTCCGAAATGCCATGGCTTGCTATTCCCTTCTCTGATACGGAGACCCGCCAACGTCTTAAGAAAGTGTTCGAAGTAAGAGGGATCCCTAATCTTGTCATTTTTGATACGAATGGCAE	BTTCTTCTGACGGACACGATGAATTCTTCAACACATACTTCTCCGAAATGCCATGG-TTGCTATTCCCTTCTCTGATACGGAGACCCGCCAACGTCTTAAGAAAGTGTTCGAAGTAAGAGGGATCCCTAATCTTGTCAT-----------------E	760	14	9	64.28	Indel:-1
C1	1.7	BTTCTTCTGACGGACACGATGAATTCTTCAACACATACTTCTCCGAAATGCCATGGCTTGCTATTCCCTTCTCTGATACGGAGACCCGCCAACGTCTTAAGAAAGTGTTCGAAGTAAGAGGGATCCCTAATCTTGTCATTTTTGATACGAATGGCAE	BTTCTTCTGACGGACACGATGAATTCTTCAACACATACTTCTCCGAAATGCCATGGCTTGCTATTCCCTTCTCTGATACGGAGACCCGCCAACGTCTTAAGAAAGTGTTCGAAGTAAGAGGGATCCCTAATCTTGTCA------------------E	760	14	5	35.72	WT_like
C1	12f|42f	BTTCTTCTGACAGAGATGATGAATCCTTCAACACATATTTCTCCGAAATGCCCTGGCTTGCTATTCCCTTCTCTGATACGGAGACCCGCAAACGTCTTAAGGAAGTATTCAAAGTAAGAGGGATCCCTAATCTTGTCATAATTGGCCAE	BTTCTTCTGACAGAGATGATGAATCCTTCAACACATATTTCTCCGAAATGCCCTGG--TGCTATTCCCTTCTCTGATACGGAGACCCGCAAACGTCTTAAGGAAGTATTCAAAGTAAGAGGGATCCCTAATCTTGTCATA--------E	760	3	2	66.66	Indel:-2
C1	12f|42f			760	3	1	33.34	WT_like
C1	32f	BTTCTTCTGACGGAGACGATGAATCCTTCAACACATACTTCTCCGAAATGCCCTGGCTTGCTATTCCCTTCTCTGATACGGAGACCCGCAAACGTCTTAAGGAAGTATTCAAAGTAAGAGGGATCCCTAATCTTGTCATAATTGGCCAE	BTTCTTCTGACGGAGACGATGAATCCTTCAACACATACTTCTCCGAAATGCCCTGG-TTGCTATTCCCTTCTCTGATACGGAGACCCGCAAACGTCTTAAGGAAGTATTCAAAGTAAGAGGGATCCCTAATCTTGTCAT---------E	760	136	14	10.29	Indel:-1
C1	32f	BTTCTTCTGACGGAGACGATGAATCCTTCAACACATACTTCTCCGAAATGCCCTGGCTTGCTATTCCCTTCTCTGATACGGAGACCCGCAAACGTCTTAAGGAAGTATTCAAAGTAAGAGGGATCCCTAATCTTGTCATAATTGGCCAE	BTTCTTCTGACGGAGACGATGAATCCTTCAACACATACTTCTCCGAAATGCCCTGGCTTGCTATTCCCTTCTCTGATACGGAGACCCGCAAACGTCTTAAGGAAGTATTCAAAGTAAGAGGGATCCCTAATCTTGTCA----------E	760	136	122	89.71	WT_like
C1	72f	BTTCTTCTGACGGACACGATGAATTCTTCAACACATACTTCTCCGAAATGCCATGG-CTTGCTATTCCCTTCTCTGATACGGAGACCCGCAAACGTCTTAAGGAAGTATTCAAAGTAAGAGGGATCCCTAATCTTGTCATAATTGGCCAE	BTTCTTCTGACGGACACGATGAATTCTTCAACACATACTTCTCCGAAATGCCATGGACTTGCTATTCCCTTCTCTGATACGGAGACCCGCAAACGTCTTAAGGAAGTATTCAAAGTAAGAGGGATCCCTAATCTTGTC-----------E	760	2	2	100	Indel:+1
C1	72f			760	2	0	0	WT_like
C2	1.1|41f	BTTCTTCTGACAGAGATGATGAATCCTTCAACACATATTTCTCCGAAATGCCCTGGCTTGCTATTCCCTTCTCTGATACGGAGACCCGCAAACGTCTTAAGGAAGTGTTCAAAGTAAGAGGGATCCCAAATCTTGTCATTTTTGATGCGAATGGCAE	BTTCTTCTGACAGAGATGATGAATCCTTCAACACATATTTCTCCGAAATGCCCTGG-TTGCTATTCCCTTCTCTGATACGGAGACCCGCAAACGTCTTAAGGAAGTGTTCAAAGTAAGAGGGATCCCAAATCTTGTCAT-----------------E	2846	878	870	99.08	Indel:-1
C2	1.1|41f	BTTCTTCTGACAGAGATGATGAATCCTTCAACACATATTTCTCCGAAATGCCCTGGCTTGCTATTCCCTTCTCTGATACGGAGACCCGCAAACGTCTTAAGGAAGTGTTCAAAGTAAGAGGGATCCCAAATCTTGTCATTTTTGATGCGAATGGCAE	BTTCTTCTGACAGAGATGATGAATCCTTCAACACATATTTCTCCGAAATGCCCTGGCTTGCTATTCCCTTCTCTGATACGGAGACCCGCAAACGTCTTAAGGAAGTGTTCAAAGTAAGAGGGATCCCAAATCTTGTCA------------------E	2846	878	8	0.92	WT_like
C2	1.3	BTTCTTCTGACGGAGACGATGAATCCTTCAACACATACTTCTCCGAAATGCCCTGGCTTGCTATTCCCTTCTCTGATACGGAGACCCGCAAACGTCTTAAGGAAGTGTTCAAAGTAAGAGGGATCCCTACTCTTGTCATTTTTGATACGAATGGCAE	BTTCTTCTGACGGAGACGATGAATCCTTCAACACATACTTCTCCGAAATGCCCTGGCT----ATTCCCTTCTCTGATACGGAGACCCGCAAACGTCTTAAGGAAGTGTTCAAAGTAAGAGGGATCCCTACTCTTGTCATTTT--------------E	2846	4	2	50	Indel:-4
C2	1.3	BTTCTTCTGACGGAGACGATGAATCCTTCAACACATACTTCTCCGAAATGCCCTGGCTTGCTATTCCCTTCTCTGATACGGAGACCCGCAAACGTCTTAAGGAAGTGTTCAAAGTAAGAGGGATCCCTACTCTTGTCATTTTTGATACGAATGGCAE	BTTCTTCTGACGGAGACGATGAATCCTTCAACACATACTTCTCCGAAATGCCCTGGCTTGCTATTCCCTTCTCTGATACGGAGACCCGCAAACGTCTTAAGGAAGTGTTCAAAGTAAGAGGGATCCCTACTCTTGTCA------------------E	2846	4	2	50	WT_like
C2	1.4|14f	BTTCTTCTGACAGAGATGATGAATCCTTCAACACATATTTCTCCGAAATGCCCTGGC-TTGCTATTCCCTTCTCTGATACGGAGACCCGCAAACGTCTTAAGGAAGTGTTCAAAGTAAGAGGGG-TCCCAAATCTTGTCATTTTTGATGCGAATGGCAE	BTTCTTCTGACAGAGATGATGAATCCTTCAACACATATTTCTCCGAAATGCCCTGGCCTTGCTATTCCCTTCTCTGATACGGAGACCCGCAAACGTCTTAAGGAAGTGTTCAAAGTAAG-GGGGATCCCAAATCTTGT--------------------E	2846	5	2	40	Indel:+1,-1,+1
C2	1.4|14f	BTTCTTCTGACAGAGATGATGAATCCTTCAACACATATTTCTCCGAAATGCCCTGGCTTGCTATTCCCTTCTCTGATACGGAGACCCGCAAACGTCTTAAGGAAGTGTTCAAAGTAAGAGGGGTCCCAAATCTTGTCATTTTTGATGCGAATGGCAE	BTTCTTCTGACAGAGATGATGAATCCTTCAACACATATTTCTCCGAAATGCCCTGGCTTGCTATTCCCTTCTCTGATACGGAGACCCGCAAACGTCTTAAGGAAGTGTTCAAAGTAAGAGGGGTCCCAAATCTTGTCA------------------E	2846	5	3	60	WT_like
C2	1.5	BTTCTTCTGATAGAGATGATGAATCCTTCAACACATACTTCTCCGAAATGCCCTGGCTTGCTATTCCCTTCTCTGATACGGAGACCCGCAAACGTCTTAAGGAAGTGTTCAAAGTAAGAGGGCTCCCTAATCTTGTCATTTTTGATGCGAATGGCAE	BTTCTTCTGATAGAGATGATGAATCCTTCAACACATACTTCTCCGAAATGCCCTGG-TTGCTATTCCCTTCTCTGATACGGAGACCCGCAAACGTCTTAAGGAAGTGTTCAAAGTAAGAGGGCTCCCTAATCTTGTCAT-----------------E	2846	711	707	99.43	Indel:-1
C2	1.5	BTTCTTCTGATAGAGATGATGAATCCTTCAACACATACTTCTCCGAAATGCCCTGGCTTGCTATTCCCTTCTCTGATACGGAGACCCGCAAACGTCTTAAGGAAGTGTTCAAAGTAAGAGGGCTCCCTAATCTTGTCATTTTTGATGCGAATGGCAE	BTTCTTCTGATAGAGATGATGAATCCTTCAACACATACTTCTCCGAAATGCCCTGGCTTGCTATTCCCTTCTCTGATACGGAGACCCGCAAACGTCTTAAGGAAGTGTTCAAAGTAAGAGGGCTCCCTAATCTTGTCA------------------E	2846	711	4	0.57	WT_like
C2	1.6	BTTCTTCTGACGGAGACGATGAATCCTTCAACACATACTTCTCCGAAATGCCATGGCTTGCTATTCCCTTCTCTGATACGGAGAGCCGCCAACGTCTTCAGGAATTGTTCAAAGTAAGAGGGATCCCTAAACTCGTCATTTTTGATGCTAATGGTAE	BTTCTTCTGACGGAGACGATGAATCCTTCAACACATACTTCTCCGAAATGCCATGG-TTGCTATTCCCTTCTCTGATACGGAGAGCCGCCAACGTCTTCAGGAATTGTTCAAAGTAAGAGGGATCCCTAAACTCGTCAT-----------------E	2846	12	11	91.66	Indel:-1
C2	1.6	BTTCTTCTGACGGAGACGATGAATCCTTCAACACATACTTCTCCGAAATGCCATGGCTTGCTATTCCCTTCTCTGATACGGAGAGCCGCCAACGTCTTCAGGAATTGTTCAAAGTAAGAGGGATCCCTAAACTCGTCATTTTTGATGCTAATGGTAE	BTTCTTCTGACGGAGACGATGAATCCTTCAACACATACTTCTCCGAAATGCCATGGCTTGCTATTCCCTTCTCTGATACGGAGAGCCGCCAACGTCTTCAGGAATTGTTCAAAGTAAGAGGGATCCCTAAACTCGTCA------------------E	2846	12	1	8.34	WT_like
C2	1.7	BTTCTTCTGACGGACACGATGAATTCTTCAACACATACTTCTCCGAAATGCCATGGCTTGCTATTCCCTTCTCTGATACGGAGACCCGCCAACGTCTTAAGAAAGTGTTCGAAGTAAGAGGGATCCCTAATCTTGTCATTTTTGATACGAATGGCAE	BTTCTTCTGACGGACACGATGAATTCTTCAACACATACTTCTCCGAAATGCCATGG-TTGCTATTCCCTTCTCTGATACGGAGACCCGCCAACGTCTTAAGAAAGTGTTCGAAGTAAGAGGGATCCCTAATCTTGTCAT-----------------E	2846	8	2	25	Indel:-1
C2	1.7	BTTCTTCTGACGGACACGATGAATTCTTCAACACATACTTCTCCGAAATGCCATGGCTTGCTATTCCCTTCTCTGATACGGAGACCCGCCAACGTCTTAAGAAAGTGTTCGAAGTAAGAGGGATCCCTAATCTTGTCATTTTTGATACGAATGGCAE	BTTCTTCTGACGGACACGATGAATTCTTCAACACATACTTCTCCGAAATGCCATGGCTTGCTATTCCCTTCTCTGATACGGAGACCCGCCAACGTCTTAAGAAAGTGTTCGAAGTAAGAGGGATCCCTAATCTTGTCA------------------E	2846	8	6	75	WT_like
C2	1.9a			2846	370	0	0
C2	1.9a	BTTCTTCTGACAGAGATGATGATCAGTCCTTCAATACGTCCTTCTCCAAAATGCCATGTCTTGCCATTCCATTTTCTGACACGGAGACCTGCAAACGTCTCAAGGAAGTGTTCAAAGTAAGAGGGATTCCTAATCTTGTCATTTTCGATGCTCATGE	BTTCTTCTGACAGAGATGATGATCAGTCCTTCAATACGTCCTTCTCCAAAATGCCATGTCTTGCCATTCCATTTTCTGACACGGAGACCTGCAAACGTCTCAAGGAAGTGTTCAAAGTAAGAGGGATTCCTAATCTTG------------------E	2846	370	370	100	WT_like
C2	1.9m	BTTCTTCTGACAGAGATGATCAGTCCTTCAATACGTCCTTCTCCAAAATGCCATGTCTTGCCATTCCATTTTCTGATACGGAGACCTGCAAACGTCTCAAGGAAGTGTTCAAAAAGTAAGAGGGATTCCTAATCTTGTCATTTTCGATGCTCATGGE	BTTCTTCTGACAGAGATGATCAGTCCTTCAATACGTCCTTCTCCAAAATGCCATGTCTTGCCATTCCATTT-CTGATACGGAGACCTGCAAACGTCTCAAGGAAGTGTTCAAAAAGTAAGAGGGATTCCTAATCTTGT------------------E	2846	329	2	0.6	Indel:-1
C2	1.9m	BTTCTTCTGACAGAGATGATCAGTCCTTCAATACGTCCTTCTCCAAAATGCCATGTCTTGCCATTCCATTTTCTGATACGGAGACCTGCAAACGTCTCAAGGAAGTGTTCAAAAAGTAAGAGGGATTCCTAATCTTGTCATTTTCGATGCTCATGGE	BTTCTTCTGACAGAGATGATCAGTCCTTCAATACGTCCTTCTCCAAAATGCCATGTCTTGCCATTCCATTTTCTGATACGGAGACCTGCAAACGTCTCAAGGAAGTGTTCAAAAAGTAAGAGGGATTCCTAATCTTGT------------------E	2846	329	327	99.4	WT_like
C2	17f|47f	BTTCTTCTGACAGAGATGATGAATCCTTCAACACATATTTCTCCGAAATGCCCTGGC-TTGCTATTCCCTTCTCTGATACGGAGACCCGCCAACGTCTTAAGAAAGTGTTCGAAGTAAGAGGGATCCCTAATCTTGTCATTTTTGATACGAATGGCAE	BTTCTTCTGACAGAGATGATGAATCCTTCAACACATATTTCTCCGAAATGCCCTGGCCTTGCTATTCCCTTCTCTGATACGGAGACCCGCCAACGTCTTAAGAAAGTGTTCGAAGTAAGAGGGATCCCTAATCTTGT--------------------E	2846	11	11	100	Indel:+1
C2	17f|47f			2846	11	0	0	WT_like
C2	21f	BTTCTTCTGACAGAGATGATGAATCCTTCAACACATATTTCTCCGAAATGCCATGGCTTGCTATTCCCTTCTCTGATACGGAGACCCGCAAACGTCTTAAGGAAGTGTTCAAAGTAAGAGGGATCCCAAATCTTGTCATTTTTGATGCGAATGGCAE	BTTCTTCTGACAGAGATGATGAATCCTTCAACACATATTTCTCCGAAATGCCATGG-TTGCTATTCCCTTCTCTGATACGGAGACCCGCAAACGTCTTAAGGAAGTGTTCAAAGTAAGAGGGATCCCAAATCTTGTCAT-----------------E	2846	14	14	100	Indel:-1
C2	21f			2846	14	0	0	WT_like
C2	36f	BTTCTTCTGACGGAGACGATGAATCCTTCAACACATACTTCTCCGAAATGCCCTGGCTTGCTATTCCCTTCTCTGATACGGAGAGCCGCCAACGTCTTCAGGAATTGTTCAAAGTAAGAGGGATCCCTAAACTCGTCATTTTTGATGCTAATGGTAE	BTTCTTCTGACGGAGACGATGAATCCTTCAACACATACTTCTCCGAAATGCCCTG--------------------ATACGGAGAGCCGCCAACGTCTTCAGGAATTGTTCAAAGTAAGAGGGATCCCTAAACTCGTCATTTTTGATGCTAATGGTAE	2846	21	21	100	Indel:-20
C2	36f			2846	21	0	0	WT_like
C2	51f	BTTCTTCTGATAGAGATGATGAATCCTTCAACACATACTTCTCCGAAATGCCCTGGCTTGCTATTCCCTTCTCTGATACGGAGACCCGCAAACGTCTTAAGGAAGTGTTCAAAGTAAGAGGGATCCCAAATCTTGTCATTTTTGATGCGAATGGCAE	BTTCTTCTGATAGAGATGATGAATCCTTCAACACATACTTCTCCGAAATGCCCTGG-TTGCTATTCCCTTCTCTGATACGGAGACCCGCAAACGTCTTAAGGAAGTGTTCAAAGTAAGAGGGATCCCAAATCTTGTCAT-----------------E	2846	2	1	50	Indel:-1
C2	51f			2846	2	1	50	WT_like
C2	54f	BTTCTTCTGATAGAGATGATGAATCCTTCAACACATACTTCTCCGAAATGCCCTGGCTTGCTATTCCCTTCTCTGATACGGAGACCCGCAAACGTCTTAAGGAAGTGTTCAAAGTAAGAGGGGTCCCAAATCTTGTCATTTTTGATGCGAATGGCAE	BTTCTTCTGATAGAGATGATGAATCCTTCAACACATACTTCTCCGAAATGCCCT-----------CCCTTCTCTGATACGGAGACCCGCAAACGTCTTAAGGAAGTGTTCAAAGTAAGAGGGGTCCCAAATCTTGTCATTTTTGATGCG-------E	2846	4	4	100	Indel:-11
C2	54f			2846	4	0	0	WT_like
C2	63f	BTTCTTCTGACGGAGACGATGAATCCTTCAACACATACTTCTCCGAAATGCCATGGC-TTGCTATTCCCTTCTCTGATACGGAGACCCGCAAACGTCTTAAGGAAGTGTTCAAAGTAAGAGGGATCCCTACTCTTGTCATTTTTGATACGAATGGCAE	BTTCTTCTGACGGAGACGATGAATCCTTCAACACATACTTCTCCGAAATGCCATGGCCTTGCTATTCCCTTCTCTGATACGGAGACCCGCAAACGTCTTAAGGAAGTGTTCAAAGTAAGAGGGATCCCTACTCTTGT--------------------E	2846	1	1	100	Indel:+1
C2	63f			2846	1	0	0	WT_like
C2	73f	BTTCTTCTGACGGACACGATGAATTCTTCAACACATACTTCTCCGAAATGCCATGGCTTGCTATTCCCTTCTCTGATACGGAGACCCGCAAACGTCTTAAGGAAGTGTTCAAAGTAAGAGGGATCCCTACTCTTGTCATTTTTGATACGAATGGCAE	BTTCTTCTGACGGACACGATGAATTCTTCAACACATACTTCTCCGAAATGCCATGG-TTGCTATTCCCTTCTCTGATACGGAGACCCGCAAACGTCTTAAGGAAGTGTTCAAAGTAAGAGGGATCCCTACTCTTGTCAT-----------------E	2846	472	471	99.78	Indel:-1
C2	73f			2846	472	1	0.22	WT_like
C2	1.2	BTTCTTCTGACAGAGATGATGAATCCTTCAACACATATTTCTCCGAAATGCCATGGCTTGCTATTCCCTTCTCTGATACGGAGACCCGCAAACGTCTTAAGGAAGTATTCAAAGTAAGAGGGATCCCTAATCTTGTCATAATTGGCCAE	BTTCTTCTGACAGAGATGATGAATCCT-CAACACATATTTCTCCGAAATGCCATGGCTTGCTATTCCCTTCTCTGATACGGAGACCCGCAAACGTCTTAAGGAAGTATTCAAAGTAAGAGGGATCCCTAATCTTGTCAT---------E	365	329	23	6.99	Indel:-1
C2	1.2	BTTCTTCTGACAGAGATGATGAATCCTTCAACACATATTTCTCCGAAATGCCATGGCTTGCTATTCCCTTCTCTGATACGGAGACCCGCAAACGTCTTAAGGAAGTATTCAAAGTAAGAGGGATCCCTAATCTTGTCATAATTGGCCAE	BTTCTTCTGACAGAGATGATGAATCCTTCAACACATATTTCTCCGAAATGCCATGGCTTGCTATTCCCTTCTCTGATACGGAGACCCGCAAACGTCTTAAGGAAGTATTCAAAGTAAGAGGGATCCCTAATCTTGTCA----------E	365	329	306	93.01	WT_like
C2	1.5	BTTCTTCTGATAGAGATGATGAATCCTTCAACACATACTTCTCCGAAATGCCCTGGCTTGCTATTCCCTTCTCTGATACGGAGACCCGCAAACGTCTTAAGGAAGTGTTCAAAGTAAGAGGGCTCCCTAATCTTGTCATTTTTGATGCGAATGGCAE	BTTCTTCTGATAGAGATGATGAATCCTTCAACACATACTTCTCCGAAATGCCCTGG-TTGCTATTCCCTTCTCTGATACGGAGACCCGCAAACGTCTTAAGGAAGTGTTCAAAGTAAGAGGGCTCCCTAATCTTGTCAT-----------------E	365	20	20	100	Indel:-1
C2	1.5			365	20	0	0	WT_like
C2	1.7	BTTCTTCTGACGGACACGATGAATTCTTCAACACATACTTCTCCGAAATGCCATGGCTTGCTATTCCCTTCTCTGATACGGAGACCCGCCAACGTCTTAAGAAAGTGTTCGAAGTAAGAGGGATCCCTAATCTTGTCATTTTTGATACGAATGGCAE	BTTCTTCTGACGGACACGATGAATTCTTCAACACATACTTCTCCGAAATGCCATGGCTTGCTATTCCCTTCTCTGATACGGAGACCCGCCAACGTCTTAAGAAAGTGTTCGAAGTAAGAGGGATCCCTA-TCTTGTCAT-----------------E	365	2	1	50	Indel:-1
C2	1.7	BTTCTTCTGACGGACACGATGAATTCTTCAACACATACTTCTCCGAAATGCCATGGCTTGCTATTCCCTTCTCTGATACGGAGACCCGCCAACGTCTTAAGAAAGTGTTCGAAGTAAGAGGGATCCCTAATCTTGTCATTTTTGATACGAATGGCAE	BTTCTTCTGACGGACACGATGAATTCTTCAACACATACTTCTCCGAAATGCCATGGCTTGCTATTCCCTTCTCTGATACGGAGACCCGCCAACGTCTTAAGAAAGTGTTCGAAGTAAGAGGGATCCCTAATCTTGTCA------------------E	365	2	1	50	WT_like
C2	32f	BTTCTTCTGACGGAGACGATGAATCCTTCAACACATACTTCTCCGAAATGCCCTGGCTTGCTATTCCCTTCTCTGATACGGAGACCCGCAAACGTCTTAAGGAAGTATTCAAAGTAAGAGGGATCCCTAATCTTGTCATAATTGGCCAE	BTTCTTCTGACGGAGACGATGAATCCTTCAACACATACTTCTCCGAAATGCCCTGG-TTGCTATTCCCTTCTCTGATACGGAGACCCGCAAACGTCTTAAGGAAGTATTCAAAGTAAGAGGGATCCCTAATCTTGTCAT---------E	365	11	2	18.18	Indel:-1
C2	32f	BTTCTTCTGACGGAGACGATGAATCCTTCAACACATACTTCTCCGAAATGCCCTGGCTTGCTATTCCCTTCTCTGATACGGAGACCCGCAAACGTCTTAAGGAAGTATTCAAAGTAAGAGGGATCCCTAATCTTGTCATAATTGGCCAE	BTTCTTCTGACGGAGACGATGAATCCTTCAACACATACTTCTCCGAAATGCCCTGGCTTGCTATTCCCTTCTCTGATACGGAGACCCGCAAACGTCTTAAGGAAGTATTCAAAGTAAGAGGGATCCCTAATCTTGTCATAATTGGCC-E	365	11	9	81.82	WT_like
C5	1.1|41f	BTTCTTCTGACAGAGATGATGAATCCTTCAACACATATTTCTCCGAAATGCCCTGGCTTGCTATTCCCTTCTCTGATACGGAGACCCGCAAACGTCTTAAGGAAGTGTTCAAAGTAAGAGGGATCCCAAATCTTGTCATTTTTGATGCGAATGGCAE	BTTCTTCTGACAGAGATGATGAATCCTTCAACACATATTTCTCCGAAATGCC----------ATTCCCTTCTCTGATACGGAGACCCGCAAACGTCTTAAGGAAGTGTTCAAAGTAAGAGGGATCCCAAATCTTGTCATTTTTGATG---------E	3576	7	3	42.85	Indel:-10
C5	1.1|41f	BTTCTTCTGACAGAGATGATGAATCCTTCAACACATATTTCTCCGAAATGCCCTGGCTTGCTATTCCCTTCTCTGATACGGAGACCCGCAAACGTCTTAAGGAAGTGTTCAAAGTAAGAGGGATCCCAAATCTTGTCATTTTTGATGCGAATGGCAE	BTTCTTCTGACAGAGATGATGAATCCTTCAACACATATTTCTCCGAAATGCCCTGGCTTGCTATTCCCTTCTCTGATACGGAGACCCGCAAACGTCTTAAGGAAGTGTTCAAAGTAAGAGGGATCCCAAATCTTGTCA------------------E	3576	7	4	57.15	WT_like
C5	1.3
C5	1.3
C5	1.4|14f
C5	1.4|14f
C5	1.5	BTTCTTCTGATAGAGATGATGAATCCTTCAACACATACTTCTCCGAAATGCCCTGG-CTTGCTATTCCCTTCTCTGATACGGAGACCCGCAAACGTCTTAAGGAAGTGTTCAAAGTAAGAGGGCTCCCTAATCTTGTCATTTTTGATGCGAATGGCAE	BTTCTTCTGATAGAGATGATGAATCCTTCAACACATACTTCTCCGAAATGCCCTGGTCTTGCTATTCCCTTCTCTGATACGGAGACCCGCAAACGTCTTAAGGAAGTGTTCAAAGTAAGAGGGCTCCCTAATCTTGT--------------------E	3576	650	648	99.69	Indel:+1
C5	1.5			3576	650	2	0.31	WT_like
C5	1.6	BTTCTTCTGACGGAGACGATGAATCCTTCAACACATACTTCTCCGAAATGCCATGGCTTGCTATTCCCTTCTCTGATACGGAGAGCCGCCAACGTCTTCAGGAATTGTTCAAAGTAAGAGGGATCCCTAAACTCGTCATTTTTGATGCTAATGGTAE	BTTCTTCTGACGGAGACGATGAATCCTTCAACACATACTTCTCCGAAATGCCATGG-TTGCTATTCCCTTCTCTGATACGGAGAGCCGCCAACGTCTTCAGGAATTGTTCAAAGTAAGAGGGATCCCTAAACTCGTCAT-----------------E	3576	923	919	99.56	Indel:-1
C5	1.6	BTTCTTCTGACGGAGACGATGAATCCTTCAACACATACTTCTCCGAAATGCCATGGCTTGCTATTCCCTTCTCTGATACGGAGAGCCGCCAACGTCTTCAGGAATTGTTCAAAGTAAGAGGGATCCCTAAACTCGTCATTTTTGATGCTAATGGTAE	B----------------------------------------------------------------------------------------------------GAATTGTTCAAAGTAAGAGGGATCCCTAAACTCGTCATTTTTGATGCTAATGGTAE	3576	923	4	0.44	WT_like
C5	1.7	BTTCTTCTGACGGACACGATGAATTCTTCAACACATACTTCTCCGAAATGCCATGGCTTGCTATTCCCTTCTCTGATACGGAGACCCGCCAACGTCTTAAGAAAGTGTTCGAAGTAAGAGGGATCCCTAATCTTGTCATTTTTGATACGAATGGCAE	BTTCTTCTGACGGACACGATGAATTCTTCAACACATACTTCTCCGAAATGCCATGG-TTGCTATTCCCTTCTCTGATACGGAGACCCGCCAACGTCTTAAGAAAGTGTTCGAAGTAAGAGGGATCCCTAATCTTGTCAT-----------------E	3576	484	483	99.79	Indel:-1
C5	1.7			3576	484	1	0.21	WT_like
C5	1.9a	BTTCTTCTGACAGAGATGATGATCAGTCCTTCAATACGTCCTTCTCCAAAATGCCATGTCTTGCCATTCCATTTTCTGACACGGAGACCTGCAAACGTCTCAAGGAAGTGTTCAAAGTAAGAGGGATTCCTAATCTTGTCATTTTCGATGCTCATGE	BTTCTTCTGACAGAGATGATGATCAGTCCTTCAATACGTCCTTCTCCAAAATGCCATGTCTTGCCAT-CCATTTTCTGACACGGAGACCTGCAAACGTCTCAAGGAAGTGTTCAAAGTAAGAGGGATTCCTAATCTTGT-----------------E	3576	387	1	0.25	Indel:-1
C5	1.9a	BTTCTTCTGACAGAGATGATGATCAGTCCTTCAATACGTCCTTCTCCAAAATGCCATGTCTTGCCATTCCATTTTCTGACACGGAGACCTGCAAACGTCTCAAGGAAGTGTTCAAAGTAAGAGGGATTCCTAATCTTGTCATTTTCGATGCTCATGE	BTTCTTCTGACAGAGATGATGATCAGTCCTTCAATACGTCCTTCTCCAAAATGCCATGTCTTGCCATTCCATTTTCTGACACGGAGACCTGCAAACGTCTCAAGGAAGTGTTCAAAGTAAGAGGGATTCCTAATCTTG------------------E	3576	387	386	99.75	WT_like
C5	1.9m	BTTCTTCTGACAGAGATGATCAGTCCTTCAATACGTCCTTCTCCAAAATGCCATGTCTTGCCATTCCATTTTCTGATACGGAGACCTGCAAACGTCTCAAGGAAGTGTTCAAAAAGTAAGAGGGATTCCTAATCTTGTCATTTTCGATGCTCATGGE	BTTCTTCTGACAGAGATGATCAGTC-TTCAATACGTCCTTCTCCAAAATGCCATGTCTTGCCATTCCATTTTCTGATACGGAGACCTGCAAACGTCTCAAGGAAGTGTTCAAAAAGTAAGAGGGATTCCTAATCTTGT------------------E	3576	282	1	0.35	Indel:-1
C5	1.9m	BTTCTTCTGACAGAGATGATCAGTCCTTCAATACGTCCTTCTCCAAAATGCCATGTCTTGCCATTCCATTTTCTGATACGGAGACCTGCAAACGTCTCAAGGAAGTGTTCAAAAAGTAAGAGGGATTCCTAATCTTGTCATTTTCGATGCTCATGGE	BTTCTTCTGACAGAGATGATCAGTCCTTCAATACGTCCTTCTCCAAAATGCCATGTCTTGCCATTCCATTTTCTGATACGGAGACCTGCAAACGTCTCAAGGAAGTGTTCAAAAAGTAAGAGGGATTCCTAATCTTGT------------------E	3576	282	281	99.65	WT_like
C5	21f	BTTCTTCTGACAGAGATGATGAATCCTTCAACACATATTTCTCCGAAATGCCATGGCTTGCTATTCCCTTCTCTGATACGGAGACCCGCAAACGTCTTAAGGAAGTGTTCAAAGTAAGAGGGATCCCAAATCTTGTCATTTTTGATGCGAATGGCAE	BTTCTTCTGACAGAGATGATGAATCCTTCAACACATATTTCTCCGAAATGCCATGG-TTGCTATTCCCTTCTCTGATACGGAGACCCGCAAACGTCTTAAGGAAGTGTTCAAAGTAAGAGGGATCCCAAATCTTGTCAT-----------------E	3576	833	35	4.2	Indel:-1
C5	21f	BTTCTTCTGACAGAGATGATGAATCCTTCAACACATATTTCTCCGAAATGCCATGGCTTGCTATTCCCTTCTCTGATACGGAGACCCGCAAACGTCTTAAGGAAGTGTTCAAAGTAAGAGGGATCCCAAATCTTGTCATTTTTGATGCGAATGGCAE	BTTCTTCTGACAGAGATGATGAATCCTTCAACACATATTTCTCCGAAATGCCATGGCTTGCTATTCCCTTCTCTGATACGGAGACCCGCAAACGTCTTAAGGAAGTGTTCAAAGTAAGAGGGATCCCAAATCTTGTCA------------------E	3576	833	798	95.8	WT_like
C5	36f	BTTCTTCTGACGGAGACGATGAATCCTTCAACACATACTTCTCCGAAATGCCCTGGCTTGCTATTCCCTTCTCTGATACGGAGAGCCGCCAACGTCTTCAGGAATTGTTCAAAGTAAGAGGGATCCCTAAACTCGTCATTTTTGATGCTAATGGTAE	BTTCTTCTGACGGAGACGATGAATCCTTCAACACATACTTCTCCGAAATGCCCTGG-TTGCTATTCCCTTCTCTGATACGGAGAGCCGCCAACGTCTTCAGGAATTGTTCAAAGTAAGAGGGATCCCTAAACTCGTCATT----------------E	3576	5	3	60	Indel:-1
C5	36f			3576	5	2	40	WT_like
C5	1.2	BTTCTTCTGACAGAGATGATGAATCCTTCAACACATATTTCTCCGAAATGCCATGGCTTGCTATTCCCTTCTCTGATACGGAGACCCGCAAACGTCTTAAGGAAGTATTCAAAGTAAGAGGGATCCCTAATCTTGTCATAATTGGCCAE	BTTCTTCTGACAGAGATGATGAATCCTTCAACACATATTTCTCCGAAATGCCATGG-TTGCTATTCCCTTCTCTGATACGGAGACCCGCAAACGTCTTAAGGAAGTATTCAAAGTAAGAGGGATCCCTAATCTTGTCAT---------E	568	343	12	3.49	Indel:-1
C5	1.2	BTTCTTCTGACAGAGATGATGAATCCTTCAACACATATTTCTCCGAAATGCCATGGCTTGCTATTCCCTTCTCTGATACGGAGACCCGCAAACGTCTTAAGGAAGTATTCAAAGTAAGAGGGATCCCTAATCTTGTCATAATTGGCCAE	BTTCTTCTGACAGAGATGATGAATCCTTCAACACATATTTCTCCGAAATGCCATGGCTTGCTATTCCCTTCTCTGATACGGAGACCCGCAAACGTCTTAAGGAAGTATTCAAAGTAAGAGGGATCCCTAATCTTGTCA----------E	568	343	331	96.51	WT_like
C5	1.5	BTTCTTCTGATAGAGATGATGAATCCTTCAACACATACTTCTCCGAAATGCCCTGG-CTTGCTATTCCCTTCTCTGATACGGAGACCCGCAAACGTCTTAAGGAAGTGTTCAAAGTAAGAGGGCTCCCTAATCTTGTCATTTTTGATGCGAATGGCAE	BTTCTTCTGATAGAGATGATGAATCCTTCAACACATACTTCTCCGAAATGCCCTGGTCTTGCTATTCCCTTCTCTGATACGGAGACCCGCAAACGTCTTAAGGAAGTGTTCAAAGTAAGAGGGCTCCCTAATCTTGTC-------------------E	568	103	102	99.02	Indel:+1
C5	1.5	BTTCTTCTGATAGAGATGATGAATCCTTCAACACATACTTCTCCGAAATGCCCTGGCTTGCTATTCCCTTCTCTGATACGGAGACCCGCAAACGTCTTAAGGAAGTGTTCAAAGTAAGAGGGCTCCCTAATCTTGTCATTTTTGATGCGAATGGCAE	BTTCTTCTGATAGAGATGATGAATCCTTCAACACATACTTCTCCGAAATGCCCTGGCTTGCTATTCCCTTCTCTGATACGGAGACCCGCAAACGTCTTAAGGAAGTGTTCAAAGTAAGAGGGCTCCCTAATCTTGTCA------------------E	568	103	1	0.98	WT_like
C5	1.7	BTTCTTCTGACGGACACGATGAATTCTTCAACACATACTTCTCCGAAATGCCATGGCTTGCTATTCCCTTCTCTGATACGGAGACCCGCCAACGTCTTAAGAAAGTGTTCGAAGTAAGAGGGATCCCTAATCTTGTCATTTTTGATACGAATGGCAE	BTTCTTCTGACGGACACGATGAATTCTTCAACACATACTTCTCCGAAATGCCATGG-TTGCTATTCCCTTCTCTGATACGGAGACCCGCCAACGTCTTAAGAAAGTGTTCGAAGTAAGAGGGATCCCTAATCTTGTCAT-----------------E	568	94	92	97.87	Indel:-1
C5	1.7	BTTCTTCTGACGGACACGATGAATTCTTCAACACATACTTCTCCGAAATGCCATGGCTTGCTATTCCCTTCTCTGATACGGAGACCCGCCAACGTCTTAAGAAAGTGTTCGAAGTAAGAGGGATCCCTAATCTTGTCATTTTTGATACGAATGGCAE	BTTCTTCTGACGGACACGATGAATTCTTCAACACATACTTCTCCGAAATGCCATGGCTTGCTATTCCCTTCTCTGATACGGAGACCCGCCAACGTCTTAAGAAAGTGTTCGAAGTAAGAGGGATCCCTAATCTTGTCA------------------E	568	94	2	2.13	WT_like
C5	12f|42f	BTTCTTCTGACAGAGATGATGAATCCTTCAACACATATTTCTCCGAAATGCCCTGGCTTGCTATTCCCTTCTCTGATACGGAGACCCGCAAACGTCTTAAGGAAGTATTCAAAGTAAGAGGGATCCCTAATCTTGTCATAATTGGCCAE	BTTCTTCTGACAGAGATGATGAATCCTTCAACACATATTTCTCCGAAATGCCCTGG--TGCTATTCCCTTCTCTGATACGGAGACCCGCAAACGTCTTAAGGAAGTATTCAAAGTAAGAGGGATCCCTAATCTTGTCATAATTGGCC-E	568	4	4	100	Indel:-2
C5	12f|42f			568	4	0	0	WT_like
C5	21f			568	1	0	0
C5	21f	BTTCTTCTGACAGAGATGATGAATCCTTCAACACATATTTCTCCGAAATGCCATGGCTTGCTATTCCCTTCTCTGATACGGAGACCCGCAAACGTCTTAAGGAAGTGTTCAAAGTAAGAGGGATCCCAAATCTTGTCATTTTTGATGCGAATGGCAE	BTTCTTCTGACAGAGATGATGAATCCTTCAACACATATTTCTCCGAAATGCCATGGCTTGCTATTCCCTTCTCTGATACGGAGACCCGCAAACGTCTTAAGGAAGTGTTCAAAGTAAGAGGGATCCCAAATCTTGTCA------------------E	568	1	1	100	WT_like
C5	52f	BTTCTTCTGATAGAGATGATGAATCCTTCAACACATACTTCTCCGAAATGCCCTGGCTTGCTATTCCCTTCTCTGATACGGAGACCCGCAAACGTCTTAAGGAAGTATTCAAAGTAAGAGGGATCCCTAATCTTGTCATAATTGGCCAE	BTTCTTCTGATAGAGATGATGAATCCTTCAACACATACTTCTCCGAAATG--------------------------------------------------------------------------CCCTAATCTTGTCATAATTGGCC-E	568	6	4	66.66	Indel:-74
C5	52f			568	6	2	33.34	WT_like
C5	65f	BTTCTTCTGACGGAGACGATGAATCCTTCAACACATACTTCTCCGAAATGCCATGGCTTGCTATTCCCTTCTCTGATACGGAGACCCGCAAACGTCTTAAGGAAGTGTTCAAAGTAAGAGGGCTCCCTAATCTTGTCATTTTTGATGCGAATGGCAE	BTTCTTCTGACGGAGACGATGAATCCTTCAACACATACTTCTCCGAAATGCCAT----TGCTATTCCCTTCTCTGATACGGAGACCCGCAAACGTCTTAAGGAAGTGTTCAAAGTAAGAGGGCTCCCTAATCTTGTCATTTT--------------E	568	1	1	100	Indel:-4
C5	65f			568	1	0	0	WT_like
C7	1.1|41f	BTTCTTCTGACAGAGATGATGAATCCTTCAACACATATTTCTCCGAAATGCCCTGGCTTGCTATTCCCTTCTCTGATACGGAGACCCGCAAACGTCTTAAGGAAGTGTTCAAAGTAAGAGGGATCCCAAATCTTGTCATTTTTGATGCGAATGGCAE	BTTCTTCTGACAGAGATGATGAATCCTTCAACACATATTTCTCCGAAATGCCCTGG-TTGCTATTCCCTTCTCTGATACGGAGACCCGCAAACGTCTTAAGGAAGTGTTCAAAGTAAGAGGGATCCCAAATCTTGTCAT-----------------E	3148	4	3	75	Indel:-1
C7	1.1|41f	BTTCTTCTGACAGAGATGATGAATCCTTCAACACATATTTCTCCGAAATGCCCTGGCTTGCTATTCCCTTCTCTGATACGGAGACCCGCAAACGTCTTAAGGAAGTGTTCAAAGTAAGAGGGATCCCAAATCTTGTCATTTTTGATGCGAATGGCAE	BTTCTTCTGACAGAGATGATGAATCCTTCAACACATATTTCTCCGAAATGCCCTGGCTTGCTATTCCCTTCTCTGATACGGAGACCCGCAAACGTCTTAAGGAAGTGTTCAAAGTAAGAGGGATCCCAAATCTTGTCA------------------E	3148	4	1	25	WT_like
C7	1.3	BTTCTTCTGACGGAGACGATGAATCCTTCAACACATACTTCTCCGAAATGCCCTGGCTTGCTATTCCCTTCTCTGATACGGAGACCCGCAAACGTCTTAAGGAAGTGTTCAAAGTAAGAGGGATCCCTACTCTTGTCATTTTTGATACGAATGGCAE	BTTCTTCTGACGGAGACGATGAATCCTTCAACACATACTTCTCCGAAATGCCCTGG-TTGCTATTCCCTTCTCTGATACGGAGACCCGCAAACGTCTTAAGGAAGTGTTCAAAGTAAGAGGGATCCCTACTCTTGTCAT-----------------E	3148	8	6	75	Indel:-1
C7	1.3			3148	8	2	25	WT_like
C7	1.4|14f
C7	1.4|14f
C7	1.5	BTTCTTCTGATAGAGATGATGAATCCTTCAACACATACTTCTCCGAAATGCCCTGGCTTGCTATTCCCTTCTCTGATACGGAGACCCGCAAACGTCTTAAGGAAGTGTTCAAAGTAAGAGGGCTCCCTAATCTTGTCATTTTTGATGCGAATGGCAE	BTTCTTCTGATAGAGATGATGAATCCTTCAACACATACTTCTCCGAAATGCCCTGG-TTGCTATTCCCTTCTCTGATACGGAGACCCGCAAACGTCTTAAGGAAGTGTTCAAAGTAAGAGGGCTCCCTAATCTTGTCAT-----------------E	3148	3	1	33.33	Indel:-1
C7	1.5	BTTCTTCTGATAGAGATGATGAATCCTTCAACACATACTTCTCCGAAATGCCCTGGCTTGCTATTCCCTTCTCTGATACGGAGACCCGCAAACGTCTTAAGGAAGTGTTCAAAGTAAGAGGGCTCCCTAATCTTGTCATTTTTGATGCGAATGGCAE	BTTCTTCTGATAGAGATGATGAATCCTTCAACACATACTTCTCCGAAATGCCCTGGCTTGCTATTCCCTTCTCTGATACGGAGACCCGCAAACGTCTTAAGGAAGTGTTCAAAGTAAGAGGGCTCCCTAATCTTGTCA------------------E	3148	3	2	66.67	WT_like
C7	1.6	BTTCTTCTGACGGAGACGATGAATCCTTCAACACATACTTCTCCGAAATGCCATGGCTTGCTATTCCCTTCTCTGATACGGAGAGCCGCCAACGTCTTCAGGAATTGTTCAAAGTAAGAGGGATCCCTAAACTCGTCATTTTTGATGCTAATGGTAE	BTTCTTCTGACGGAGACGATGAATCCTTCAACACATACTTCTCCGAAATGCCATGG-TTGCTATTCCCTTCTCTGATACGGAGAGCCGCCAACGTCTTCAGGAATTGTTCAAAGTAAGAGGGATCCCTAAACTCGTCAT-----------------E	3148	17	3	17.64	Indel:-1
C7	1.6	BTTCTTCTGACGGAGACGATGAATCCTTCAACACATACTTCTCCGAAATGCCATGGCTTGCTATTCCCTTCTCTGATACGGAGAGCCGCCAACGTCTTCAGGAATTGTTCAAAGTAAGAGGGATCCCTAAACTCGTCATTTTTGATGCTAATGGTAE	BTTCTTCTGACGGAGACGATGAATCCTTCAACACATACTTCTCCGAAATGCCATGGCTTGCTATTCCCTTCTCTGATACGGAGAGCCGCCAACGTCTTCAGGAATTGTTCAAAGTAAGAGGGATCCCTAAACTCGTCA------------------E	3148	17	14	82.36	WT_like
C7	1.7			3148	2	0	0
C7	1.7	BTTCTTCTGACGGACACGATGAATTCTTCAACACATACTTCTCCGAAATGCCATGGCTTGCTATTCCCTTCTCTGATACGGAGACCCGCCAACGTCTTAAGAAAGTGTTCGAAGTAAGAGGGATCCCTAATCTTGTCATTTTTGATACGAATGGCAE	BTTCTTCTGACGGACACGATGAATTCTTCAACACATACTTCTCCGAAATGCCATGGCTTGCTATTCCCTTCTCTGATACGGAGACCCGCCAACGTCTTAAGAAAGTGTTCGAAGTAAGAGGGATCCCTAATCTTGTCA------------------E	3148	2	2	100	WT_like
C7	1.9a	BTTCTTCTGACAGAGATGATGATCAGTCCTTCAATACGTCCTTCTCCAAAATGCCATGTCTTGCCATTCCATTTTCTGACACGGAGACCTGCAAACGTCTCAAGGAAGTGTTCAAAGTAAGAGGGATTCCTAATCTTGTCATTTTCGATGCTCATGE	BTTCTTCTGACAGAGATGATGATCAGTCCTTCAATACGTCCTTCTCCAAAATGCCATGTCTTGCCATTCCATTTTCTGACACGGAGACCTGCAAACGTCTCAAGGAAGTGTTCAAAGTAAGAGGGATTCCTA-TCTTGT-----------------E	3148	920	6	0.65	Indel:-1
C7	1.9a	BTTCTTCTGACAGAGATGATGATCAGTCCTTCAATACGTCCTTCTCCAAAATGCCATGTCTTGCCATTCCATTTTCTGACACGGAGACCTGCAAACGTCTCAAGGAAGTGTTCAAAGTAAGAGGGATTCCTAATCTTGTCATTTTCGATGCTCATGE	BTTCTTCTGACAGAGATGATGATCAGTCCTTCAATACGTCCTTCTCCAAAATGCCATGTCTTGCCATTCCATTTTCTGACACGGAGACCTGCAAACGTCTCAAGGAAGTGTTCAAAGTAAGAGGGATTCCTAATCTTG------------------E	3148	920	914	99.35	WT_like
C7	1.9m	BTTCTT-CTGACAGAGATGATCAGTCCTTCAATACGTCCTTCTCCAAAATGCCATGTCTTGCCATTCCATTTTCTGATACGGAGACCTGCAAACGTCTCAAGGAAGTGTTCAAAAAGTAAGAGGGATTCCTAATCTTGTCATTTTCGATGCTCATGGE	BTTCTTCCTGACAGAGATGATCAGTCCTTCAATACGTCCTTCTCCAAAATGCCATGTCTTGCCATTCCATTTTCTGATACGGAGACCTGCAAACGTCTCAAGGAAGTGTTCAAAAAGTAAGAGGGATTCCTAATCTTG-------------------E	3148	713	4	0.56	Indel:+1
C7	1.9m	BTTCTTCTGACAGAGATGATCAGTCCTTCAATACGTCCTTCTCCAAAATGCCATGTCTTGCCATTCCATTTTCTGATACGGAGACCTGCAAACGTCTCAAGGAAGTGTTCAAAAAGTAAGAGGGATTCCTAATCTTGTCATTTTCGATGCTCATGGE	BTTCTTCTGACAGAGATGATCAGTCCTTCAATACGTCCTTCTCCAAAATGCCATGTCTTGCCATTCCATTTTCTGATACGGAGACCTGCAAACGTCTCAAGGAAGTGTTCAAAAAGTAAGAGGGATTCCTAATCTTGT------------------E	3148	713	709	99.44	WT_like
C7	63f	BTTCTTCTGACGGAGACGATGAATCCTTCAACACATACTTCTCCGAAATGCCATGGCTTGCTATTCCCTTCTCTGATACGGAGACCCGCAAACGTCTTAAGGAAGTGTTCAAAGTAAGAGGGATCCCTACTCTTGTCATTTTTGATACGAATGGCAE	BTTCTTCTGACGGAGACGATGAATCCTTCAACACATACTTCTCCGAAATGCCATGG-TTGCTATTCCCTTCTCTGATACGGAGACCCGCAAACGTCTTAAGGAAGTGTTCAAAGTAAGAGGGATCCCTACTCTTGTCAT-----------------E	3148	1479	1473	99.59	Indel:-1
C7	63f			3148	1479	6	0.41	WT_like
C7	1.2	BTTCTTCTGACAGAGATGATGAATCCTTCAACACATATTTCTCCGAAATGCCATGG-CTTGCTATTCCCTTCTCTGATACGGAGACCCGCAAACGTCTTAAGGAAGTATTCAAAGTAAGAGGGATCCCTAATCTTGTCATAATTGGCCAE	BTTCTTCTGACAGAGATGATGAATCCTTCAACACATATTTCTCCGAAATGCCATGGACTTGCTATTCCCTTCTCTGATACGGAGACCCGCAAACGTCTTAAGGAAGTATTCAAAGTAAGAGGGATCCCTAATCTTGTC-----------E	6323	6263	6145	98.11	Indel:+1
C7	1.2	BTTCTTCTGACAGAGATGATGAATCCTTCAACACATATTTCTCCGAAATGCCATGGCTTGCTATTCCCTTCTCTGATACGGAGACCCGCAAACGTCTTAAGGAAGTATTCAAAGTAAGAGGGATCCCTAATCTTGTCATAATTGGCCAE	BTTCTTCTGACAGAGATGATGAATCCTTCAACACATATTTCTCCGAAATGCCATGGCTTGCTATTCCCTTCTCTGATACGGAGACCCGCAAACGTCTTAAGGAAGTATTCAAAGTAAGAGGGATCCCTAATCTTGTCA----------E	6323	6263	118	1.89	WT_like
C7	32f	BTTCTTCTGACGGAGACGATGAATCCTTCAACACATACTTCTCCGAAATGCCCTGGCTTGCTATTCCCTTCTCTGATACGGAGACCCGCAAACGTCTTAAGGAAGTATTCAAAGTAAGAGGGATCCCTAATCTTGTCATAATTGGCCAE	BTTCTTCTGACGGAGACGATGAATCCTTCAACACATACTTCTCCGAAATGCCCTGG-TTGCTATTCCCTTCTCTGATACGGAGACCCGCAAACGTCTTAAGGAAGTATTCAAAGTAAGAGGGATCCCTAATCTTGTCAT---------E	6323	8	2	25	Indel:-1
C7	32f	BTTCTTCTGACGGAGACGATGAATCCTTCAACACATACTTCTCCGAAATGCCCTGGCTTGCTATTCCCTTCTCTGATACGGAGACCCGCAAACGTCTTAAGGAAGTATTCAAAGTAAGAGGGATCCCTAATCTTGTCATAATTGGCCAE	BTTCTTCTGACGGAGACGATGAATCCTTCAACACATACTTCTCCGAAATGCCCTGGCTTGCTATTCCCTTCTCTGATACGGAGACCCGCAAACGTCTTAAGGAAGTATTCAAAGTAAGAGGGATCCCTAATCTTGTCA----------E	6323	8	6	75	WT_like
C7	52f	BTTCTTCTGATAGAGATGATGAATCCTTCAACACATACTTCTCCGAAATGCCCTGGCTTGCTATTCCCTTCTCTGATACGGAGACCCGCAAACGTCTTAAGGAAGTATTCAAAGTAAGAGGGATCCCTAATCTTGTCATAATTGGCCAE	BTTCTTCTGATAGAGATGATGAATCCTTCAACACATACTTCTCCGAAATGCCCTGG-TTGCTATTCCCTTCTCTGATACGGAGACCCGCAAACGTCTTAAGGAAGTATTCAAAGTAAGAGGGATCCCTAATCTTGTCATAATTGGCC-E	6323	2	2	100	Indel:-1
C7	52f			6323	2	0	0	WT_like
C7	72f	BTTCTTCTGACGGACACGATGAATTCTTCAACACATACTTCTCCGAAATGCCATGGC-TTGCTATTCCCTTCTCTGATACGGAGACCCGCAAACGTCTTAAGGAAGTATTCAAAGTAAGAGGGATCCCTAATCTTGTCATAATTGGCCAE	BTTCTTCTGACGGACACGATGAATTCTTCAACACATACTTCTCCGAAATGCCATGGCCTTGCTATTCCCTTCTCTGATACGGAGACCCGCAAACGTCTTAAGGAAGTATTCAAAGTAAGAGGGATCCCTAATCTTGTC-----------E	6323	9	6	66.66	Indel:+1
C7	72f			6323	9	3	33.34	WT_like
C8	1.1|41f	BTTCTTCTGACAGAGATGATGAATCCTTCAACACATATTTCTCCGAAATGCCCTGGCTTGCTATTCCCTTCTCTGATACGGAGACCCGCAAACGTCTTAAGGAAGTGTTCAAAGTAAGAGGGATCCCAAATCTTGTCATTTTTGATGCGAATGGCAE	BTTCTTCTGACAGAGATGATGAATCCTTCAACACATATTTCTCCGAAATGCCCTGG-TTGCTATTCCCTTCTCTGATACGGAGACCCGCAAACGTCTTAAGGAAGTGTTCAAAGTAAGAGGGATCCCAAATCTTGTCAT-----------------E	4723	868	861	99.19	Indel:-1
C8	1.1|41f	BTTCTTCTGACAGAGATGATGAATCCTTCAACACATATTTCTCCGAAATGCCCTGGCTTGCTATTCCCTTCTCTGATACGGAGACCCGCAAACGTCTTAAGGAAGTGTTCAAAGTAAGAGGGATCCCAAATCTTGTCATTTTTGATGCGAATGGCAE	BTTCTTCTGACAGAGATGATGAATCCTTCAACACATATTTCTCCGAAATGCCCTGGCTTGCTATTCCCTTCTCTGATACGGAGACCCGCAAACGTCTTAAGGAAGTGTTCAAAGTAAGAGGGATCCCAAATCTTGTCA------------------E	4723	868	7	0.81	WT_like
C8	1.3
C8	1.3
C8	1.4|14f	BTTCTTCTGACAGAGATGATGAATCCTTCAACACATATTTCTCCGAAATGCCCTGGC-TTGCTATTCCCTTCTCTGATACGGAGACCCGCAAACGTCTTAAGGAAGTGTTCAAAGTAAGAGGGGTCCCAAATCTTGTCATTTTTGATGCGAATGGCAE	BTTCTTCTGACAGAGATGATGAATCCTTCAACACATATTTCTCCGAAATGCCCTGGCCTTGCTATTCCCTTCTCTGATACGGAGACCCGCAAACGTCTTAAGGAAGTGTTCAAAGTAAGAGGGGTCCCAAATCTTGT--------------------E	4723	860	860	100	Indel:+1
C8	1.4|14f			4723	860	0	0	WT_like
C8	1.5
C8	1.5
C8	1.6	BTTCTTCTGACGGAGACGATGAATCCTTCAACACATACTTCTCCGAAATGCCATGGCTTGCTATTCCCTTCTCTGATACGGAGAGCCGCCAACGTCTTCAGGAATTGTTCAAAGTAAGAGGGATCCCTAAACTCGTCATTTTTGATGCTAATGGTAE	BTTCTTCTGACGGAGACGATGAATCCTTCAACACATACTTCTCCGAAATGCCATGG--------------------TACGGAGAGCCGCCAACGTCTTCAGGAATTGTTCAAAGTAAGAGGGATCCCTAAACTCGTCATTTTTGATGCTAATGGTAE	4723	937	933	99.57	Indel:-20
C8	1.6			4723	937	4	0.43	WT_like
C8	1.7	BTTCTTCTGACGGACACGATGAATTCTTCAACACATACTTCTCCGAAATGCCATGGCTTGCTATTCCCTTCTCTGATACGGAGACCCGCCAACGTCTTAAGAAAGTGTTCGAAGTAAGAGGGATCCCTAATCTTGTCATTTTTGATACGAATGGCAE	BTTCTTCTGACGGACACGATGAATTCTTCAACACATACTTCTCCGAAATGCCATGG-TTGCTATTCCCTTCTCTGATACGGAGACCCGCCAACGTCTTAAGAAAGTGTTCGAAGTAAGAGGGATCCCTAATCTTGTCAT-----------------E	4723	3	2	66.66	Indel:-1
C8	1.7			4723	3	1	33.34	WT_like
C8	1.9a			4723	357	0	0
C8	1.9a	BTTCTTCTGACAGAGATGATGATCAGTCCTTCAATACGTCCTTCTCCAAAATGCCATGTCTTGCCATTCCATTTTCTGACACGGAGACCTGCAAACGTCTCAAGGAAGTGTTCAAAGTAAGAGGGATTCCTAATCTTGTCATTTTCGATGCTCATGE	BTTCTTCTGACAGAGATGATGATCAGTCCTTCAATACGTCCTTCTCCAAAATGCCATGTCTTGCCATTCCATTTTCTGACACGGAGACCTGCAAACGTCTCAAGGAAGTGTTCAAAGTAAGAGGGATTCCTAATCTTG------------------E	4723	357	357	100	WT_like
C8	1.9m			4723	317	0	0
C8	1.9m	BTTCTTCTGACAGAGATGATCAGTCCTTCAATACGTCCTTCTCCAAAATGCCATGTCTTGCCATTCCATTTTCTGATACGGAGACCTGCAAACGTCTCAAGGAAGTGTTCAAAAAGTAAGAGGGATTCCTAATCTTGTCATTTTCGATGCTCATGGE	BTTCTTCTGACAGAGATGATCAGTCCTTCAATACGTCCTTCTCCAAAATGCCATGTCTTGCCATTCCATTTTCTGATACGGAGACCTGCAAACGTCTCAAGGAAGTGTTCAAAAAGTAAGAGGGATTCCTAATCTTGT------------------E	4723	317	317	100	WT_like
C8	13f|43f	BTTCTTCTGACAGAGATGATGAATCCTTCAACACATATTTCTCCGAAATGCCCTGGC-TTGCTATTCCCTTCTCTGATACGGAGACCCGCAAACGTCTTAAGGAAGTGTTCAAAGTAAGAGGGATCCCTACTCTTGTCATTTTTGATACGAATGGCAE	BTTCTTCTGACAGAGATGATGAATCCTTCAACACATATTTCTCCGAAATGCCCTGGCCTTGCTATTCCCTTCTCTGATACGGAGACCCGCAAACGTCTTAAGGAAGTGTTCAAAGTAAGAGGGATCCCTACTCTTGT--------------------E	4723	1	1	100	Indel:+1
C8	13f|43f			4723	1	0	0	WT_like
C8	21f	BTTCTTCTGACAGAGATGATGAATCCTTCAACACATATTTCTCCGAAATGCCATGGCTTGCTATTCCCTTCTCTGATACGGAGACCCGCAAACGTCTTAAGGAAGTGTTCAAAGTAAGAGGGATCCCAAATCTTGTCATTTTTGATGCGAATGGCAE	BTTCTTCTGACAGAGATGATGAATCCTTCAACACATATTTCTCCGAAATGCCATGG-TTGCTATTCCCTTCTCTGATACGGAGACCCGCAAACGTCTTAAGGAAGTGTTCAAAGTAAGAGGGATCCCAAATCTTGTCAT-----------------E	4723	4	2	50	Indel:-1
C8	21f	BTTCTTCTGACAGAGATGATGAATCCTTCAACACATATTTCTCCGAAATGCCATGGCTTGCTATTCCCTTCTCTGATACGGAGACCCGCAAACGTCTTAAGGAAGTGTTCAAAGTAAGAGGGATCCCAAATCTTGTCATTTTTGATGCGAATGGCAE	BTTCTTCTGACAGAGATGATGAATCCTTCAACACATATTTCTCCGAAATGCCATGGCTTGCTATTCCCTTCTCTGATACGGAGACCCGCAAACGTCTTAAGGAAGTGTTCAAAGTAAGAGGGATCCCAAATCTTGTCA------------------E	4723	4	2	50	WT_like
C8	24f	BTTCTTCTGACAGAGATGATGAATCCTTCAACACATATTTCTCCGAAATGCCATGGC-TTGCTATTCCCTTCTCTGATACGGAGACCCGCAAACGTCTTAAGGAAGTGTTCAAAGTAAGAGGGGTCCCAAATCTTGTCATTTTTGATGCGAATGGCAE	BTTCTTCTGACAGAGATGATGAATCCTTCAACACATATTTCTCCGAAATGCCATGGCCTTGCTATTCCCTTCTCTGATACGGAGACCCGCAAACGTCTTAAGGAAGTGTTCAAAGTAAGAGGGGTCCCAAATCTTGT--------------------E	4723	3	1	33.33	Indel:+1
C8	24f			4723	3	2	66.67	WT_like
C8	31f	BTTCTTCTGACGGAGACGATGAATCCTTCAACACATACTTCTCCGAAATGCCCTGGCTTGCTATTCCCTTCTCTGATACGGAGACCCGCAAACGTCTTAAGGAAGTGTTCAAAGTAAGAGGGATCCCAAATCTTGTCATTTTTGATGCGAATGGCAE	BTTCTTCTGACGGAGACGATGAATCCTTCAACACATACTTCTCCGAAATGCCCTGG-TTGCTATTCCCTTCTCTGATACGGAGACCCGCAAACGTCTTAAGGAAGTGTTCAAAGTAAGAGGGATCCCAAATCTTGTCAT-----------------E	4723	1	1	100	Indel:-1
C8	31f			4723	1	0	0	WT_like
C8	36f	BTTCTTCTGACGGAGACGATGAATCCTTCAACACATACTTCTCCGAAATGCCCTGGCTTGCTATTCCCTTCTCTGATACGGAGAGCCGCCAACGTCTTCAGGAATTGTTCAAAGTAAGAGGGATCCCTAAACTCGTCATTTTTGATGCTAATGGTAE	BTTCTTCTGACGGAGACGATGAATCCTTCAACACATACTTCTCCGAAATGCCCTGG--------------------TACGGAGAGCCGCCAACGTCTTCAGGAATTGTTCAAAGTAAGAGGGATCCCTAAACTCGTCATTTTTGATGCTAATGGTAE	4723	4	1	25	Indel:-20
C8	36f			4723	4	3	75	WT_like
C8	51f	BTTCTTCTGATAGAGATGATGAATCCTTCAACACATACTTCTCCGAAATGCCCTGGCTTGCTATTCCCTTCTCTGATACGGAGACCCGCAAACGTCTTAAGGAAGTGTTCAAAGTAAGAGGGATCCCAAATCTTGTCATTTTTGATGCGAATGGCAE	BTTCTTCTGATAGAGATGATGAATCCTTCAACACATACTTCTCCGAAATGCCCTGG--TGCTATTCCCTTCTCTGATACGGAGACCCGCAAACGTCTTAAGGAAGTGTTCAAAGTAAGAGGGATCCCAAATCTTGTCATT----------------E	4723	1	1	100	Indel:-2
C8	51f			4723	1	0	0	WT_like
C8	53f	BTTCTTCTGATAGAGATGATGAATCCTTCAACACATACTTCTCCGAAATGCCCTGGC-TTGCTATTCCCTTCTCTGATACGGAGACCCGCAAACGTCTTAAGGAAGTGTTCAAAGTAAGAGGGATCCCTACTCTTGTCATTTTTGATACGAATGGCAE	BTTCTTCTGATAGAGATGATGAATCCTTCAACACATACTTCTCCGAAATGCCCTGGCCTTGCTATTCCCTTCTCTGATACGGAGACCCGCAAACGTCTTAAGGAAGTGTTCAAAGTAAGAGGGATCCCTACTCTTGT--------------------E	4723	546	543	99.45	Indel:+1
C8	53f			4723	546	3	0.55	WT_like
C8	54f	BTTCTTCTGATAGAGATGATGAATCCTTCAACACATACTTCTCCGAAATGCCCTGGCTTGCTATTCCCTTCTCTGATACGGAGACCCGCAAACGTCTTAAGGAAGTGTTCAAAGTAAGAGGGGTCCCAAATCTTGTCATTTTTGATGCGAATGGCAE	BTTCTTCTGATAGAGATGATGAATCCTTCAACACATACTTCTCCGAAATGCCCT-----------CCCTTCTCTGATACGGAGACCCGCAAACGTCTTAAGGAAGTGTTCAAAGTAAGAGGGGTCCCAAATCTTGTCATTTTTGATGCG-------E	4723	3	3	100	Indel:-11
C8	54f			4723	3	0	0	WT_like
C8	56f	BTTCTTCTGATAGAGATGATGAATCCTTCAACACATACTTCTCCGAAATGCCCTGGCTTGCTATTCCCTTCTCTGATACGGAGAGCCGCCAACGTCTTCAGGAATTGTTCAAAGTAAGAGGGATCCCTAAACTCGTCATTTTTGATGCTAATGGTAE	BTTCTTCTGATAGAGATGATGAATCCTTCAACACATACTTCTCCGAAATGCCCTGG-TTGCTATTCCCTTCTCTGATACGGAGAGCCGCCAACGTCTTCAGGAATTGTTCAAAGTAAGAGGGATCCCTAAACTCGTCAT-----------------E	4723	811	811	100	Indel:-1
C8	56f			4723	811	0	0	WT_like
C8	63f	BTTCTTCTGACGGAGACGATGAATCCTTCAACACATACTTCTCCGAAATGCCATGGC-TTGCTATTCCCTTCTCTGATACGGAGACCCGCAAACGTCTTAAGGAAGTGTTCAAAGTAAGAGGGATCCCTACTCTTGTCATTTTTGATACGAATGGCAE	BTTCTTCTGACGGAGACGATGAATCCTTCAACACATACTTCTCCGAAATGCCATGGCCTTGCTATTCCCTTCTCTGATACGGAGACCCGCAAACGTCTTAAGGAAGTGTTCAAAGTAAGAGGGATCCCTACTCTTGT--------------------E	4723	2	2	100	Indel:+1
C8	63f			4723	2	0	0	WT_like
C9	1.1|41f	BTTCTTCTGACAGAGATGATGAATCCTTCAACACATATTTCTCCGAAATGCCCTGGCTTGCTATTCCCTTCTCTGATACGGAGACCCGCAAACGTCTTAAGGAAGTGTTCAAAGTAAGAGGGATCCCAAATCTTGTCATTTTTGATGCGAATGGCAE	BTTCTTCTGACAGAGATGATGAATCCTTCAACACATATTTCTCCGAAATGCCCTGG-TTGCTATTCCCTTCTCTGATACGGAGACCCGCAAACGTCTTAAGGAAGTGTTCAAAGTAAGAGGGATCCCAAATCTTGTCAT-----------------E	3325	1445	1444	99.93	Indel:-1
C9	1.1|41f			3325	1445	1	0.07	WT_like
C9	1.3
C9	1.3
C9	1.4|14f	BTTCTTCTGACAGAGATGATGAATCCTTCAACACATATTTCTCCGAAATGCCCTGGCTTGCTATTCCCTTCTCTGATACGGAGACCCGCAAACGTCTTAAGGAAGTGTTCAAAGTAAGAGGGGTCCCAAATCTTGTCATTTTTGATGCGAATGGCAE	BTTCTTCTGACAGAGATGATGAATCCTTCAACACATATTTCTCCGAAATGCCCTGG-TTGCTATTCCCTTCTCTGATACGGAGACCCGCAAACGTCTTAAGGAAGTGTTCAAAGTAAGAGGGGTCCCAAATCTTGTCAT-----------------E	3325	3	3	100	Indel:-1
C9	1.4|14f			3325	3	0	0	WT_like
C9	1.5
C9	1.5
C9	1.6	BTTCTTCTGACGGAGACGATGAATCCTTCAACACATACTTCTCCGAAATGCCATGGCTTGCTATTCCCTTCTCTGATACGGAGAGCCGCCAACGTCTTCAGGAATTGTTCAAAGTAAGAGGGATCCCTAAACTCGTCATTTTTGATGCTAATGGTAE	BTTCTTCTGACGGAGACGATGAATCCTTCAACACATACTTCTCCGAAATGCCATGG-TTGCTATTCCCTTCTCTGATACGGAGAGCCGCCAACGTCTTCAGGAATTGTTCAAAGTAAGAGGGATCCCTAAACTCGTCAT-----------------E	3325	3	2	66.66	Indel:-1
C9	1.6			3325	3	1	33.34	WT_like
C9	1.7	BTTCTTCTGACGGACACGATGAATTCTTCAACACATACTTCTCCGAAATGCCATGG-CTTGCTATTCCCTTCTCTGATACGGAGACCCGCCAACGTCTTAAGAAAGTGTTCGAAGTAAGAGGGATCCCTAATCTTGTCATTTTTGATACGAATGGCAE	BTTCTTCTGACGGACACGATGAATTCTTCAACACATACTTCTCCGAAATGCCATGGACTTGCTATTCCCTTCTCTGATACGGAGACCCGCCAACGTCTTAAGAAAGTGTTCGAAGTAAGAGGGATCCCTAATCTTGT--------------------E	3325	844	842	99.76	Indel:+1
C9	1.7			3325	844	2	0.24	WT_like
C9	1.9a	BTTCTTCTGACAGAGATGATGATCAGTCCTTCAATACGTCCTTCTCCAAAATGCCATGTCTTGCCATTCCATTTTCTGACACGGAGACCTGCAAACGTCTCAAGGAAGTGTTCAAAGTAAGAGGGATTCCTAATCTTGTCATTTTCGATGCTCATGE	BTTCTTCTGACAGAGATGATGATCAGTCCTTCAATACGTCCTTCTCCAAAATGCCATGTCTTGCCATTCCATTTTCTGACACGGAGACCTGCAAACGTCTCAAGGAAGTGTTCAAAGTAAGAGGGATTCCTA-TCTTGT-----------------E	3325	516	1	0.19	Indel:-1
C9	1.9a	BTTCTTCTGACAGAGATGATGATCAGTCCTTCAATACGTCCTTCTCCAAAATGCCATGTCTTGCCATTCCATTTTCTGACACGGAGACCTGCAAACGTCTCAAGGAAGTGTTCAAAGTAAGAGGGATTCCTAATCTTGTCATTTTCGATGCTCATGE	BTTCTTCTGACAGAGATGATGATCAGTCCTTCAATACGTCCTTCTCCAAAATGCCATGTCTTGCCATTCCATTTTCTGACACGGAGACCTGCAAACGTCTCAAGGAAGTGTTCAAAGTAAGAGGGATTCCTAATCTTG------------------E	3325	516	515	99.81	WT_like
C9	1.9m	BTTCTTCTGACAGAGATGATCAGTCCTTCAATACGTCCTTCTCCAAAATGCCATGTCTTGCCATTCCATTTTCTGATACGGAGACCTGCAAACGTCTCAAGGAAGTGTTCAAAAAGTAAGAGGGATTCCTAATCTTGTCATTTTCGATGCTCATGGE	BTTCTTCTGACAGAGATGATCAGTCCTTCA-TACGTCCTTCTCCAAAATGCCATGTCTTGCCATTCCATTTTCTGATACGGAGACCTGCAAACGTCTCAAGGAAGTGTTCAAAAAGTAAGAGGGATTCCTAATCTTGT------------------E	3325	504	1	0.19	Indel:-1
C9	1.9m	BTTCTTCTGACAGAGATGATCAGTCCTTCAATACGTCCTTCTCCAAAATGCCATGTCTTGCCATTCCATTTTCTGATACGGAGACCTGCAAACGTCTCAAGGAAGTGTTCAAAAAGTAAGAGGGATTCCTAATCTTGTCATTTTCGATGCTCATGGE	BTTCTTCTGACAGAGATGATCAGTCCTTCAATACGTCCTTCTCCAAAATGCCATGTCTTGCCATTCCATTTTCTGATACGGAGACCTGCAAACGTCTCAAGGAAGTGTTCAAAAAGTAAGAGGGATTCCTAATCTTGT------------------E	3325	504	503	99.81	WT_like
C9	21f	BTTCTTCTGACAGAGATGATGAATCCTTCAACACATATTTCTCCGAAATGCCATGGCTTGCTATTCCCTTCTCTGATACGGAGACCCGCAAACGTCTTAAGGAAGTGTTCAAAGTAAGAGGGATCCCAAATCTTGTCATTTTTGATGCGAATGGCAE	BTTCTTCTGACAGAGATGATGAATCCTTCAACACATATTTCTCCGAAATGCCATGG-TTGCTATTCCCTTCTCTGATACGGAGACCCGCAAACGTCTTAAGGAAGTGTTCAAAGTAAGAGGGATCCCAAATCTTGTCAT-----------------E	3325	2	1	50	Indel:-1
C9	21f			3325	2	1	50	WT_like
C9	31f	BTTCTTCTGACGGAGACGATGAATCCTTCAACACATACTTCTCCGAAATGCCCTGGCTTGCTATTCCCTTCTCTGATACGGAGACCCGCAAACGTCTTAAGGAAGTGTTCAAAGTAAGAGGGATCCCAAATCTTGTCATTTTTGATGCGAATGGCAE	BTTCTTCTGACGGAGACGATGAATCCTTCAACACATACTTCTCCGAAATGCCCTGG-TTGCTATTCCCTTCTCTGATACGGAGACCCGCAAACGTCTTAAGGAAGTGTTCAAAGTAAGAGGGATCCCAAATCTTGTCAT-----------------E	3325	1	1	100	Indel:-1
C9	31f			3325	1	0	0	WT_like
C9	36f	BTTCTTCTGACGGAGACGATGAATCCTTCAACACATACTTCTCCGAAATGCCCTGGCTTGCTATTCCCTTCTCTGATACGGAGAGCCGCCAACGTCTTCAGGAATTGTTCAAAGTAAGAGGGATCCCTAAACTCGTCATTTTTGATGCTAATGGTAE	BTTCTTCTGACGGAGACGATGAATCCTTCAACACATACTTCTCCGAAATGCCCTG--------------------ATACGGAGAGCCGCCAACGTCTTCAGGAATTGTTCAAAGTAAGAGGGATCCCTAAACTCGTCATTTTTGATGCTAATGGTAE	3325	3	2	66.66	Indel:-20
C9	36f			3325	3	1	33.34	WT_like
C9	51f	BTTCTTCTGATAGAGATGATGAATCCTTCAACACATACTTCTCCGAAATGCCCTGGCTTGCTATTCCCTTCTCTGATACGGAGACCCGCAAACGTCTTAAGGAAGTGTTCAAAGTAAGAGGGATCCCAAATCTTGTCATTTTTGATGCGAATGGCAE	BTTCTTCTGATAGAGATGATGAATCCTTCAACACATACTTCTCCGAAATGCCCTGG-TTGCTATTCCCTTCTCTGATACGGAGACCCGCAAACGTCTTAAGGAAGTGTTCAAAGTAAGAGGGATCCCAAATCTTGTCAT-----------------E	3325	1	1	100	Indel:-1
C9	51f			3325	1	0	0	WT_like
C9	65f	BTTCTTCTGACGGAGACGATGAATCCTTCAACACATACTTCTCCGAAATGCCATGGCTTGCTATTCCCTTCTCTGATACGGAGACCCGCAAACGTCTTAAGGAAGTGTTCAAAGTAAGAGGGCTCCCTAATCTTGTCATTTTTGATGCGAATGGCAE	BTTCTTCTGACGGAGACGATGAATCCTTCAACACATACTTCTCCGAAATGCCAT----TGCTATTCCCTTCTCTGATACGGAGACCCGCAAACGTCTTAAGGAAGTGTTCAAAGTAAGAGGGCTCCCTAATCTTGTCATTTT--------------E	3325	1	1	100	Indel:-4
C9	65f			3325	1	0	0	WT_like
C9	1.2	BTTCTTCTGACAGAGATGATGAATCCTTCAACACATATTTCTCCGAAATGCCATGGCTTGCTATTCCCTTCTCTGATACGGAGACCCGCAAACGTCTTAAGGAAGTATTCAAAGTAAGAGGGATCCCTAATCTTGTCATAATTGGCCAE	BTTCTTCTGACAGAGATGATGAATCCTTCAACACATATTTCTCCGAAATGCCATGG--TGCTATTCCCTTCTCTGATACGGAGACCCGCAAACGTCTTAAGGAAGTATTCAAAGTAAGAGGGATCCCTAATCTTGTCATA--------E	2483	59	7	11.86	Indel:-2
C9	1.2	BTTCTTCTGACAGAGATGATGAATCCTTCAACACATATTTCTCCGAAATGCCATGGCTTGCTATTCCCTTCTCTGATACGGAGACCCGCAAACGTCTTAAGGAAGTATTCAAAGTAAGAGGGATCCCTAATCTTGTCATAATTGGCCAE	BTTCTTCTGACAGAGATGATGAATCCTTCAACACATATTTCTCCGAAATGCCATGGCTTGCTATTCCCTTCTCTGATACGGAGACCCGCAAACGTCTTAAGGAAGTATTCAAAGTAAGAGGGATCCCTAATCTTGTCA----------E	2483	59	52	88.14	WT_like
C9	1.7	BTTCTTCTGACGGACACGATGAATTCTTCAACACATACTTCTCCGAAATGCCATGG-CTTGCTATTCCCTTCTCTGATACGGAGACCCGCCAACGTCTTAAGAAAGTGTTCGAAGTAAGAGGGATCCCTAATCTTGTCATTTTTGATACGAATGGCAE	BTTCTTCTGACGGACACGATGAATTCTTCAACACATACTTCTCCGAAATGCCATGGACTTGCTATTCCCTTCTCTGATACGGAGACCCGCCAACGTCTTAAGAAAGTGTTCGAAGTAAGAGGGATCCCTAATCTTGTC-------------------E	2483	9	9	100	Indel:+1
C9	1.7			2483	9	0	0	WT_like
C9	12f|42f	BTTCTTCTGACAGAGATGATGAATCCTTCAACACATATTTCTCCGAAATGCCCTGGCTTGCTATTCCCTTCTCTGATACGGAGACCCGCAAACGTCTTAAGGAAGTATTCAAAGTAAGAGGGATCCCTAATCTTGTCATAATTGGCCAE	BTTCTTCTGACAGAGATGATGAATCCTTCAACACATATTTCTCCGAAATGCCCTGG--TGCTATTCCCTTCTCTGATACGGAGACCCGCAAACGTCTTAAGGAAGTATTCAAAGTAAGAGGGATCCCTAATCTTGTCATA--------E	2483	2401	2387	99.41	Indel:-2
C9	12f|42f			2483	2401	14	0.59	WT_like
C9	13f|43f	BTTCTTCTGACAGAGATGATGAATCCTTCAACACATATTTCTCCGAAATGCCCTGGCTTGCTATTCCCTTCTCTGATACGGAGACCCGCAAACGTCTTAAGGAAGTGTTCAAAGTAAGAGGGATCCCTACTCTTGTCATTTTTGATACGAATGGCAE	BTTCTTCTGACAGAGATGATGAATCCTTCAACACATATTTCTCCGAAATGCCCTGG--TGCTATTCCCTTCTCTGATACGGAGACCCGCAAACG--------------------------------------------------------------E	2483	2	1	50	Indel:-2
C9	13f|43f			2483	2	1	50	WT_like
C10	1.1|41f			3328	2	0	0
C10	1.1|41f	BTTCTTCTGACAGAGATGATGAATCCTTCAACACATATTTCTCCGAAATGCCCTGGCTTGCTATTCCCTTCTCTGATACGGAGACCCGCAAACGTCTTAAGGAAGTGTTCAAAGTAAGAGGGATCCCAAATCTTGTCATTTTTGATGCGAATGGCAE	BTTCTTCTGACAGAGATGATGAATCCTTCAACACATATTTCTCCGAAATGCCCTGGCTTGCTATTCCCTTCTCTGATACGGAGACCCGCAAACGTCTTAAGGAAGTGTTCAAAGTAAGAGGGATCCCAAATCTTGTCA------------------E	3328	2	2	100	WT_like
C10	1.3	BTTCTTCTGACGGAGACGATGAATCCTTCAACACATACTTCTCCGAAATGCCCTGGCTTGCTATTCCCTTCTCTGATACGGAGACCCGCAAACGTCTTAAGGAAGTGTTCAAAGTAAGAGGGATCCCTACTCTTGTCATTTTTGATACGAATGGCAE	BTTCTTCTGACGGAGACGATGAATCCTTCAACACATACTTCTCCGAAATGCCCTGG-TTGCTATTCCCTTCTCTGATACGGAGACCCGCAAACGTCTTAAGGAAGTGTTCAAAGTAAGAGGGATCCCTACTCTTGTCAT-----------------E	3328	1	1	100	Indel:-1
C10	1.3			3328	1	0	0	WT_like
C10	1.4|14f
C10	1.4|14f
C10	1.5
C10	1.5
C10	1.6
C10	1.6
C10	1.7	BTTCTTCTGACGGACACGATGAATTCTTCAACACATACTTCTCCGAAATGCCATGGCTTGCTATTCCCTTCTCTGATACGGAGACCCGCCAACGTCTTAAGAAAGTGTTCGAAGTAAGAGGGATCCCTAATCTTGTCATTTTTGATACGAATGGCAE	BTTCTTCTGACGGACACGATGAATTCTTCAACACATACTTCTCCGAAATGCCATGG--TGCTATTCCCTTCTCTGATACGGAGACCCGCCAACGTCTTAAGAAAGTGTTCGAAGTAAGAGGGATCCCTAATCTTGTCATT----------------E	3328	816	814	99.75	Indel:-2
C10	1.7			3328	816	2	0.25	WT_like
C10	1.9a			3328	601	0	0
C10	1.9a	BTTCTTCTGACAGAGATGATGATCAGTCCTTCAATACGTCCTTCTCCAAAATGCCATGTCTTGCCATTCCATTTTCTGACACGGAGACCTGCAAACGTCTCAAGGAAGTGTTCAAAGTAAGAGGGATTCCTAATCTTGTCATTTTCGATGCTCATGE	BTTCTTCTGACAGAGATGATGATCAGTCCTTCAATACGTCCTTCTCCAAAATGCCATGTCTTGCCATTCCATTTTCTGACACGGAGACCTGCAAACGTCTCAAGGAAGTGTTCAAAGTAAGAGGGATTCCTAATCTTG------------------E	3328	601	601	100	WT_like
C10	1.9m	BTTCTTCTGACAGAGATGATCAGTCCTTCAATACGTCCTTCTCCAAAATGCCATGTCTTGCCATTCCATTTTCTGATACGGAGACCTGCAAACGTCTCAAGGAAGTGTTCAAAAAGTAAGAGGGATTCCTAATCTTGTCATTTTCGATGCTCATGGE	BTTCTTCTGACAGAGATGATCAGTCCTTCAATACGTCCTTCTCCAAAATGCCATGTCTTGCCATTCCATTTTCTGATACGGAGACCTGCAAACGTCTCAAGGAAGTGTTCAAAA-GTAAGAGGGATTCCTAATCTTGT------------------E	3328	535	2	0.37	Indel:-1
C10	1.9m	BTTCTTCTGACAGAGATGATCAGTCCTTCAATACGTCCTTCTCCAAAATGCCATGTCTTGCCATTCCATTTTCTGATACGGAGACCTGCAAACGTCTCAAGGAAGTGTTCAAAAAGTAAGAGGGATTCCTAATCTTGTCATTTTCGATGCTCATGGE	BTTCTTCTGACAGAGATGATCAGTCCTTCAATACGTCCTTCTCCAAAATGCCATGTCTTGCCATTCCATTTTCTGATACGGAGACCTGCAAACGTCTCAAGGAAGTGTTCAAAAAGTAAGAGGGATTCCTAATCTTGT------------------E	3328	535	533	99.63	WT_like
C10	31f	BTTCTTCTGACGGAGACGATGAATCCTTCAACACATACTTCTCCGAAATGCCCTGGCTTGCTATTCCCTTCTCTGATACGGAGACCCGCAAACGTCTTAAGGAAGTGTTCAAAGTAAGAGGGATCCCAAATCTTGTCATTTTTGATGCGAATGGCAE	BTTCTTCTGACGGAGACGATGAATCCTTCAACACATACTTCTCCGAAATGCCCTGG-TTGCTATTCCCTTCTCTGATACGGAGACCCGCAAACGTCTTAAGGAAGTGTTCAAAGTAAGAGGGATCCCAAATCTTGTCAT-----------------E	3328	2	1	50	Indel:-1
C10	31f			3328	2	1	50	WT_like
C10	61f	BTTCTTCTGACGGAGACGATGAATCCTTCAACACATACTTCTCCGAAATGCCATGGCTTGCTATTCCCTTCTCTGATACGGAGACCCGCAAACGTCTTAAGGAAGTGTTCAAAGTAAGAGGGATCCCAAATCTTGTCATTTTTGATGCGAATGGCAE	BTTCTTCTGACGGAGACGATGAATCCTTCAACACATACTTCTCCGAAATGCCATGG-TTGCTATTCCCTTCTCTGATACGGAGACCCGCAAACGTCTTAAGGAAGTGTTCAAAGTAAGAGGGATCCCAAATCTTGTCAT-----------------E	3328	1358	1357	99.92	Indel:-1
C10	61f			3328	1358	1	0.08	WT_like
C10	63f	BTTCTTCTGACGGAGACGATGAATCCTTCAACACATACTTCTCCGAAATGCCATGGCTTGCTATTCCCTTCTCTGATACGGAGACCCGCAAACGTCTTAAGGAAGTGTTCAAAGTAAGAGGGATCCCTACTCTTGTCATTTTTGATACGAATGGCAE	BTTCTTCTGACGGAGACGATGAATCCTTCAACACATACTTCTCCGAAATGCCATGG-TTGCTATTCCCTTCTCTGATACGGAGACCCGCAAACGTCTTAAGGAAGTGTTCAAAGTAAGAGGGATCCCTACTCTTGTCAT-----------------E	3328	1	1	100	Indel:-1
C10	63f			3328	1	0	0	WT_like
C10	64f	BTTCTTCTGACGGAGACGATGAATCCTTCAACACATACTTCTCCGAAATGCCATGGCTTGCTATTCCCTTCTCTGATACGGAGACCCGCAAACGTCTTAAGGAAGTGTTCAAAGTAAGAGGGGTCCCAAATCTTGTCATTTTTGATGCGAATGGCAE	BTTCTTCTGACGGAGACGATGAATCCTTCAACACATACTTCTCCGAAATGCCATGG-TTGCTATTCCCTTCTCTGATACGGAGACCCGCAAACGTCTTAAGGAAGTGTTCAAAGTAAGAGGGGTCCCAAATCTTGTCAT-----------------E	3328	3	3	100	Indel:-1
C10	64f			3328	3	0	0	WT_like
C10	71f	BTTCTTCTGACGGACACGATGAATTCTTCAACACATACTTCTCCGAAATGCCATGGCTTGCTATTCCCTTCTCTGATACGGAGACCCGCAAACGTCTTAAGGAAGTGTTCAAAGTAAGAGGGATCCCAAATCTTGTCATTTTTGATGCGAATGGCAE	BTTCTTCTGACGGACACGATGAATTCTTCAACACATACTTCTCCGAAATGCCATGG-TTGCTATTCCCTTCTCTGATACGGAGACCCGCAAACGTCTTAAGGAAGTGTTCAAAGTAAGAGGGATCCCAAATCTTGTCAT-----------------E	3328	2	1	50	Indel:-1
C10	71f			3328	2	1	50	WT_like
C13	1.1|41f	BTTCTTCTGACAGAGATGATGAATCCTTCAACACATATTTCTCCGAAATGCCCTGGCTTGCTATTCCCTTCTCTGATACGGAGACCCGCAAACGTCTTAAGGAAGTGTTCAAAGTAAGAGGGATCCCAAATCTTGTCATTTTTGATGCGAATGGCAE	BTTCTTCTGACAGAGATGATGAATCCTTCAACACATATTTCTCCGAAATGCCCTGG-TTGCTATTCCCTTCTCTGATACGGAGACCCGCAAACGTCTTAAGGAAGTGTTCAAAGTAAGAGGGATCCCAAATCTTGTCAT-----------------E	3744	6	6	100	Indel:-1
C13	1.1|41f			3744	6	0	0	WT_like
C13	1.3
C13	1.3
C13	1.4|14f	BTTCTTCTGACAGAGATGATGAATCCTTCAACACATATTTCTCCGAAATGCCCTGGCTTGCTATTCCCTTCTCTGATACGGAGACCCGCAAACGTCTTAAGGAAGTGTTCAAAGTAAGAGGGGTCCCAAATCTTGTCATTTTTGATGCGAATGGCAE	BTTCTTCTGACAGAGATGATGAATCCTTCAACACATATTTCTCCGAAATGCCCTGG-TTGCTATTCCCTTCTCTGATACGGAGACCCGCAAACGTCTTAAGGAAGTGTTCAAAGTAAGAGGGGTCCCAAATCTTGTCAT-----------------E	3744	1220	1218	99.83	Indel:-1
C13	1.4|14f			3744	1220	2	0.17	WT_like
C13	1.5	BTTCTTCTGATAGAGATGATGAATCCTTCAACACATACTTCTCCGAAATGCCCTGGCTTGCTATTCCCTTCTCTGATACGGAGACCCGCAAACGTCTTAAGGAAGTGTTCAAAGTAAGAGGGCTCCCTAATCTTGTCATTTTTGATGCGAATGGCAE	BTTCTTCTGATAGAGATGATGAATCCTTCAACACATACTTCTCCGAAATGCCCTGG-TTGCTATTCCCTTCTCTGATACGGAGACCCGCAAACGTCTTAAGGAAGTGTTCAAAGTAAGAGGGCTCCCTAATCTTGTCAT-----------------E	3744	1	1	100	Indel:-1
C13	1.5			3744	1	0	0	WT_like
C13	1.6	BTTCTTCTGACGGAGACGATGAATCCTTCAACACATACTTCTCCGAAATGCCATGGCTTGCTATTCCCTTCTCTGATACGGAGAGCCGCCAACGTCTTCAGGAATTGTTCAAAGTAAGAGGGATCCCTAAACTCGTCATTTTTGATGCTAATGGTAE	BTTCTTCTGACGGAGACGATGAATCCTTCAACACATACTTCTCCGAAATGCCATGG-TTGCTATTCCCTTCTCTGATACGGAGAGCCGCCAACGTCTTCAGGAATTGTTCAAAGTAAGAGGGATCCCTAAACTCGTCAT-----------------E	3744	1466	1462	99.72	Indel:-1
C13	1.6			3744	1466	4	0.28	WT_like
C13	1.7
C13	1.7
C13	1.9a	BTTCTTCTGACAGAGATGATGATCAGTCCTTCAATACGTCCTTCTCCAAAATGCCATGTCTTGCCATTCCATTTTCTGACACGGAGACCTGCAAACGTCTCAAGGAAGTGTTCAAAGTAAGAGGGATTCCTAATCTTGTCATTTTCGATGCTCATGE	BTTCTTCTGACAGAGATGATGATCAGTCCTTCAATACGTCCTTCTCCAAAATGCCATGTCTTGCCATTCCATTTTCTGACACGGAGACCTGCAAACGTCTCAAGGAAGTGTTCAAAGTAAGAGGGATTCCTA-TCTTGT-----------------E	3744	560	2	0.35	Indel:-1
C13	1.9a	BTTCTTCTGACAGAGATGATGATCAGTCCTTCAATACGTCCTTCTCCAAAATGCCATGTCTTGCCATTCCATTTTCTGACACGGAGACCTGCAAACGTCTCAAGGAAGTGTTCAAAGTAAGAGGGATTCCTAATCTTGTCATTTTCGATGCTCATGE	BTTCTTCTGACAGAGATGATGATCAGTCCTTCAATACGTCCTTCTCCAAAATGCCATGTCTTGCCATTCCATTTTCTGACACGGAGACCTGCAAACGTCTCAAGGAAGTGTTCAAAGTAAGAGGGATTCCTAATCTTG------------------E	3744	560	558	99.65	WT_like
C13	1.9m	BTTCTTCTGACAGAGATGATCAGTCCTTCAATACGTCCTTCTCCAAAATGCCATGTCTTGCCATTCCATTTTCTGATACGGAGACCTGCAAACGTCTCAAGGAAGTGTTCAAAAAGTAAGAGGGATTCCTAATCTTGTCATTTTCGATGCTCATGGE	BTTCTTCTGACAGAGATGATCAGTCCTTCAATACGTCCTTCTCCAAA-TGCCATGTCTTGCCATTCCATTTTCTGATACGGAGACCTGCAAACGTCTCAAGGAAGTGTTCAAAAAGTAAGAGGGATTCCTAATCTTGTCAT---------------E	3744	477	1	0.2	Indel:-1
C13	1.9m	BTTCTTCTGACAGAGATGATCAGTCCTTCAATACGTCCTTCTCCAAAATGCCATGTCTTGCCATTCCATTTTCTGATACGGAGACCTGCAAACGTCTCAAGGAAGTGTTCAAAAAGTAAGAGGGATTCCTAATCTTGTCATTTTCGATGCTCATGGE	BTTCTTCTGACAGAGATGATCAGTCCTTCAATACGTCCTTCTCCAAAATGCCATGTCTTGCCATTCCATTTTCTGATACGGAGACCTGCAAACGTCTCAAGGAAGTGTTCAAAAAGTAAGAGGGATTCCTAATCTTGT------------------E	3744	477	476	99.8	WT_like
C13	21f	BTTCTTCTGACAGAGATGATGAATCCTTCAACACATATTTCTCCGAAATGCCATGGCTTGCTATTCCCTTCTCTGATACGGAGACCCGCAAACGTCTTAAGGAAGTGTTCAAAGTAAGAGGGATCCCAAATCTTGTCATTTTTGATGCGAATGGCAE	BTTCTTCTGACAGAGATGATGAATCCTTCAACACATATTTCTCCGAAATGCCATGG-TTGCTATTCCCTTCTCTGATACGGAGACCCGCAAACGTCTTAAGGAAGTGTTCAAAGTAAGAGGGATCCCAAATCTTGTCAT-----------------E	3744	2	2	100	Indel:-1
C13	21f			3744	2	0	0	WT_like
C13	36f	BTTCTTCTGACGGAGACGATGAATCCTTCAACACATACTTCTCCGAAATGCCCTGGCTTGCTATTCCCTTCTCTGATACGGAGAGCCGCCAACGTCTTCAGGAATTGTTCAAAGTAAGAGGGATCCCTAAACTCGTCATTTTTGATGCTAATGGTAE	BTTCTTCTGACGGAGACGATGAATCCTTCAACACATACTTCTCCGAAATGCCCTGG-TTGCTATTCCCTTCTCTGATACGGAGAGCCGCCAACGTCTTCAGGAATTGTTCAAAGTAAGAGGGATCCCTAAACTCGTCAT-----------------E	3744	5	2	40	Indel:-1
C13	36f			3744	5	3	60	WT_like
C13	64f	BTTCTTCTGACGGAGACGATGAATCCTTCAACACATACTTCTCCGAAATGCCATGGCTTGCTATTCCCTTCTCTGATACGGAGACCCGCAAACGTCTTAAGGAAGTGTTCAAAGTAAGAGGGGTCCCAAATCTTGTCATTTTTGATGCGAATGGCAE	BTTCTTCTGACGGAGACGATGAATCCTTCAACACATACTTCTCCGAAATGCCATGG-TTGCTATTCCCTTCTCTGATACGGAGACCCGCAAACGTCTTAAGGAAGTGTTCAAAGTAAGAGGGGTCCCAAATCTTGTCAT-----------------E	3744	1	1	100	Indel:-1
C13	64f			3744	1	0	0	WT_like
C13	1.2	BTTCTTCTGACAGAGATGATGAATCCTTCAACACATATTTCTCCGAAATGCCATGG--CTTGCTATTCCCTTCTCTGATACGGAGACCCGCAAACGTCTTAAGGAAGTATTCAAAGTAAGAGGGATCCCTAATCTTGTCATAATTGGCCAE	BTTCTTCTGACAGAGATGATGAATCCTTCAACACATATTTCTCCGAAATGCCATGGACCTTGCTATTCCCTTCTCTGATACGGAGACCCGCAAACGTCTTAAGGAAGTATTCAAAGTAAGAGGGATCCCTAATCTTGT------------E	1343	1325	1298	97.96	Indel:+2
C13	1.2	BTTCTTCTGACAGAGATGATGAATCCTTCAACACATATTTCTCCGAAATGCCATGGCTTGCTATTCCCTTCTCTGATACGGAGACCCGCAAACGTCTTAAGGAAGTATTCAAAGTAAGAGGGATCCCTAATCTTGTCATAATTGGCCAE	BTTCTTCTGACAGAGATGATGAATCCTTCAACACATATTTCTCCGAAATGCCATGGCTTGCTATTCCCTTCTCTGATACGGAGACCCGCAAACGTCTTAAGGAAGTATTCAAAGTAAGAGGGATCCCTAATCTTGTCA----------E	1343	1325	27	2.04	WT_like
C13	32f			1343	4	0	0
C13	32f	BTTCTTCTGACGGAGACGATGAATCCTTCAACACATACTTCTCCGAAATGCCCTGGCTTGCTATTCCCTTCTCTGATACGGAGACCCGCAAACGTCTTAAGGAAGTATTCAAAGTAAGAGGGATCCCTAATCTTGTCATAATTGGCCAE	BTTCTTCTGACGGAGACGATGAATCCTTCAACACATACTTCTCCGAAATGCCCTGGCTTGCTATTCCCTTCTCTGATACGGAGACCCGCAAACGTCTTAAGGAAGTATTCAAAGTAAGAGGGATCCCTAATCTTGTCA----------E	1343	4	4	100	WT_like
C16	1.1|41f	BTTCTTCTGACAGAGATGATGAATCCTTCAACACATATTTCTCCGAAATGCCCTGGCTTGCTATTCCCTTCTCTGATACGGAGACCCGCAAACGTCTTAAGGAAGTGTTCAAAGTAAGAGGGATCCCAAATCTTGTCATTTTTGATGCGAATGGCAE	BTTCTTCTGACAGAGATGATGAATCCTTCAACACATATTTCTCCGAAATGCCCTGG-TTGCTATTCCCTTCTCTGATACGGAGACCCGCAAACGTCTTAAGGAAGTGTTCAAAGTAAGAGGGATCCCAAATCTTGTCAT-----------------E	3690	1565	1561	99.74	Indel:-1
C16	1.1|41f	BTTCTTCTGACAGAGATGATGAATCCTTCAACACATATTTCTCCGAAATGCCCTGGCTTGCTATTCCCTTCTCTGATACGGAGACCCGCAAACGTCTTAAGGAAGTGTTCAAAGTAAGAGGGATCCCAAATCTTGTCATTTTTGATGCGAATGGCAE	BTTCTTCTGACAGAGATGATGAATCCTTCAACACATATTTCTCCGAAATGCCCTGGCTTGCTATTCCCTTCTCTGATACGGAGACCCGCAAACGTCTTAAGGAAGTGTTCAAAGTAAGAGGGATCCCAAATCTTGTCA------------------E	3690	1565	4	0.26	WT_like
C16	1.3
C16	1.3
C16	1.4|14f	BTTCTTCTGACAGAGATGATGAATCCTTCAACACATATTTCTCCGAAATGCCCTGGCTTGCTATTCCCTTCTCTGATACGGAGACCCGCAAACGTCTTAAGGAAGTGTTCAAAGTAAGAGGGGTCCCAAATCTTGTCATTTTTGATGCGAATGGCAE	BTTCTTCTGACAGAGATGATGAATCCTTCAACACATATTTCTCCGAAATGCCCTGG-TTGCTATTCCCTTCTCTGATACGGAGACCCGCAAACGTCTTAAGGAAGTGTTCAAAGTAAGAGGGGTCCCAAATCTTGTCAT-----------------E	3690	12	11	91.66	Indel:-1
C16	1.4|14f			3690	12	1	8.34	WT_like
C16	1.5	BTTCTTCTGATAGAGATGATGAATCCTTCAACACATACTTCTCCGAAATGCCCTGGCTTGCTATTCCCTTCTCTGATACGGAGACCCGCAAACGTCTTAAGGAAGTGTTCAAAGTAAGAGGGCTCCCTAATCTTGTCATTTTTGATGCGAATGGCAE	BTTCTTCTGATAGAGATGATGAATCCTTCAACACATACTTCTCCGAAATGCCCTGG-TTGCTATTCCCTTCTCTGATACGGAGACCCGCAAACGTCTTAAGGAAGTGTTCAAAGTAAGAGGGCTCCCTAATCTTGTCAT-----------------E	3690	3	2	66.66	Indel:-1
C16	1.5	BTTCTTCTGATAGAGATGATGAATCCTTCAACACATACTTCTCCGAAATGCCCTGGCTTGCTATTCCCTTCTCTGATACGGAGACCCGCAAACGTCTTAAGGAAGTGTTCAAAGTAAGAGGGCTCCCTAATCTTGTCATTTTTGATGCGAATGGCAE	BTTCTTCTGATAGAGATGATGAATCCTTCAACACATACTTCTCCGAAATGCCCTGGCTTGCTATTCCCTTCTCTGATACGGAGACCCGCAAACGTCTTAAGGAAGTGTTCAAAGTAAGAGGGCTCCCTAATCTTGTCA------------------E	3690	3	1	33.34	WT_like
C16	1.6	BTTCTTCTGACGGAGACGATGAATCCTTCAACACATACTTCTCCGAAATGCCATGGC-TTGCTATTCCCTTCTCTGATACGGAGAGCCGCCAACGTCTTCAGGAATTGTTCAAAGTAAGAGGGATCCCTAAACTCGTCATTTTTGATGCTAATGGTAE	BTTCTTCTGACGGAGACGATGAATCCTTCAACACATACTTCTCCGAAATGCCATGGCCTTGCTATTCCCTTCTCTGATACGGAGAGCCGCCAACGTCTTCAGGAATTGTTCAAAGTAAGAGGGATCCCTAAACTCGT--------------------E	3690	1	1	100	Indel:+1
C16	1.6			3690	1	0	0	WT_like
C16	1.7	BTTCTTCTGACGGACACGATGAATTCTTCAACACATACTTCTCCGAAATGCCATGG-CTTGCTATTCCCTTCTCTGATACGGAGACCCGCCAACGTCTTAAGAAAGTGTTCGAAGTAAGAGGGATCCCTAATCTTGTCATTTTTGATACGAATGGCAE	BTTCTTCTGACGGACACGATGAATTCTTCAACACATACTTCTCCGAAATGCCATGGACTTGCTATTCCCTTCTCTGATACGGAGACCCGCCAACGTCTTAAGAAAGTGTTCGAAGTAAGAGGGATCCCTAATCTTGT--------------------E	3690	988	982	99.39	Indel:+1
C16	1.7			3690	988	6	0.61	WT_like
C16	1.9a			3690	587	0	0
C16	1.9a	BTTCTTCTGACAGAGATGATGATCAGTCCTTCAATACGTCCTTCTCCAAAATGCCATGTCTTGCCATTCCATTTTCTGACACGGAGACCTGCAAACGTCTCAAGGAAGTGTTCAAAGTAAGAGGGATTCCTAATCTTGTCATTTTCGATGCTCATGE	BTTCTTCTGACAGAGATGATGATCAGTCCTTCAATACGTCCTTCTCCAAAATGCCATGTCTTGCCATTCCATTTTCTGACACGGAGACCTGCAAACGTCTCAAGGAAGTGTTCAAAGTAAGAGGGATTCCTAATCTTG------------------E	3690	587	587	100	WT_like
C16	1.9m	BTTCTTCTGACAGAGATGATCAGTCCTTCAATACGTCCTTCTCCAAAATGCCATGTCTTGCCATTCCATTTTCTGATACGGAGACCTGCAAACGTCTCAAGGAAGTGTTCAAAAAGTAAGAGGGATTCCTAATCTTGTCATTTTCGATGCTCATGGE	BTTCTTCTGACAGAGATGATCAGTCCTTCAATACGTCCTTCTCCAAAATGCCATGTCTTGCCAT-CCATTTTCTGATACGGAGACCTGCAAACGTCTCAAGGAAGTGTTCAAAAAGTAAGAGGGATTCCTAATCTTGT------------------E	3690	522	1	0.19	Indel:-1
C16	1.9m	BTTCTTCTGACAGAGATGATCAGTCCTTCAATACGTCCTTCTCCAAAATGCCATGTCTTGCCATTCCATTTTCTGATACGGAGACCTGCAAACGTCTCAAGGAAGTGTTCAAAAAGTAAGAGGGATTCCTAATCTTGTCATTTTCGATGCTCATGGE	BTTCTTCTGACAGAGATGATCAGTCCTTCAATACGTCCTTCTCCAAAATGCCATGTCTTGCCATTCCATTTTCTGATACGGAGACCTGCAAACGTCTCAAGGAAGTGTTCAAAAAGTAAGAGGGATTCCTAATCTTGT------------------E	3690	522	521	99.81	WT_like
C16	17f|47f	BTTCTTCTGACAGAGATGATGAATCCTTCAACACATATTTCTCCGAAATGCCCTGGC-TTGCTATTCCCTTCTCTGATACGGAGACCCGCCAACGTCTTAAGAAAGTGTTCGAAGTAAGAGGGATCCCTAATCTTGTCATTTTTGATACGAATGGCAE	BTTCTTCTGACAGAGATGATGAATCCTTCAACACATATTTCTCCGAAATGCCCTGGCCTTGCTATTCCCTTCTCTGATACGGAGACCCGCCAACGTCTTAAGAAAGTGTTCGAAGTAAGAGGGATCCCTAATCTTGT--------------------E	3690	1	1	100	Indel:+1
C16	17f|47f			3690	1	0	0	WT_like
C16	21f	BTTCTTCTGACAGAGATGATGAATCCTTCAACACATATTTCTCCGAAATGCCATGGCTTGCTATTCCCTTCTCTGATACGGAGACCCGCAAACGTCTTAAGGAAGTGTTCAAAGTAAGAGGGATCCCAAATCTTGTCATTTTTGATGCGAATGGCAE	BTTCTTCTGACAGAGATGATGAATCCTTCAACACATATTTCTCCGAAATGCCATGG-TTGCTATTCCCTTCTCTGATACGGAGACCCGCAAACGTCTTAAGGAAGTGTTCAAAGTAAGAGGGATCCCAAATCTTGTCAT-----------------E	3690	3	3	100	Indel:-1
C16	21f			3690	3	0	0	WT_like
C16	1.2	BTTCTTCTGACAGAGATGATGAATCCTTCAACACATATTTCTCCGAAATGCCATGGCTTGCTATTCCCTTCTCTGATACGGAGACCCGCAAACGTCTTAAGGAAGTATTCAAAGTAAGAGGGATCCCTAATCTTGTCATAATTGGCCAE	BTTCTTCTGACAGAGATGATGAATCCTTCAACACATATTTCTCCGAAATGCCATGG-TTGCTATTCCCTTCTCTGATACGGAGACCCGCAAACGTCTTAAGGAAGTATTCAAAGTAAGAGGGATCCCTAATCTTGTCAT---------E	6288	152	12	7.89	Indel:-1
C16	1.2	BTTCTTCTGACAGAGATGATGAATCCTTCAACACATATTTCTCCGAAATGCCATGGCTTGCTATTCCCTTCTCTGATACGGAGACCCGCAAACGTCTTAAGGAAGTATTCAAAGTAAGAGGGATCCCTAATCTTGTCATAATTGGCCAE	BTTCTTCTGACAGAGATGATGAATCCTTCAACACATATTTCTCCGAAATGCCATGGCTTGCTATTCCCTTCTCTGATACGGAGACCCGCAAACGTCTTAAGGAAGTATTCAAAGTAAGAGGGATCCCTAATCTTGTCATAATTGGCC-E	6288	152	140	92.11	WT_like
C16	1.7	BTTCTTCTGACGGACACGATGAATTCTTCAACACATACTTCTCCGAAATGCCATGG-CTTGCTATTCCCTTCTCTGATACGGAGACCCGCCAACGTCTTAAGAAAGTGTTCGAAGTAAGAGGGATCCCTAATCTTGTCATTTTTGATACGAATGGCAE	BTTCTTCTGACGGACACGATGAATTCTTCAACACATACTTCTCCGAAATGCCATGGACTTGCTATTCCCTTCTCTGATACGGAGACCCGCCAACGTCTTAAGAAAGTGTTCGAAGTAAGAGGGATCCCTAATCTTGTC-------------------E	6288	26	25	96.15	Indel:+1
C16	1.7			6288	26	1	3.85	WT_like
C16	12f|42f	BTTCTTCTGACAGAGATGATGAATCCTTCAACACATATTTCTCCGAAATGCCCTGGCTTGCTATTCCCTTCTCTGATACGGAGACCCGCAAACGTCTTAAGGAAGTATTCAAAGTAAGAGGGATCCCTAATCTTGTCATAATTGGCCAE	BTTCTTCTGACAGAGATGATGAATCCTTCAACACATATTTCTCCGAAATGCCCTGG--TGCTATTCCCTTCTCTGATACGGAGACCCGCAAACGTCTTAAGGAAGTATTCAAAGTAAGAGGGATCCCTAATCTTGTCATA--------E	6288	6058	6009	99.19	Indel:-2	42f
C16	12f|42f	BTTCTTCTGACAGAGATGATGAATCCTTCAACACATATTTCTCCGAAATGCCCTGGCTTGCTATTCCCTTCTCTGATACGGAGACCCGCAAACGTCTTAAGGAAGTATTCAAAGTAAGAGGGATCCCTAATCTTGTCATAATTGGCCAE	BTTCTTCTGACAGAGATGATGAATCCTTCAACACATATTTCTCCGAAATGCCCTGGCTTGCTATTCCCTTCTCTGATACGGAGACCCGCAAACGTCTTAAGGAAGTATTCAAAGTAAGAGGGATCCCTAATCTTGTCATAATTGGCC-E	6288	6058	49	0.81	WT_like
C16	27f	BTTCTTCTGACAGAGATGATGAATCCTTCAACACATATTTCTCCGAAATGCCATGG-CTTGCTATTCCCTTCTCTGATACGGAGACCCGCCAACGTCTTAAGAAAGTGTTCGAAGTAAGAGGGATCCCTAATCTTGTCATTTTTGATACGAATGGCAE	BTTCTTCTGACAGAGATGATGAATCCTTCAACACATATTTCTCCGAAATGCCATGGACTTGCTATTCCCTTCTCTGATACGGAGACCCGCCAACGTCTTAAGAAAGTGTTCGAAGTAAGAGGGATCCCTAATCTTGTC-------------------E	6288	1	1	100	Indel:+1
C16	27f			6288	1	0	0	WT_like
C16	32f	BTTCTTCTGACGGAGACGATGAATCCTTCAACACATACTTCTCCGAAATGCCCTGGCTTGCTATTCCCTTCTCTGATACGGAGACCCGCAAACGTCTTAAGGAAGTATTCAAAGTAAGAGGGATCCCTAATCTTGTCATAATTGGCCAE	BTTCTTCTGACGGAGACGATGAATCCTTCAACACATACTTCTCCGAAATGCCCTGG-TTGCTATTCCCTTCTCTGATACGGAGACCCGCAAACGTCTTAAGGAAGTATTCAAAGTAAGAGGGATCCCTAATCTTGTCAT---------E	6288	12	2	16.66	Indel:-1
C16	32f	BTTCTTCTGACGGAGACGATGAATCCTTCAACACATACTTCTCCGAAATGCCCTGGCTTGCTATTCCCTTCTCTGATACGGAGACCCGCAAACGTCTTAAGGAAGTATTCAAAGTAAGAGGGATCCCTAATCTTGTCATAATTGGCCAE	BTTCTTCTGACGGAGACGATGAATCCTTCAACACATACTTCTCCGAAATGCCCTGGCTTGCTATTCCCTTCTCTGATACGGAGACCCGCAAACGTCTTAAGGAAGTATTCAAAGTAAGAGGGATCCCTAATCTTGTCA----------E	6288	12	10	83.34	WT_like
C16	62f			6288	6	0	0
C16	62f	BTTCTTCTGACGGAGACGATGAATCCTTCAACACATACTTCTCCGAAATGCCATGGCTTGCTATTCCCTTCTCTGATACGGAGACCCGCAAACGTCTTAAGGAAGTATTCAAAGTAAGAGGGATCCCTAATCTTGTCATAATTGGCCAE	BTTCTTCTGACGGAGACGATGAATCCTTCAACACATACTTCTCCGAAATGCCATGGCTTGCTATTCCCTTCTCTGATACGGAGACCCGCAAACGTCTTAAGGAAGTATTCAAAGTAAGAGGGATCCCTAATCTTGTCATAATTGGCC-E	6288	6	6	100	WT_like
C16	72f	BTTCTTCTGACGGACACGATGAATTCTTCAACACATACTTCTCCGAAATGCCATGG-CTTGCTATTCCCTTCTCTGATACGGAGACCCGCAAACGTCTTAAGGAAGTATTCAAAGTAAGAGGGATCCCTAATCTTGTCATAATTGGCCAE	BTTCTTCTGACGGACACGATGAATTCTTCAACACATACTTCTCCGAAATGCCATGGACTTGCTATTCCCTTCTCTGATACGGAGACCCGCAAACGTCTTAAGGAAGTATTCAAAGTAAGAGGGATCCCTAATCTTGTCATAATTGGCC-E	6288	2	2	100	Indel:+1
C16	72f			6288	2	0	0	WT_like
C17	1.1|41f	BTTCTTCTGACAGAGATGATGAATCCTTCAACACATATTTCTCCGAAATGCCCTGGCTTGCTATTCCCTTCTCTGATACGGAGACCCGCAAACGTCTTAAGGAAGTGTTCAAAGTAAGAGGGATCCCAAATCTTGTCATTTTTGATGCGAATGGCAE	BTTCTTCTGACAGAGATGATGAATCCTTCAACACATATTTCTCCGAAATGCCCTGG-TTGCTATTCCCTTCTCTGATACGGAGACCCGCAAACGTCTTAAGGAAGTGTTCAAAGTAAGAGGGATCCCAAATCTTGTCAT-----------------E	3933	1690	1688	99.88	Indel:-1
C17	1.1|41f			3933	1690	2	0.12	WT_like
C17	1.3	BTTCTTCTGACGGAGACGATGAATCCTTCAACACATACTTCTCCGAAATGCCCTGGCTTGCTATTCCCTTCTCTGATACGGAGACCCGCAAACGTCTTAAGGAAGTGTTCAAAGTAAGAGGGATCCCTACTCTTGTCATTTTTGATACGAATGGCAE	BTTCTTCTGACGGAGACGATGAATCCTTCAACACATACTTCTCCGAAATGCCCTGG-TTGCTATTCCCTTCTCTGATACGGAGACCCGCAAACGTCTTAAGGAAGTGTTCAAAGTAAGAGGGATCCCTACTCTTGTCAT-----------------E	3933	5	5	100	Indel:-1
C17	1.3			3933	5	0	0	WT_like
C17	1.4|14f	BTTCTTCTGACAGAGATGATGAATCCTTCAACACATATTTCTCCGAAATGCCCTGGC-TTGCTATTCCCTTCTCTGATACGGAGACCCGCAAACGTCTTAAGGAAGTGTTCAAAGTAAGAGGGGTCCCAAATCTTGTCATTTTTGATGCGAATGGCAE	BTTCTTCTGACAGAGATGATGAATCCTTCAACACATATTTCTCCGAAATGCCCTGGCCTTGCTATTCCCTTCTCTGATACGGAGACCCGCAAACGTCTTAAGGAAGTGTTCAAAGTAAGAGGGGTCCCAAATCTTGT--------------------E	3933	25	23	92	Indel:+1
C17	1.4|14f			3933	25	2	8	WT_like
C17	1.5	BTTCTTCTGATAGAGATGATGAATCCTTCAACACATACTTCTCCGAAATGCCCTGGCTTGCTATTCCCTTCTCTGATACGGAGACCCGCAAACGTCTTAAGGAAGTGTTCAAAGTAAGAGGGCTCCCTAATCTTGTCATTTTTGATGCGAATGGCAE	BTTCTTCTGATAGAGATGATGAATCCTTCAACACATACTTCTCCGAAATGCCCT---------------TCTCTGATACGGAGACCCGCAAACGTCTTAAGGAAGTGTTCAAAGTAAGAGGGCTCCCTAATCTTGTCATTTTTGATGCGAATG---E	3933	12	12	100	Indel:-15
C17	1.5			3933	12	0	0	WT_like
C17	1.6	BTTCTTCTGACGGAGACGATGAATCCTTCAACACATACTTCTCCGAAATGCCATGGCTTGCTATTCCCTTCTCTGATACGGAGAGCCGCCAACGTCTTCAGGAATTGTTCAAAGTAAGAGGGATCCCTAAACTCGTCATTTTTGATGCTAATGGTAE	BTTCTTCTGACGGAGACGATGAATCCTTCAACACATACTTCTCCGAAATGCCATGG-TTGCTATTCCCTTCTCTGATACGGAGAGCCGCCAACGTCTTCAGGAATTGTTCAAAGTAAGAGGGATCCCTAAACTCGTCAT-----------------E	3933	17	16	94.11	Indel:-1
C17	1.6			3933	17	1	5.89	WT_like
C17	1.7	BTTCTTCTGACGGACACGATGAATTCTTCAACACATACTTCTCCGAAATGCCATGG-CTTGCTATTCCCTTCTCTGATACGGAGACCCGCCAACGTCTTAAGAAAGTGTTCGAAGTAAGAGGGATCCCTAATCTTGTCATTTTTGATACGAATGGCAE	BTTCTTCTGACGGACACGATGAATTCTTCAACACATACTTCTCCGAAATGCCATGGACTTGCTATTCCCTTCTCTGATACGGAGACCCGCCAACGTCTTAAGAAAGTGTTCGAAGTAAGAGGGATCCCTAATCTTGT--------------------E	3933	839	838	99.88	Indel:+1
C17	1.7			3933	839	1	0.12	WT_like
C17	1.9a	BTTCTTCTGACAGAGATGATGATCAGTCCTTCAATACGTCCTTCTCCAAAATGCCATGTCTTGCCATTCCATTTTCTGACACGGAGACCTGCAAACGTCTCAAGGAAGTGTTCAAAGTAAGAGGGATTCCTAATCTTGTCATTTTCGATGCTCATGE	BTTCTTCTGACAGAGATGATGATCAGTCCTTCAATACGTCCTTCTCCAAAATGCCATGTCTTGCCATTCCATTTTCTGACACGGAGACCTGCAAACGTCTCAAGGAAGTGTTCAAAGTAAGAGGGATTCCTA-TCTTGT-----------------E	3933	720	1	0.13	Indel:-1
C17	1.9a	BTTCTTCTGACAGAGATGATGATCAGTCCTTCAATACGTCCTTCTCCAAAATGCCATGTCTTGCCATTCCATTTTCTGACACGGAGACCTGCAAACGTCTCAAGGAAGTGTTCAAAGTAAGAGGGATTCCTAATCTTGTCATTTTCGATGCTCATGE	BTTCTTCTGACAGAGATGATGATCAGTCCTTCAATACGTCCTTCTCCAAAATGCCATGTCTTGCCATTCCATTTTCTGACACGGAGACCTGCAAACGTCTCAAGGAAGTGTTCAAAGTAAGAGGGATTCCTAATCTTG------------------E	3933	720	719	99.87	WT_like
C17	1.9m	BTTCTTCTGACAGAGATGATCAGTCCTTCAATACGTCCTTCTCCAAAATGCCATGTCTTGCCATTCCATTTTCTGATACGGAGACCTGCAAACGTCTCAAGGAAGTGTTCAAAAAGTAAGAGGGATTCCTAATCTTGTCATTTTCGATGCTCATGGE	BTTCTTCTGACAGAGATGATCAGTCCTTCAATACGTCCTTCTCCAAAATGCCATGTCTTGCCATTCCATTTTCTGATACGGAGACCTGCAAACGTCTCAAGGAAGTGTTCAAAA-GTAAGAGGGATTCCTAATCTTGT------------------E	3933	610	5	0.81	Indel:-1
C17	1.9m	BTTCTTCTGACAGAGATGATCAGTCCTTCAATACGTCCTTCTCCAAAATGCCATGTCTTGCCATTCCATTTTCTGATACGGAGACCTGCAAACGTCTCAAGGAAGTGTTCAAAAAGTAAGAGGGATTCCTAATCTTGTCATTTTCGATGCTCATGGE	BTTCTTCTGACAGAGATGATCAGTCCTTCAATACGTCCTTCTCCAAAATGCCATGTCTTGCCATTCCATTTTCTGATACGGAGACCTGCAAACGTCTCAAGGAAGTGTTCAAAAAGTAAGAGGGATTCCTAATCTTGT------------------E	3933	610	605	99.19	WT_like
C17	17f|47f	BTTCTTCTGACAGAGATGATGAATCCTTCAACACATATTTCTCCGAAATGCCCTGGCTTGCTATTCCCTTCTCTGATACGGAGACCCGCCAACGTCTTAAGAAAGTGTTCGAAGTAAGAGGGATCCCTAATCTTGTCATTTTTGATACGAATGGCAE	BTTCTTCTGACAGAGATG------------------------------------------CTATTCCCTTCTCTGATACGGAGACCCGCCAACGTCTTAAGAAAGTGTTCGAAGTAAGAGGGATCCCTAATCTTGTCATTTTTGATACGAATGGCAE	3933	2	2	100	Indel:-42
C17	17f|47f			3933	2	0	0	WT_like
C17	21f	BTTCTTCTGACAGAGATGATGAATCCTTCAACACATATTTCTCCGAAATGCCATGGCTTGCTATTCCCTTCTCTGATACGGAGACCCGCAAACGTCTTAAGGAAGTGTTCAAAGTAAGAGGGATCCCAAATCTTGTCATTTTTGATGCGAATGGCAE	BTTCTTCTGACAGAGATGATGAATCCTTCAACACATATTTCTCCGAAATGCCATGG-TTGCTATTCCCTTCTCTGATACGGAGACCCGCAAACGTCTTAAGGAAGTGTTCAAAGTAAGAGGGATCCCAAATCTTGTCAT-----------------E	3933	2	2	100	Indel:-1
C17	21f			3933	2	0	0	WT_like
C17	31f	BTTCTTCTGACGGAGACGATGAATCCTTCAACACATACTTCTCCGAAATGCCCTGGCTTGCTATTCCCTTCTCTGATACGGAGACCCGCAAACGTCTTAAGGAAGTGTTCAAAGTAAGAGGGATCCCAAATCTTGTCATTTTTGATGCGAATGGCAE	BTTCTTCTGACGGAGACGATGAATCCTTCAACACATACTTCTCCGAAATGCCCTGG-TTGCTATTCCCTTCTCTGATACGGAGACCCGCAAACGTCTTAAGGAAGTGTTCAAAGTAAGAGGGATCCCAAATCTTGTCAT-----------------E	3933	3	1	33.33	Indel:-1
C17	31f	BTTCTTCTGACGGAGACGATGAATCCTTCAACACATACTTCTCCGAAATGCCCTGGCTTGCTATTCCCTTCTCTGATACGGAGACCCGCAAACGTCTTAAGGAAGTGTTCAAAGTAAGAGGGATCCCAAATCTTGTCATTTTTGATGCGAATGGCAE	BTTCTTCTGACGGAGACGATGAATCCTTCAACACATACTTCTCCGAAATGCCCTGGCTTGCTATTCCCTTCTCTGATACGGAGACCCGCAAACGTCTTAAGGAAGTGTTCAAAGTAAGAGGGATCCCAAATCTTGTCA------------------E	3933	3	2	66.67	WT_like
C17	1.2	BTTCTTCTGACAGAGATGATGAATCCTTCAACACATATTTCTCCGAAATGCCATGGCTTGCTATTCCCTTCTCTGATACGGAGACCCGCAAACGTCTTAAGGAAGTATTCAAAGTAAGAGGGATCCCTAATCTTGTCATAATTGGCCAE	BTTCTTCTGACAGAGATGATGAATCCTTCAACACATATTTCTCCGAAATGCCATGG-TTGCTATTCCCTTCTCTGATACGGAGACCCGCAAACGTCTTAAGGAAGTATTCAAAGTAAGAGGGATCCCTAATCTTGTCAT---------E	601	90	1	1.11	Indel:-1
C17	1.2	BTTCTTCTGACAGAGATGATGAATCCTTCAACACATATTTCTCCGAAATGCCATGGCTTGCTATTCCCTTCTCTGATACGGAGACCCGCAAACGTCTTAAGGAAGTATTCAAAGTAAGAGGGATCCCTAATCTTGTCATAATTGGCCAE	BTTCTTCTGACAGAGATGATGAATCCTTCAACACATATTTCTCCGAAATGCCATGGCTTGCTATTCCCTTCTCTGATACGGAGACCCGCAAACGTCTTAAGGAAGTATTCAAAGTAAGAGGGATCCCTAATCTTGTCA----------E	601	90	89	98.89	WT_like
C17	1.7	BTTCTTCTGACGGACACGATGAATTCTTCAACACATACTTCTCCGAAATGCCATGG-CTTGCTATTCCCTTCTCTGATACGGAGACCCGCCAACGTCTTAAGAAAGTGTTCGAAGTAAGAGGGATCCCTAATCTTGTCATTTTTGATACGAATGGCAE	BTTCTTCTGACGGACACGATGAATTCTTCAACACATACTTCTCCGAAATGCCATGGACTTGCTATTCCCTTCTCTGATACGGAGACCCGCCAACGTCTTAAGAAAGTGTTCGAAGTAAGAGGGATCCCTAATCTTGTC-------------------E	601	1	1	100	Indel:+1
C17	1.7			601	1	0	0	WT_like
C17	12f|42f	BTTCTTCTGACAGAGATGATGAATCCTTCAACACATATTTCTCCGAAATGCCCTGGCTTGCTATTCCCTTCTCTGATACGGAGACCCGCAAACGTCTTAAGGAAGTATTCAAAGTAAGAGGGATCCCTAATCTTGTCATAATTGGCCAE	BTTCTTCTGACAGAGATGATGAATCCTTCAACACATATTTCTCCGAAATGCCCTGG--TGCTATTCCCTTCTCTGATACGGAGACCCGCAAACGTCTTAAGGAAGTATTCAAAGTAAGAGGGATCCCTAATCTTGTCATA--------E	601	507	505	99.6	Indel:-2	42f
C17	12f|42f			601	507	2	0.4	WT_like
C18	1.1|41f	BTTCTTCTGACAGAGATGATGAATCCTTCAACACATATTTCTCCGAAATGCCCTGGCTTGCTATTCCCTTCTCTGATACGGAGACCCGCAAACGTCTTAAGGAAGTGTTCAAAGTAAGAGGGATCCCAAATCTTGTCATTTTTGATGCGAATGGCAE	BTTCTTCTGACAGAGATGATGAATCCTTCAACACATATTTCTCCGAAATGCCCTGG-TTGCTATTCCCTTCTCTGATACGGAGACCCGCAAACGTCTTAAGGAAGTGTTCAAAGTAAGAGGGATCCCAAATCTTGTCAT-----------------E	4909	9	9	100	Indel:-1
C18	1.1|41f			4909	9	0	0	WT_like
C18	1.3	BTTCTTCTGACGGAGACGATGAATCCTTCAACACATACTTCTCCGAAATGCCCTGGC-TTGCTATTCCCTTCTCTGATACGGAGACCCGCAAACGTCTTAAGGAAGTGTTCAAAGTAAGAGGGATCCCTACTCTTGTCATTTTTGATACGAATGGCAE	BTTCTTCTGACGGAGACGATGAATCCTTCAACACATACTTCTCCGAAATGCCCTGGCCTTGCTATTCCCTTCTCTGATACGGAGACCCGCAAACGTCTTAAGGAAGTGTTCAAAGTAAGAGGGATCCCTACTCTTGT--------------------E	4909	752	747	99.33	Indel:+1
C18	1.3			4909	752	5	0.67	WT_like
C18	1.4|14f
C18	1.4|14f
C18	1.5	BTTCTTCTGATAGAGATGATGAATCCTTCAACACATACTTCTCCGAAATGCCCTGGCTTGCTATTCCCTTCTCTGATACGGAGACCCGCAAACGTCTTAAGGAAGTGTTCAAAGTAAGAGGGCTCCCTAATCTTGTCATTTTTGATGCGAATGGCAE	BTTCTTCTGATAGAGATGATGAATCCTTCAACACATACTTCTCCGAAATGCCCTGG-TTGCTATTCCCTTCTCTGATACGGAGACCCGCAAACGTCTTAAGGAAGTGTTCAAAGTAAGAGGGCTCCCTAATCTTGTCAT-----------------E	4909	1019	1018	99.9	Indel:-1
C18	1.5			4909	1019	1	0.1	WT_like
C18	1.6	BTTCTTCTGACGGAGACGATGAATCCTTCAACACATACTTCTCCGAAATGCCATGGCTTGCTATTCCCTTCTCTGATACGGAGAGCCGCCAACGTCTTCAGGAATTGTTCAAAGTAAGAGGGATCCCTAAACTCGTCATTTTTGATGCTAATGGTAE	BTTCTTCTGACGGAGACGATGAATCCTTCAACACATACTTCTCCGAAATGCCATGG-----TATTCCCTTCTCTGATACGGAGAGCCGCCAACGTCTTCAGGAATTGTTCAAAGTAAGAGGGATCCCTAAACTCGTCATTTTT-------------E	4909	1102	1098	99.63	Indel:-5
C18	1.6			4909	1102	4	0.37	WT_like
C18	1.7	BTTCTTCTGACGGACACGATGAATTCTTCAACACATACTTCTCCGAAATGCCATGGCTTGCTATTCCCTTCTCTGATACGGAGACCCGCCAACGTCTTAAGAAAGTGTTCGAAGTAAGAGGGATCCCTAATCTTGTCATTTTTGATACGAATGGCAE	BTTCTTCTGACGGACACGATGAATTCTTCAACACATACTTCTCCGAAATGCCATGG-TTGCTATTCCCTTCTCTGATACGGAGACCCGCCAACGTCTTAAGAAAGTGTTCGAAGTAAGAGGGATCCCTAATCTTGTCAT-----------------E	4909	3	2	66.66	Indel:-1
C18	1.7	BTTCTTCTGACGGACACGATGAATTCTTCAACACATACTTCTCCGAAATGCCATGGCTTGCTATTCCCTTCTCTGATACGGAGACCCGCCAACGTCTTAAGAAAGTGTTCGAAGTAAGAGGGATCCCTAATCTTGTCATTTTTGATACGAATGGCAE	BTTCTTCTGACGGACACGATGAATTCTTCAACACATACTTCTCCGAAATGCCATGGCTTGCTATTCCCTTCTCTGATACGGAGACCCGCCAACGTCTTAAGAAAGTGTTCGAAGTAAGAGGGATCCCTAATCTTGTCA------------------E	4909	3	1	33.34	WT_like
C18	1.9a	BTTCTTCTGACAGAGATGATGATCAGTCCTTCAATACGTCCTTCTCCAAAATGCCATGTCTTGCCATTCCATTTTCTGACACGGAGACCTGCAAACGTCTCAAGGAAGTGTTCAAAGTAAGAGGGATTCCTAATCTTGTCATTTTCGATGCTCATGE	BTTCTTCTGACAGAGATGATGATCAGTCCTTCAATACGTCCTTCTCCAAAATGCCATGTCTTGCCATTCCATTTTCTGACACGGAGACCTGCAAACGTCTCAAGGAAGTGTTCAAAGTAAGAGGGATTCCTA-TCTTGT-----------------E	4909	489	1	0.2	Indel:-1
C18	1.9a	BTTCTTCTGACAGAGATGATGATCAGTCCTTCAATACGTCCTTCTCCAAAATGCCATGTCTTGCCATTCCATTTTCTGACACGGAGACCTGCAAACGTCTCAAGGAAGTGTTCAAAGTAAGAGGGATTCCTAATCTTGTCATTTTCGATGCTCATGE	BTTCTTCTGACAGAGATGATGATCAGTCCTTCAATACGTCCTTCTCCAAAATGCCATGTCTTGCCATTCCATTTTCTGACACGGAGACCTGCAAACGTCTCAAGGAAGTGTTCAAAGTAAGAGGGATTCCTAATCTTG------------------E	4909	489	488	99.8	WT_like
C18	1.9m	BTTCTTCTGACAGAGATGATCAGTCCTTCAATACGTCCTTCTCCAAAATGCCATGTCTTGCCATTCCATTTTCTGATACGGAGACCTGCAAACGTCTCAAGGAAGTGTTCAAAAAGTAAGAGGGATTCCTAATCTTGTCATTTTCGATGCTCATGGE	BTTCTTCTGACAGAGATGATCAGTCCTTCAATACGTCCTTCTCCAAAATGCCATGTCTTGCCATTCCATTTTCTGATACGGAGACCTGCAAACGTCTCA-GGAAGTGTTCAAAAAGTAAGAGGGATTCCTAATCTTGT------------------E	4909	380	1	0.26	Indel:-1
C18	1.9m	BTTCTTCTGACAGAGATGATCAGTCCTTCAATACGTCCTTCTCCAAAATGCCATGTCTTGCCATTCCATTTTCTGATACGGAGACCTGCAAACGTCTCAAGGAAGTGTTCAAAAAGTAAGAGGGATTCCTAATCTTGTCATTTTCGATGCTCATGGE	BTTCTTCTGACAGAGATGATCAGTCCTTCAATACGTCCTTCTCCAAAATGCCATGTCTTGCCATTCCATTTTCTGATACGGAGACCTGCAAACGTCTCAAGGAAGTGTTCAAAAAGTAAGAGGGATTCCTAATCTTGT------------------E	4909	380	379	99.74	WT_like
C18	17f|47f	BTTCTTCTGACAGAGATGATGAATCCTTCAACACATATTTCTCCGAAATGCCCTGGC-TTGCTATTCCCTTCTCTGATACGGAGACCCGCCAACGTCTTAAGAAAGTGTTCGAAGTAAGAGGGATCCCTAATCTTGTCATTTTTGATACGAATGGCAE	BTTCTTCTGACAGAGATGATGAATCCTTCAACACATATTTCTCCGAAATGCCCTGGCCTTGCTATTCCCTTCTCTGATACGGAGACCCGCCAACGTCTTAAGAAAGTGTTCGAAGTAAGAGGGATCCCTAATCTTGT--------------------E	4909	1	1	100	Indel:+1
C18	17f|47f			4909	1	0	0	WT_like
C18	21f	BTTCTTCTGACAGAGATGATGAATCCTTCAACACATATTTCTCCGAAATGCCATGGC-TTGCTATTCCCTTCTCTGATACGGAGACCCGCAAACGTCTTAAGGAAGTGTTCAAAGTAAGAGGGATCCCAAATCTTGTCATTTTTGATGCGAATGGCAE	BTTCTTCTGACAGAGATGATGAATCCTTCAACACATATTTCTCCGAAATGCCATGGCCTTGCTATTCCCTTCTCTGATACGGAGACCCGCAAACGTCTTAAGGAAGTGTTCAAAGTAAGAGGGATCCCAAATCTTGT--------------------E	4909	1137	1135	99.82	Indel:+1
C18	21f			4909	1137	2	0.18	WT_like
C18	24f	BTTCTTCTGACAGAGATGATGAATCCTTCAACACATATTTCTCCGAAATGCCATGGC-TTGCTATTCCCTTCTCTGATACGGAGACCCGCAAACGTCTTAAGGAAGTGTTCAAAGTAAGAGGGGTCCCAAATCTTGTCATTTTTGATGCGAATGGCAE	BTTCTTCTGACAGAGATGATGAATCCTTCAACACATATTTCTCCGAAATGCCATGGCCTTGCTATTCCCTTCTCTGATACGGAGACCCGCAAACGTCTTAAGGAAGTGTTCAAAGTAAGAGGGGTCCCAAATCTTGT--------------------E	4909	5	4	80	Indel:+1
C18	24f			4909	5	1	20	WT_like
C18	26f	BTTCTTCTGACAGAGATGATGAATCCTTCAACACATATTTCTCCGAAATGCCATGGCTTGCTATTCCCTTCTCTGATACGGAGAGCCGCCAACGTCTTCAGGAATTGTTCAAAGTAAGAGGGATCCCTAAACTCGTCATTTTTGATGCTAATGGTAE	BTTCTTCTGACAGAGATGATGAATCCTTCAACACATATTTCTCCGAAATGCCATGG-----TATTCCCTTCTCTGATACGGAGAGCCGCCAACGTCTTCAGGAATTGTTCAAAGTAAGAGGGATCCCTAAACTCGTCATTTTT-------------E	4909	1	1	100	Indel:-5
C18	26f			4909	1	0	0	WT_like
C18	34f	BTTCTTCTGACGGAGACGATGAATCCTTCAACACATACTTCTCCGAAATGCCCTGGCTTGCTATTCCCTTCTCTGATACGGAGACCCGCAAACGTCTTAAGGAAGTGTTCAAAGTAAGAGGGGTCCCAAATCTTGTCATTTTTGATGCGAATGGCAE	BTTCTTCTGACGGAGACGATGAATCCTTCAACACATACTTCTCCGAAATGCCCTGG-TTGCTATTCCCTTCTCTGATACGGAGACCCGCAAACGTCTTAAGGAAGTGTTCAAAGTAAGAGGGGTCCCAAATCTTGTCA------------------E	4909	1	1	100	Indel:-1
C18	34f			4909	1	0	0	WT_like
C18	35f	BTTCTTCTGACGGAGACGATGAATCCTTCAACACATACTTCTCCGAAATGCCCTGGCTTGCTATTCCCTTCTCTGATACGGAGACCCGCAAACGTCTTAAGGAAGTGTTCAAAGTAAGAGGGCTCCCTAATCTTGTCATTTTTGATGCGAATGGCAE	BTTCTTCTGACGGAGACGATGAATCCTTCAACACATACTTCTCCGAAATGCCCTGG-TTGCTATTCCCTTCTCTGATACGGAGACCCGCAAACGTCTTAAGGAAGTGTTCAAAGTAAGAGGGCTCCCTAATCTTGTCAT-----------------E	4909	1	1	100	Indel:-1
C18	35f			4909	1	0	0	WT_like
C18	36f	BTTCTTCTGACGGAGACGATGAATCCTTCAACACATACTTCTCCGAAATGCCCTGGCTTGCTATTCCCTTCTCTGATACGGAGAGCCGCCAACGTCTTCAGGAATTGTTCAAAGTAAGAGGGATCCCTAAACTCGTCATTTTTGATGCTAATGGTAE	BTTCTTCTGACGGAGACGATGAATCCTTCAACACATACTTCTCCGAAATGCCCTGG-----TATTCCCTTCTCTGATACGGAGAGCCGCCAACGTCTTCAGGAATTGTTCAAAGTAAGAGGGATCCCTAAACTCGTCATTTTT-------------E	4909	5	2	40	Indel:-5
C18	36f			4909	5	3	60	WT_like
C18	51f	BTTCTTCTGATAGAGATGATGAATCCTTCAACACATACTTCTCCGAAATGCCCTGGCTTGCTATTCCCTTCTCTGATACGGAGACCCGCAAACGTCTTAAGGAAGTGTTCAAAGTAAGAGGGATCCCAAATCTTGTCATTTTTGATGCGAATGGCAE	BTTCTTCTGATAGAGATGATGAATCCTTCAACACATACTTCTCCGAAATGCCCTGG-TTGCTATTCCCTTCTCTGATACGGAGACCCGCAAACGTCTTAAGGAAGTGTTCAAAGTAAGAGGGATCCCAAATCTTGTCAT-----------------E	4909	2	2	100	Indel:-1
C18	51f			4909	2	0	0	WT_like
C18	65f	BTTCTTCTGACGGAGACGATGAATCCTTCAACACATACTTCTCCGAAATGCCATGGCTTGCTATTCCCTTCTCTGATACGGAGACCCGCAAACGTCTTAAGGAAGTGTTCAAAGTAAGAGGGCTCCCTAATCTTGTCATTTTTGATGCGAATGGCAE	BTTCTTCTGACGGAGACGATGAATCCTTCAACACATACTTCTCCGAAATGCCAT----TGCTATTCCCTTCTCTGATACGGAGACCCGCAAACGTCTTAAGGAAGTGTTCAAAGTAAGAGGGCTCCCTAATCTTGTCATTTT--------------E	4909	2	2	100	Indel:-4
C18	65f			4909	2	0	0	WT_like
C18	1.2	BTTCTTCTGACAGAGATGATGAATCCTTCAACACATATTTCTCCGAAATGCCATGGCTTGCTATTCCCTTCTCTGATACGGAGACCCGCAAACGTCTTAAGGAAGTATTCAAAGTAAGAGGGATCCCTAATCTTGTCATAATTGGCCAE	BTTCTTCTGACAGAGATGATGAATCCTTCAACACATATTTCTCCGAAATGCCATGGCTTGCTATTCCCTTCTCTGATACGGAGACCCGCAAACGTCTTAAGGAAGTATTCAAAGTAAGAGGGATCCCTAATCTTGTCATA-TTGGCC-E	259	240	8	3.33	Indel:-1
C18	1.2	BTTCTTCTGACAGAGATGATGAATCCTTCAACACATATTTCTCCGAAATGCCATGGCTTGCTATTCCCTTCTCTGATACGGAGACCCGCAAACGTCTTAAGGAAGTATTCAAAGTAAGAGGGATCCCTAATCTTGTCATAATTGGCCAE	BTTCTTCTGACAGAGATGATGAATCCTTCAACACATATTTCTCCGAAATGCCATGGCTTGCTATTCCCTTCTCTGATACGGAGACCCGCAAACGTCTTAAGGAAGTATTCAAAGTAAGAGGGATCCCTAATCTTGTCA----------E	259	240	232	96.67	WT_like
C18	1.5	BTTCTTCTGATAGAGATGATGAATCCTTCAACACATACTTCTCCGAAATGCCCTGGCTTGCTATTCCCTTCTCTGATACGGAGACCCGCAAACGTCTTAAGGAAGTGTTCAAAGTAAGAGGGCTCCCTAATCTTGTCATTTTTGATGCGAATGGCAE	BTTCTTCTGATAGAGATGATGAATCCTTCAACACATACTTCTCCGAAATGCCCTGG-TTGCTATTCCCTTCTCTGATACGGAGACCCGCAAACGTCTTAAGGAAGTGTTCAAAGTAAGAGGGCTCCCTAATCTTGTCAT-----------------E	259	10	10	100	Indel:-1
C18	1.5			259	10	0	0	WT_like
C18	1.7	BTTCTTCTGACGGACACGATGAATTCTTCAACACATACTTCTCCGAAATGCCATGG-CTTGCTATTCCCTTCTCTGATACGGAGACCCGCCAACGTCTTAAGAAAGTGTTCGAAGTAAGAGGGATCCCTAATCTTGTCATTTTTGATACGAATGGCAE	BTTCTTCTGACGGACACGATGAATTCTTCAACACATACTTCTCCGAAATGCCATGGACTTGCTATTCCCTTCTCTGATACGGAGACCCGCCAACGTCTTAAGAAAGTGTTCGAAGTAAGAGGGATCCCTAATCTTGTC-------------------E	259	1	1	100	Indel:+1
C18	1.7			259	1	0	0	WT_like
C18	32f			259	6	0	0
C18	32f	BTTCTTCTGACGGAGACGATGAATCCTTCAACACATACTTCTCCGAAATGCCCTGGCTTGCTATTCCCTTCTCTGATACGGAGACCCGCAAACGTCTTAAGGAAGTATTCAAAGTAAGAGGGATCCCTAATCTTGTCATAATTGGCCAE	BTTCTTCTGACGGAGACGATGAATCCTTCAACACATACTTCTCCGAAATGCCCTGGCTTGCTATTCCCTTCTCTGATACGGAGACCCGCAAACGTCTTAAGGAAGTATTCAAAGTAAGAGGGATCCCTAATCTTGTCA----------E	259	6	6	100	WT_like
C26	1.1|41f	BTTCTTCTGACAGAGATGATGAATCCTTCAACACATATTTCTCCGAAATGCCCTGGCTTGCTATTCCCTTCTCTGATACGGAGACCCGCAAACGTCTTAAGGAAGTGTTCAAAGTAAGAGGGATCCCAAATCTTGTCATTTTTGATGCGAATGGCAE	BTTCTTCTGACAGAGATGATGAATCCTTCAACACATATTTCTCCGAAATGCCCTGG-TTGCTATTCCCTTCTCTGATACGGAGACCCGCAAACGTCTTAAGGAAGTGTTCAAAGTAAGAGGGATCCCAAATCTTGTCAT-----------------E	3589	655	651	99.38	Indel:-1
C26	1.1|41f	BTTCTTCTGACAGAGATGATGAATCCTTCAACACATATTTCTCCGAAATGCCCTGGCTTGCTATTCCCTTCTCTGATACGGAGACCCGCAAACGTCTTAAGGAAGTGTTCAAAGTAAGAGGGATCCCAAATCTTGTCATTTTTGATGCGAATGGCAE	BTTCTTCTGACAGAGATGATGAATCCTTCAACACATATTTCTCCGAAATGCCCTGGCTTGCTATTCCCTTCTCTGATACGGAGACCCGCAAACGTCTTAAGGAAGTGTTCAAAGTAAGAGGGATCCCAAATCTTGTCA------------------E	3589	655	4	0.62	WT_like
C26	1.3	BTTCTTCTGACGGAGACGATGAATCCTTCAACACATACTTCTCCGAAATGCCCTGGCTTGCTATTCCCTTCTCTGATACGGAGACCCGCAAACGTCTTAAGGAAGTGTTCAAAGTAAGAGGGATCCCTACTCTTGTCATTTTTGATACGAATGGCAE	BTTCTTCTGACGGAGACGATGAATCCTTCAACACATACTTCTCCGAAATGCCCTGG-TTGCTATTCCCTTCTCTGATACGGAGACCCGCAAACGTCTTAAGGAAGTGTTCAAAGTAAGAGGGATCCCTACTCTTGTCAT-----------------E	3589	374	374	100	Indel:-1
C26	1.3			3589	374	0	0	WT_like
C26	1.4|14f	BTTCTTCTGACAGAGATGATGAATCCTTCAACACATATTTCTCCGAAATGCCCTGGC-TTGCTATTCCCTTCTCTGATACGGAGACCCGCAAACGTCTTAAGGAAGTGTTCAAAGTAAGAGGGGTCCCAAATCTTGTCATTTTTGATGCGAATGGCAE	BTTCTTCTGACAGAGATGATGAATCCTTCAACACATATTTCTCCGAAATGCCCTGGCCTTGCTATTCCCTTCTCTGATACGGAGACCCGCAAACGTCTTAAGGAAGTGTTCAAAGTAAGAGGGGTCCCAAATCTTGT--------------------E	3589	597	597	100	Indel:+1
C26	1.4|14f			3589	597	0	0	WT_like
C26	1.5	BTTCTTCTGATAGAGATGATGAATCCTTCAACACATACTTCTCCGAAATGCCCTGGCTTGCTATTCCCTTCTCTGATACGGAGACCCGCAAACGTCTTAAGGAAGTGTTCAAAGTAAGAGGGCTCCCTAATCTTGTCATTTTTGATGCGAATGGCAE	BTTCTTCTGATAGAGATGATGAATCCTTCAACACATACTTCTCCGAAATGCCCT---------------TCTCTGATACGGAGACCCGCAAACGTCTTAAGGAAGTGTTCAAAGTAAGAGGGCTCCCTAATCTTGTCATTTTTGATGCGAATG---E	3589	583	582	99.82	Indel:-15
C26	1.5			3589	583	1	0.18	WT_like
C26	1.6	BTTCTTCTGACGGAGACGATGAATCCTTCAACACATACTTCTCCGAAATGCCATGGCTTGCTATTCCCTTCTCTGATACGGAGAGCCGCCAACGTCTTCAGGAATTGTTCAAAGTAAGAGGGATCCCTAAACTCGTCATTTTTGATGCTAATGGTAE	BTTCTTCTGACGGAGACGATGAATCCTTCAACACATACTTCTCCGAAATGCCATGG-TTGCTATTCCCTTCTCTGATACGGAGAGCCGCCAACGTCTTCAGGAATTGTTCAAAGTAAGAGGGATCCCTAAACTCGTCAT-----------------E	3589	602	601	99.83	Indel:-1
C26	1.6			3589	602	1	0.17	WT_like
C26	1.7	BTTCTTCTGACGGACACGATGAATTCTTCAACACATACTTCTCCGAAATGCCATGGCTTGCTATTCCCTTCTCTGATACGGAGACCCGCCAACGTCTTAAGAAAGTGTTCGAAGTAAGAGGGATCCCTAATCTTGTCATTTTTGATACGAATGGCAE	BTTCTTCTGACGGACACGATGAATTCTTCAACACATACTTCTCCGAAATGCCATGG-TTGCTATTCCCTTCTCTGATACGGAGACCCGCCAACGTCTTAAGAAAGTGTTCGAAGTAAGAGGGATCCCTAATCTTGTCAT-----------------E	3589	318	318	100	Indel:-1
C26	1.7			3589	318	0	0	WT_like
C26	1.9a	BTTCTTCTGACAGAGATGATGATCAGTCCTTCAATACGTCCTTCTCCAAAATGCCATGTCTTGCCATTCCATTTTCTGACACGGAGACCTGCAAACGTCTCAAGGAAGTGTTCAAAGTAAGAGGGATTCCTAATCTTGTCATTTTCGATGCTCATGE	BTTCTTCTGACAGAGATGATGATCAGTCCTTCAATACGTCCTTCTCCAAAATGCCATGTCTTGCCATTCCATTTTCTGACACGGAGACCTGCAAACGTCTCA-GGAAGTGTTCAAAGTAAGAGGGATTCCTAATCTTGT-----------------E	3589	253	1	0.39	Indel:-1
C26	1.9a	BTTCTTCTGACAGAGATGATGATCAGTCCTTCAATACGTCCTTCTCCAAAATGCCATGTCTTGCCATTCCATTTTCTGACACGGAGACCTGCAAACGTCTCAAGGAAGTGTTCAAAGTAAGAGGGATTCCTAATCTTGTCATTTTCGATGCTCATGE	BTTCTTCTGACAGAGATGATGATCAGTCCTTCAATACGTCCTTCTCCAAAATGCCATGTCTTGCCATTCCATTTTCTGACACGGAGACCTGCAAACGTCTCAAGGAAGTGTTCAAAGTAAGAGGGATTCCTAATCTTG------------------E	3589	253	252	99.61	WT_like
C26	1.9m	BTTCTTCTGACAGAGATGATCAGTCCTTCAATACGTCCTTCTCCAAAATGCCATGTCTTGCCATTCCATTTTCTGATACGGAGACCTGCAAACGTCTCAAGGAAGTGTTCAAAAAGTAAGAGGGATTCCTAATCTTGTCATTTTCGATGCTCATGGE	BTTCTTCTGACAGAGATGATCAGTCCTTCAATACGTCCTTCTCCAAAATGCCATGTCTTGCCAT-CCATTTTCTGATACGGAGACCTGCAAACGTCTCAAGGAAGTGTTCAAAAAGTAAGAGGGATTCCTAATCTTGT------------------E	3589	194	3	1.54	Indel:-1
C26	1.9m	BTTCTTCTGACAGAGATGATCAGTCCTTCAATACGTCCTTCTCCAAAATGCCATGTCTTGCCATTCCATTTTCTGATACGGAGACCTGCAAACGTCTCAAGGAAGTGTTCAAAAAGTAAGAGGGATTCCTAATCTTGTCATTTTCGATGCTCATGGE	BTTCTTCTGACAGAGATGATCAGTCCTTCAATACGTCCTTCTCCAAAATGCCATGTCTTGCCATTCCATTTTCTGATACGGAGACCTGCAAACGTCTCAAGGAAGTGTTCAAAAAGTAAGAGGGATTCCTAATCTTGT------------------E	3589	194	191	98.46	WT_like
C26	15f|45f	BTTCTTCTGACAGAGATGATGAATCCTTCAACACATATTTCTCCGAAATGCCCTGGCTTGCTATTCCCTTCTCTGATACGGAGACCCGCAAACGTCTTAAGGAAGTGTTCAAAGTAAGAGGGCTCCCTAATCTTGTCATTTTTGATGCGAATGGCAE	BTTCTTCTGACAGAGATGATGAATCCTTCAACACATATTTCTCCGAAATGCCCTGG-TTGCTATTCCCTTCTCTGATACGGAGACCCGCAAACGTCTTAAGGAAGTGTTCAAAGTAAGAGGGCTCCCTAATCTTGTCAT-----------------E	3589	1	1	100	Indel:-1
C26	15f|45f			3589	1	0	0	WT_like
C26	21f	BTTCTTCTGACAGAGATGATGAATCCTTCAACACATATTTCTCCGAAATGCCATGGCTTGCTATTCCCTTCTCTGATACGGAGACCCGCAAACGTCTTAAGGAAGTGTTCAAAGTAAGAGGGATCCCAAATCTTGTCATTTTTGATGCGAATGGCAE	BTTCTTCTGACAGAGATGATGAATCCTTCAACACATATTTCTCCGAAATGCCATGG-TTGCTATTCCCTTCTCTGATACGGAGACCCGCAAACGTCTTAAGGAAGTGTTCAAAGTAAGAGGGATCCCAAATCTTGTCAT-----------------E	3589	4	2	50	Indel:-1
C26	21f			3589	4	2	50	WT_like
C26	36f	BTTCTTCTGACGGAGACGATGAATCCTTCAACACATACTTCTCCGAAATGCCCTGGCTTGCTATTCCCTTCTCTGATACGGAGAGCCGCCAACGTCTTCAGGAATTGTTCAAAGTAAGAGGGATCCCTAAACTCGTCATTTTTGATGCTAATGGTAE	BTTCTTCTGACGGAGACGATGAATCCTTCAACACATACTTCTCCGAAATGCCCTG--------------------ATACGGAGAGCCGCCAACGTCTTCAGGAATTGTTCAAAGTAAGAGGGATCCCTAAACTCGTCATTTTTGATGCTAATGGTAE	3589	6	4	66.66	Indel:-20
C26	36f			3589	6	2	33.34	WT_like
D1	1.1|41f	BTTCTTCTGACAGAGATGATGAATCCTTCAACACATATTTCTCCGAAATGCCCTGGCTTGCTATTCCCTTCTCTGATACGGAGACCCGCAAACGTCTTAAGGAAGTGTTCAAAGTAAGAGGGATCCCAAATCTTGTCATTTTTGATGCGAATGGCAE	BTTCTTCTGACAGAGATGATGAATCCTTCAACACATATTTCTCCGAAATGCCCTGG-TTGCTATTCCCTTCTCTGATACGGAGACCCGCAAACGTCTTAAGGAAGTGTTCAAAGTAAGAGGGATCCCAAATCTTGTCAT-----------------E	3245	647	618	95.51	Indel:-1
D1	1.1|41f	BTTCTTCTGACAGAGATGATGAATCCTTCAACACATATTTCTCCGAAATGCCCTGGCTTGCTATTCCCTTCTCTGATACGGAGACCCGCAAACGTCTTAAGGAAGTGTTCAAAGTAAGAGGGATCCCAAATCTTGTCATTTTTGATGCGAATGGCAE	BTTCTTCTGACAGAGATGATGAATCCTTCAACACATATTTCTCCGAAATGCCCTGGCTTGCTATTCCCTTCTCTGATACGGAGACCCGCAAACGTCTTAAGGAAGTGTTCAAAGTAAGAGGGATCCCAAATCTTGTCA------------------E	3245	647	29	4.49	WT_like
D1	1.3	BTTCTTCTGACGGAGACGATGAATCCTTCAACACATACTTCTCCGAAATGCCCTGGC-TTGCTATTCCCTTCTCTGATACGGAGACCCGCAAACGTCTTAAGGAAGTGTTCAAAGTAAGAGGGATCCCTACTCTTGTCATTTTTGATACGAATGGCAE	BTTCTTCTGACGGAGACGATGAATCCTTCAACACATACTTCTCCGAAATGCCCTGGCCTTGCTATTCCCTTCTCTGATACGGAGACCCGCAAACGTCTTAAGGAAGTGTTCAAAGTAAGAGGGATCCCTACTCTTGT--------------------E	3245	270	263	97.4	Indel:+1
D1	1.3	BTTCTTCTGACGGAGACGATGAATCCTTCAACACATACTTCTCCGAAATGCCCTGGCTTGCTATTCCCTTCTCTGATACGGAGACCCGCAAACGTCTTAAGGAAGTGTTCAAAGTAAGAGGGATCCCTACTCTTGTCATTTTTGATACGAATGGCAE	BTTCTTCTGACGGAGACGATGAATCCTTCAACACATACTTCTCCGAAATGCCCTGGCTTGCTATTCCCTTCTCTGATACGGAGACCCGCAAACGTCTTAAGGAAGTGTTCAAAGTAAGAGGGATCCCTACTCTTGTCA------------------E	3245	270	7	2.6	WT_like
D1	1.4|14f	BTTCTTCTGACAGAGATGATGAATCCTTCAACACATATTTCTCCGAAATGCCCTGGCTTGCTATTCCCTTCTCTGATACGGAGACCCGCAAACGTCTTAAGGAAGTGTTCAAAGTAAGAGGGGTCCCAAATCTTGTCATTTTTGATGCGAATGGCAE	BTTCTTCTGACAGAGATGATGAATCCTTCAACACATATTTCTCCGAAATGCCCTGG-TTGCTATTCCCTTCTCTGATACGGAGACCCGCAAACGTCTTAAGGAAGTGTTCAAAGTAAGAGGGGTCCCAAATCTTGTCAT-----------------E	3245	445	443	99.55	Indel:-1
D1	1.4|14f	BTTCTTCTGACAGAGATGATGAATCCTTCAACACATATTTCTCCGAAATGCCCTGGCTTGCTATTCCCTTCTCTGATACGGAGACCCGCAAACGTCTTAAGGAAGTGTTCAAAGTAAGAGGGGTCCCAAATCTTGTCATTTTTGATGCGAATGGCAE	BTTCTTCTGACAGAGATGATGAATCCTTCAACACATATTTCTCCGAAATGCCCTGGCTTGCTATTCCCTTCTCTGATACGGAGACCCGCAAACGTCTTAAGGAAGTGTTCAAAGTAAGAGGGGTCCCAAATCTTGTCA------------------E	3245	445	2	0.45	WT_like
D1	1.5	BTTCTTCTGATAGAGATGATGAATCCTTCAACACATACTTCTCCGAAATGCCCTGGCTTGCTATTCCCTTCTCTGATACGGAGACCCGCAAACGTCTTAAGGAAGTGTTCAAAGTAAGAGGGCTCCCTAATCTTGTCATTTTTGATGCGAATGGCAE	BTTCTTCTGATAGAGATGATGAATCCTTCAACACATACTTCTCCGAAATGCCCTGG-TTGCTATTCCCTTCTCTGATACGGAGACCCGCAAACGTCTTAAGGAAGTGTTCAAAGTAAGAGGGCTCCCTAATCTTGTCAT-----------------E	3245	381	5	1.31	Indel:-1
D1	1.5	BTTCTTCTGATAGAGATGATGAATCCTTCAACACATACTTCTCCGAAATGCCCTGGCTTGCTATTCCCTTCTCTGATACGGAGACCCGCAAACGTCTTAAGGAAGTGTTCAAAGTAAGAGGGCTCCCTAATCTTGTCATTTTTGATGCGAATGGCAE	BTTCTTCTGATAGAGATGATGAATCCTTCAACACATACTTCTCCGAAATGCCCTGGCTTGCTATTCCCTTCTCTGATACGGAGACCCGCAAACGTCTTAAGGAAGTGTTCAAAGTAAGAGGGCTCCCTAATCTTGTCA------------------E	3245	381	376	98.69	WT_like
D1	1.6	BTTCTTCTGACGGAGACGATGAATCCTTCAACACATACTTCTCCGAAATGCCATGGCTTGCTATTCCCTTCTCTGATACGGAGAGCCGCCAACGTCTTCAGGAATTGTTCAAAGTAAGAGGGATCCCTAAACTCGTCATTTTTGATGCTAATGGTAE	BTTCTTCTGACGGAGACGATGAATCCTTCAACACATACTTCTCCGAAATGCCATGG-TTGCTATTCCCTTCTCTGATACGGAGAGCCGCCAACGTCTTCAGGAATTGTTCAAAGTAAGAGGGATCCCTAAACTCGTCAT-----------------E	3245	714	26	3.64	Indel:-1
D1	1.6	BTTCTTCTGACGGAGACGATGAATCCTTCAACACATACTTCTCCGAAATGCCATGGCTTGCTATTCCCTTCTCTGATACGGAGAGCCGCCAACGTCTTCAGGAATTGTTCAAAGTAAGAGGGATCCCTAAACTCGTCATTTTTGATGCTAATGGTAE	BTTCTTCTGACGGAGACGATGAATCCTTCAACACATACTTCTCCGAAATGCCATGGCTTGCTATTCCCTTCTCTGATACGGAGAGCCGCCAACGTCTTCAGGAATTGTTCAAAGTAAGAGGGATCCCTAAACTCGTCA------------------E	3245	714	688	96.36	WT_like
D1	1.7	BTTCTTCTGACGGACACGATGAATTCTTCAACACATACTTCTCCGAAATGCCATGGCTTGCTATTCCCTTCTCTGATACGGAGACCCGCCAACGTCTTAAGAAAGTGTTCGAAGTAAGAGGGATCCCTAATCTTGTCATTTTTGATACGAATGGCAE	BTTCTTCTGACGGACACGATGAATTCTTCAACACATACTTCTCCGAAATGCCATGG-TTGCTATTCCCTTCTCTGATACGGAGACCCGCCAACGTCTTAAGAAAGTGTTCGAAGTAAGAGGGATCCCTAATCTTGTCAT-----------------E	3245	317	17	5.36	Indel:-1
D1	1.7	BTTCTTCTGACGGACACGATGAATTCTTCAACACATACTTCTCCGAAATGCCATGGCTTGCTATTCCCTTCTCTGATACGGAGACCCGCCAACGTCTTAAGAAAGTGTTCGAAGTAAGAGGGATCCCTAATCTTGTCATTTTTGATACGAATGGCAE	BTTCTTCTGACGGACACGATGAATTCTTCAACACATACTTCTCCGAAATGCCATGGCTTGCTATTCCCTTCTCTGATACGGAGACCCGCCAACGTCTTAAGAAAGTGTTCGAAGTAAGAGGGATCCCTAATCTTGTCA------------------E	3245	317	300	94.64	WT_like
D1	1.9a			3245	217	0	0
D1	1.9a	BTTCTTCTGACAGAGATGATGATCAGTCCTTCAATACGTCCTTCTCCAAAATGCCATGTCTTGCCATTCCATTTTCTGACACGGAGACCTGCAAACGTCTCAAGGAAGTGTTCAAAGTAAGAGGGATTCCTAATCTTGTCATTTTCGATGCTCATGE	BTTCTTCTGACAGAGATGATGATCAGTCCTTCAATACGTCCTTCTCCAAAATGCCATGTCTTGCCATTCCATTTTCTGACACGGAGACCTGCAAACGTCTCAAGGAAGTGTTCAAAGTAAGAGGGATTCCTAATCTTG------------------E	3245	217	217	100	WT_like
D1	1.9m			3245	237	0	0
D1	1.9m	BTTCTTCTGACAGAGATGATCAGTCCTTCAATACGTCCTTCTCCAAAATGCCATGTCTTGCCATTCCATTTTCTGATACGGAGACCTGCAAACGTCTCAAGGAAGTGTTCAAAAAGTAAGAGGGATTCCTAATCTTGTCATTTTCGATGCTCATGGE	BTTCTTCTGACAGAGATGATCAGTCCTTCAATACGTCCTTCTCCAAAATGCCATGTCTTGCCATTCCATTTTCTGATACGGAGACCTGCAAACGTCTCAAGGAAGTGTTCAAAAAGTAAGAGGGATTCCTAATCTTGT------------------E	3245	237	237	100	WT_like
D1	21f	BTTCTTCTGACAGAGATGATGAATCCTTCAACACATATTTCTCCGAAATGCCATGGCTTGCTATTCCCTTCTCTGATACGGAGACCCGCAAACGTCTTAAGGAAGTGTTCAAAGTAAGAGGGATCCCAAATCTTGTCATTTTTGATGCGAATGGCAE	BTTCTTCTGACAGAGATGATGAATCCTTCAACACATATTTCTCCGAAATGCCATGG-TTGCTATTCCCTTCTCTGATACGGAGACCCGCAAACGTCTTAAGGAAGTGTTCAAAGTAAGAGGGATCCCAAATCTTGTCAT-----------------E	3245	7	7	100	Indel:-1
D1	21f			3245	7	0	0	WT_like
D1	24f	BTTCTTCTGACAGAGATGATGAATCCTTCAACACATATTTCTCCGAAATGCCATGGCTTGCTATTCCCTTCTCTGATACGGAGACCCGCAAACGTCTTAAGGAAGTGTTCAAAGTAAGAGGGGTCCCAAATCTTGTCATTTTTGATGCGAATGGCAE	BTTCTTCTGACAGAGATGATGAATCCTTCAACACATATTTCTCCGAAATGCCATGG-TTGCTATTCCCTTCTCTGATACGGAGACCCGCAAACGTCTTAAGGAAGTGTTCAAAGTAAGAGGGGTCCCAAATCTTGTCAT-----------------E	3245	1	1	100	Indel:-1
D1	24f			3245	1	0	0	WT_like
D1	36f			3245	1	0	0
D1	36f	BTTCTTCTGACGGAGACGATGAATCCTTCAACACATACTTCTCCGAAATGCCCTGGCTTGCTATTCCCTTCTCTGATACGGAGAGCCGCCAACGTCTTCAGGAATTGTTCAAAGTAAGAGGGATCCCTAAACTCGTCATTTTTGATGCTAATGGTAE	BTTCTTCTGACGGAGACGATGAATCCTTCAACACATACTTCTCCGAAATGCCCTGGCTTGCTATTCCCTTCTCTGATACGGAGAGCCGCCAACGTCTTCAGGAATTGTTCAAAGTAAGAGGGATCCCTAAACTCGTCA------------------E	3245	1	1	100	WT_like
D1	65f	BTTCTTCTGACGGAGACGATGAATCCTTCAACACATACTTCTCCGAAATGCCATGGCTTGCTATTCCCTTCTCTGATACGGAGACCCGCAAACGTCTTAAGGAAGTGTTCAAAGTAAGAGGGCTCCCTAATCTTGTCATTTTTGATGCGAATGGCAE	BTTCTTCTGACGGAGACGATGAATCCTTCAACACATACTTCTCCGAAATGCCAT----TGCTATTCCCTTCTCTGATACGGAGACCCGCAAACGTCTTAAGGAAGTGTTCAAAGTAAGAGGGCTCCCTAATCTTGTCATTTT--------------E	3245	2	2	100	Indel:-4
D1	65f			3245	2	0	0	WT_like
D1	74f	BTTCTTCTGACGGACACGATGAATTCTTCAACACATACTTCTCCGAAATGCCATGGCTTGCTATTCCCTTCTCTGATACGGAGACCCGCAAACGTCTTAAGGAAGTGTTCAAAGTAAGAGGGGTCCCAAATCTTGTCATTTTTGATGCGAATGGCAE	BTTCTTCTGACGGACACGATGAATTCTTCAACACATACTTCTCCGAAATGCCATGGCT----ATTCCCTTCTCTGATACGGAGACCCGCAAACGTCTTAAGGAAGTGTTCAAAGTAAGAGGGGTCCCAAATCTTGTCATTTT--------------E	3245	5	3	60	Indel:-4
D1	74f			3245	5	2	40	WT_like
D1	1.2	BTTCTTCTGACAGAGATGATGAATCCTTCAACACATATTTCTCCGAAATGCCATGGCTTGCTATTCCCTTCTCTGATACGGAGACCCGCAAACGTCTTAAGGAAGTATTCAAAGTAAGAGGGATCCCTAATCTTGTCATAATTGGCCAE	BTTCTTCTGACAGAGATGATGAATCCTTCAACACATATTTCTCCGAAATGCCATGG-TTGCTATTCCCTTCTCTGATACGGAGACCCGCAAACGTCTTAAGGAAGTATTCAAAGTAAGAGGGATCCCTAATCTTGTCATAATTGGCC-E	5788	4361	170	3.89	Indel:-1
D1	1.2	BTTCTTCTGACAGAGATGATGAATCCTTCAACACATATTTCTCCGAAATGCCATGGCTTGCTATTCCCTTCTCTGATACGGAGACCCGCAAACGTCTTAAGGAAGTATTCAAAGTAAGAGGGATCCCTAATCTTGTCATAATTGGCCAE	BTTCTTCTGACAGAGATGATGAATCCTTCAACACATATTTCTCCGAAATGCCATGGCTTGCTATTCCCTTCTCTGATACGGAGACCCGCAAACGTCTTAAGGAAGTATTCAAAGTAAGAGGGATCCCTAATCTTGTCA----------E	5788	4361	4191	96.11	WT_like
D1	1.5			5788	28	0	0
D1	1.5	BTTCTTCTGATAGAGATGATGAATCCTTCAACACATACTTCTCCGAAATGCCCTGGCTTGCTATTCCCTTCTCTGATACGGAGACCCGCAAACGTCTTAAGGAAGTGTTCAAAGTAAGAGGGCTCCCTAATCTTGTCATTTTTGATGCGAATGGCAE	BTTCTTCTGATAGAGATGATGAATCCTTCAACACATACTTCTCCGAAATGCCCTGGCTTGCTATTCCCTTCTCTGATACGGAGACCCGCAAACGTCTTAAGGAAGTGTTCAAAGTAAGAGGGCTCCCTAATCTTGTCA------------------E	5788	28	28	100	WT_like
D1	1.7	BTTCTTCTGACGGACACGATGAATTCTTCAACACATACTTCTCCGAAATGCCATGGCTTGCTATTCCCTTCTCTGATACGGAGACCCGCCAACGTCTTAAGAAAGTGTTCGAAGTAAGAGGGATCCCTAATCTTGTCATTTTTGATACGAATGGCAE	BTTCTTCTGACGGACACGATGAATTCTTCAACACATACTTCTCCGAAATGCCATGG-TTGCTATTCCCTTCTCTGATACGGAGACCCGCCAACGTCTTAAGAAAGTGTTCGAAGTAAGAGGGATCCCTAATCTTGTCAT-----------------E	5788	28	1	3.57	Indel:-1
D1	1.7	BTTCTTCTGACGGACACGATGAATTCTTCAACACATACTTCTCCGAAATGCCATGGCTTGCTATTCCCTTCTCTGATACGGAGACCCGCCAACGTCTTAAGAAAGTGTTCGAAGTAAGAGGGATCCCTAATCTTGTCATTTTTGATACGAATGGCAE	BTTCTTCTGACGGACACGATGAATTCTTCAACACATACTTCTCCGAAATGCCATGGCTTGCTATTCCCTTCTCTGATACGGAGACCCGCCAACGTCTTAAGAAAGTGTTCGAAGTAAGAGGGATCCCTAATCTTGTCA------------------E	5788	28	27	96.43	WT_like
D1	52f	BTTCTTCTGATAGAGATGATGAATCCTTCAACACATACTTCTCCGAAATGCCCTGGC-TTGCTATTCCCTTCTCTGATACGGAGACCCGCAAACGTCTTAAGGAAGTATTCAAAGTAAGAGGGATCCCTAATCTTGTCATAATTGGCCAE	BTTCTTCTGATAGAGATGATGAATCCTTCAACACATACTTCTCCGAAATGCCCTGGCCTTGCTATTCCCTTCTCTGATACGGAGACCCGCAAACGTCTTAAGGAAGTATTCAAAGTAAGAGGGATCCCTAATCTTGTC-----------E	5788	1351	1345	99.55	Indel:+1	1.3, non-specific
D1	52f			5788	1351	6	0.45	WT_like
D2	1.1|41f	BTTCTTCTGACAGAGATGATGAATCCTTCAACACATATTTCTCCGAAATGCCCTGGCTTGCTATTCCCTTCTCTGATACGGAGACCCGCAAACGTCTTAAGGAAGTGTTCAAAGTAAGAGGGATCCCAAATCTTGTCATTTTTGATGCGAATGGCAE	BTTCTTCTGACAGAGATGATGAATCCTTCAACACATATTTCTCCGAAATGCCCTGG-TTGCTATTCCCTTCTCTGATACGGAGACCCGCAAACGTCTTAAGGAAGTGTTCAAAGTAAGAGGGATCCCAAATCTTGTCAT-----------------E	7539	88	85	96.59	Indel:-1
D2	1.1|41f			7539	88	3	3.41	WT_like
D2	1.3
D2	1.3
D2	1.4|14f	BTTCTTCTGACAGAGATGATGAATCCTTCAACACATATTTCTCCGAAATGCCCTGGCTTGCTATTCCCTTCTCTGATACGGAGACCCGCAAACGTCTTAAGGAAGTGTTCAAAGTAAGAGGGGTCCCAAATCTTGTCATTTTTGATGCGAATGGCAE	BTTCTTCTGACAGAGATGATGAATCCTTCAACACATATTTCTCCGAAATGCCCTGG-TTGCTATTCCCTTCTCTGATACGGAGACCCGCAAACGTCTTAAGGAAGTGTTCAAAGTAAGAGGGGTCCCAAATCTTGTCAT-----------------E	7539	31	28	90.32	Indel:-1
D2	1.4|14f	BTTCTTCTGACAGAGATGATGAATCCTTCAACACATATTTCTCCGAAATGCCCTGGCTTGCTATTCCCTTCTCTGATACGGAGACCCGCAAACGTCTTAAGGAAGTGTTCAAAGTAAGAGGGGTCCCAAATCTTGTCATTTTTGATGCGAATGGCAE	BTTCTTCTGACAGAGATGATGAATCCTTCAACACATATTTCTCCGAAATGCCCTGGCTTGCTATTCCCTTCTCTGATACGGAGACCCGCAAACGTCTTAAGGAAGTGTTCAAAGTAAGAGGGGTCCCAAATCTTGTCA------------------E	7539	31	3	9.68	WT_like
D2	1.5	BTTCTTCTGATAGAGATGATGAATCCTTCAACACATACTTCTCCGAAATGCCCTGGCTTGCTATTCCCTTCTCTGATACGGAGACCCGCAAACGTCTTAAGGAAGTGTTCAAAGTAAGAGGGCTCCCTAATCTTGTCATTTTTGATGCGAATGGCAE	BTTCTTCTGATAGAGATGATGAATCCTTCAACACATACTTCTCCGAAATGCCCTGG-TTGCTATTCCCTTCTCTGATACGGAGACCCGCAAACGTCTTAAGGAAGTGTTCAAAGTAAGAGGGCTCCCTAATCTTGTCAT-----------------E	7539	2167	2162	99.76	Indel:-1
D2	1.5			7539	2167	5	0.24	WT_like
D2	1.6	BTTCTTCTGACGGAGACGATGAATCCTTCAACACATACTTCTCCGAAATGCCATGGCTTGCTATTCCCTTCTCTGATACGGAGAGCCGCCAACGTCTTCAGGAATTGTTCAAAGTAAGAGGGATCCCTAAACTCGTCATTTTTGATGCTAATGGTAE	BTTCTTCTGACGGAGACGATGAATCCTTCAACACATACTTCTCCGAAATGCC--------------------CTGATACGGAGAGCCGCCAACGTCTTCAGGAATTGTTCAAAGTAAGAGGGATCCCTAAACTCGTCATTTTTGATGCTAATGGTAE	7539	43	42	97.67	Indel:-20
D2	1.6	BTTCTTCTGACGGAGACGATGAATCCTTCAACACATACTTCTCCGAAATGCCATGGCTTGCTATTCCCTTCTCTGATACGGAGAGCCGCCAACGTCTTCAGGAATTGTTCAAAGTAAGAGGGATCCCTAAACTCGTCATTTTTGATGCTAATGGTAE	BTTCTTCTGACGGAGACGATGAATCCTTCAACACATACTTCTCCGAAATGCCATGGCTTGCTATTCCCTTCTCTGATACGGAGAGCCGCCAACGTCTTCAGGAATTGTTCAAAGTAAGAGGGATCCCTAAACTCGTCA------------------E	7539	43	1	2.33	WT_like
D2	1.7	BTTCTTCTGACGGACACGATGAATTCTTCAACACATACTTCTCCGAAATGCCATGGCTTGCTATTCCCTTCTCTGATACGGAGACCCGCCAACGTCTTAAGAAAGTGTTCGAAGTAAGAGGGATCCCTAATCTTGTCATTTTTGATACGAATGGCAE	BTTCTTCTGACGGACACGATGAATTCTTCAACACATACTTCTCCGAAATGCCATGGCT----ATTCCCTTCTCTGATACGGAGACCCGCCAACGTCTTAAGAAAGTGTTCGAAGTAAGAGGGATCCCTAATCTTGTCATTTT--------------E	7539	3	3	100	Indel:-4
D2	1.7			7539	3	0	0	WT_like
D2	1.9a	BTTCTTCTGACAGAGATGATGATCAGTCCTTCAATACGTCCTTCTCCAAAATGCCATGTCTTGCCATTCCATTTTCTGACACGGAGACCTGCAAACGTCTCAAGGAAGTGTTCAAAGTAAGAGGGATTCCTAATCTTGTCATTTTCGATGCTCATGE	BTTCTTCTGACAGA---GATGATCAGTCCTTCAATACGTCCTTCTCCAAAATGCCATGTCTTGCCATTCCATTTTCTGACACGGAGACCTGCAAACGTCTCAAGGAAGTGTTCAAAGTAAGAGGGATTCCTAATCTTGTCA---------------E	7539	1312	5	0.38	Indel:-3
D2	1.9a	BTTCTTCTGACAGAGATGATGATCAGTCCTTCAATACGTCCTTCTCCAAAATGCCATGTCTTGCCATTCCATTTTCTGACACGGAGACCTGCAAACGTCTCAAGGAAGTGTTCAAAGTAAGAGGGATTCCTAATCTTGTCATTTTCGATGCTCATGE	BTTCTTCTGACAGAGATGATGATCAGTCCTTCAATACGTCCTTCTCCAAAATGCCATGTCTTGCCATTCCATTTTCTGACACGGAGACCTGCAAACGTCTCAAGGAAGTGTTCAAAGTAAGAGGGATTCCTAATCTTG------------------E	7539	1312	1307	99.62	WT_like
D2	1.9m	BTTCTTCTGACAGAGATGATCAGTCCTTCAATACGTCCTTCTCCAAAATGCCATGTCTTGCCATTCCATTTTCTGATACGGAGACCTGCAAACGTCTCAAGGAAGTGTTCAAAAAGTAAGAGGGATTCCTAATCTTGTCATTTTCGATGCTCATGGE	BTTCTTCTGACAGAGATGATCAGTCCTTCAATACGTCCTTCTCCAAAATGCCATGTCTTGCCATTCCATTTTCTGATACGGAGACCTGCAAACGTCTCAAGGAAGTGTTCAAAA-GTAAGAGGGATTCCTAATCTTGT------------------E	7539	1018	7	0.68	Indel:-1
D2	1.9m	BTTCTTCTGACAGAGATGATCAGTCCTTCAATACGTCCTTCTCCAAAATGCCATGTCTTGCCATTCCATTTTCTGATACGGAGACCTGCAAACGTCTCAAGGAAGTGTTCAAAAAGTAAGAGGGATTCCTAATCTTGTCATTTTCGATGCTCATGGE	BTTCTTCTGACAGAGATGATCAGTCCTTCAATACGTCCTTCTCCAAAATGCCATGTCTTGCCATTCCATTTTCTGATACGGAGACCTGCAAACGTCTCAAGGAAGTGTTCAAAAAGTAAGAGGGATTCCTAATCTTGT------------------E	7539	1018	1011	99.32	WT_like
D2	15f|45f	BTTCTTCTGACAGAGATGATGAATCCTTCAACACATATTTCTCCGAAATGCCCTGGCTTGCTATTCCCTTCTCTGATACGGAGACCCGCAAACGTCTTAAGGAAGTGTTCAAAGTAAGAGGGCTCCCTAATCTTGTCATTTTTGATGCGAATGGCAE	BTTCTTCTGACAGAGATGATGAATCCTTCAACACATATTTCTCCGAAATGCCCTGG-TTGCTATTCCCTTCTCTGATACGGAGACCCGCAAACGTCTTAAGGAAGTGTTCAAAGTAAGAGGGCTCCCTAATCTTGTCAT-----------------E	7539	10	10	100	Indel:-1
D2	15f|45f			7539	10	0	0	WT_like
D2	17f|47f	BTTCTTCTGACAGAGATGATGAATCCTTCAACACATATTTCTCCGAAATGCCCTGGC-TTGCTATTCCCTTCTCTGATACGGAGACCCGCCAACGTCTTAAGAAAGTGTTCGAAGTAAGAGGGATCCCTAATCTTGTCATTTTTGATACGAATGGCAE	BTTCTTCTGACAGAGATGATGAATCCTTCAACACATATTTCTCCGAAATGCCCTGGCCTTGCTATTCCCTTCTCTGATACGGAGACCCGCCAACGTCTTAAGAAAGTGTTCGAAGTAAGAGGGATCCCTAATCTTGT--------------------E	7539	10	9	90	Indel:+1
D2	17f|47f			7539	10	1	10	WT_like
D2	21f	BTTCTTCTGACAGAGATGATGAATCCTTCAACACATATTTCTCCGAAATGCCATGGCTTGCTATTCCCTTCTCTGATACGGAGACCCGCAAACGTCTTAAGGAAGTGTTCAAAGTAAGAGGGATCCCAAATCTTGTCATTTTTGATGCGAATGGCAE	BTTCTTCTGACAGAGATGATGAATCCTTCAACACATATTTCTCCGAAATGCCATGG-TTGCTATTCCCTTCTCTGATACGGAGACCCGCAAACGTCTTAAGGAAGTGTTCAAAGTAAGAGGGATCCCAAATCTTGTCAT-----------------E	7539	2742	2734	99.7	Indel:-1
D2	21f			7539	2742	8	0.3	WT_like
D2	24f	BTTCTTCTGACAGAGATGATGAATCCTTCAACACATATTTCTCCGAAATGCCATGGCTTGCTATTCCCTTCTCTGATACGGAGACCCGCAAACGTCTTAAGGAAGTGTTCAAAGTAAGAGGGG-TCCCAAATCTTGTCATTTTTGATGCGAATGGCAE	BTTCTTCTGACAGAGATGATGAATCCTTCAACACATATTTCTCCGAAATGCCATGG-TTGCTATTCCCTTCTCTGATACGGAGACCCGCAAACGTCTTAAGGAAGTGTTCAAAGTAAG-GGGGATCCCAAATCTTGTCAT-----------------E	7539	11	9	81.81	Indel:-1,-1,+1
D2	24f			7539	11	2	18.19	WT_like
D2	25f	BTTCTTCTGACAGAGATGATGAATCCTTCAACACATATTTCTCCGAAATGCCATGGCTTGCTATTCCCTTCTCTGATACGGAGACCCGCAAACGTCTTAAGGAAGTGTTCAAAGTAAGAGGGCTCCCTAATCTTGTCATTTTTGATGCGAATGGCAE	BTTCTTCTGACAGAGATGATGAATCCTTCAACACATATTTCTCCGAAATGCCATGG-TTGCTATTCCCTTCTCTGATACGGAGACCCGCAAACGTCTTAAGGAAGTGTTCAAAGTAAGAGGGCTCCCTAATCTTGTCAT-----------------E	7539	12	12	100	Indel:-1
D2	25f			7539	12	0	0	WT_like
D2	27f	BTTCTTCTGACAGAGATGATGAATCCTTCAACACATATTTCTCCGAAATGCCATGGCTTGCTATTCCCTTCTCTGATACGGAGACCCGCCAACGTCTTAAGAAAGTGTTCGAAGTAAGAGGGATCCCTAATCTTGTCATTTTTGATACGAATGGCAE	BTTCTTCTGACAGAGATGATGAATCCTTCAACACATATTTCTCCGAAATGCCATGG-TTGCTATTCCCTTCTCTGATACGGAGACCCGCCAACGTCTTAAGAAAGTGTTCGAAGTAAGAGGGATCCCTAATCTTGTCAT-----------------E	7539	3	1	33.33	Indel:-1
D2	27f			7539	3	2	66.67	WT_like
D2	31f	BTTCTTCTGACGGAGACGATGAATCCTTCAACACATACTTCTCCGAAATGCCCTGGCTTGCTATTCCCTTCTCTGATACGGAGACCCGCAAACGTCTTAAGGAAGTGTTCAAAGTAAGAGGGATCCCAAATCTTGTCATTTTTGATGCGAATGGCAE	BTTCTTCTGACGGAGACGATGAATCCTTCAACACATACTTCTCCGAAATGCCCTGG-TTGCTATTCCCTTCTCTGATACGGAGACCCGCAAACGTCTTAAGGAAGTGTTCAAAGTAAGAGGGATCCCAAATCTTGTCAT-----------------E	7539	3	1	33.33	Indel:-1
D2	31f			7539	3	2	66.67	WT_like
D2	51f	BTTCTTCTGATAGAGATGATGAATCCTTCAACACATACTTCTCCGAAATGCCCTGGCTTGCTATTCCCTTCTCTGATACGGAGACCCGCAAACGTCTTAAGGAAGTGTTCAAAGTAAGAGGGATCCCAAATCTTGTCATTTTTGATGCGAATGGCAE	BTTCTTCTGATAGAGATGATGAATCCTTCAACACATACTTCTCCGAAATGCCCTGG--TGCTATTCCCTTCTCTGATACGGAGACCCGCAAACGTCTTAAGGAAGTGTTCAAAGTAAGAGGGATCCCAAATCTTGTCATT----------------E	7539	27	26	96.29	Indel:-2
D2	51f			7539	27	1	3.71	WT_like
D2	53f	BTTCTTCTGATAGAGATGATGAATCCTTCAACACATACTTCTCCGAAATGCCCTGGCTTGCTATTCCCTTCTCTGATACGGAGACCCGCAAACGTCTTAAGGAAGTGTTCAAAGTAAGAGGGATCCCTACTCTTGTCATTTTTGATACGAATGGCAE	BTTCTTCTGATAGAGATGATGAATCCTTCAACACATACTTCTCCGAAATGCCCTGG-TTGCTATTCCCTTCTCTGATACGGAGACCCGCAAACGTCTTAAGGAAGTGTTCAAAGTAAGAGGGATCCCTACTCTTGTCAT-----------------E	7539	1	1	100	Indel:-1
D2	53f			7539	1	0	0	WT_like
D2	54f	BTTCTTCTGATAGAGATGATGAATCCTTCAACACATACTTCTCCGAAATGCCCTGGCTTGCTATTCCCTTCTCTGATACGGAGACCCGCAAACGTCTTAAGGAAGTGTTCAAAGTAAGAGGGGTCCCAAATCTTGTCATTTTTGATGCGAATGGCAE	BTTCTTCTGATAGAGATGATGAATCCTTCAACACATACTTCTCCGAAATGCCCTGG--TGCTATTCCCTTCTCTGATACGGAGACCCGCAAACGTCTTAAGGAAGTGTTCAAAGTAAGAGGGGTCCCAAATCTTGTCATT----------------E	7539	4	1	25	Indel:-2
D2	54f			7539	4	3	75	WT_like
D2	57f			7539	14	0	0
D2	57f	BTTCTTCTGATAGAGATGATGAATCCTTCAACACATACTTCTCCGAAATGCCCTGGCTTGCTATTCCCTTCTCTGATACGGAGACCCGCCAACGTCTTAAGAAAGTGTTCGAAGTAAGAGGGATCCCTAATCTTGTCATTTTTGATACGAATGGCAE	BTTCTTCTGATAGAGATGATGAATCCTTCAACACATACTTCTCCGAAATGCCCTGGCTTGCTATTCCCTTCTCTGATACGGAGACCCGCCAACGTCTTAAGAAAGTGTTCGAAGTAAGAGGGATCCCTAATCTTGTCA------------------E	7539	14	14	100	WT_like
D2	73f	BTTCTTCTGACGGACACGATGAATTCTTCAACACATACTTCTCCGAAATGCCATGGCTTGCTATTCCCTTCTCTGATACGGAGACCCGCAAACGTCTTAAGGAAGTGTTCAAAGTAAGAGGGATCCCTACTCTTGTCATTTTTGATACGAATGGCAE	BTTCTTCTGACGGACACGATGAATTCTTCAACACATACTTCTCCGAAATGCCATGG-TTGCTATTCCCTTCTCTGATACGGAGACCCGCAAACGTCTTAAGGAAGTGTTCAAAGTAAGAGGGATCCCTACTCTTGTCAT-----------------E	7539	30	30	100	Indel:-1
D2	73f			7539	30	0	0	WT_like
D2	1.2	BTTCTTCTGACAGAGATGATGAATCCTTCAACACATATTTCTCCGAAATGCCATGGCTTGCTATTCCCTTCTCTGATACGGAGACCCGCAAACGTCTTAAGGAAGTATTCAAAGTAAGAGGGATCCCTAATCTTGTCATAATTGGCCAE	BTTCTTCTGACAGAGATGATGAATCCTTCAACACATATTTCTCCGAAATGCCATGG-TTGCTATTCCCTTCTCTGATACGGAGACCCGCAAACGTCTTAAGGAAGTATTCAAAGTAAGAGGGATCCCTAATCTTGTCAT---------E	394	194	90	46.39	Indel:-1
D2	1.2	BTTCTTCTGACAGAGATGATGAATCCTTCAACACATATTTCTCCGAAATGCCATGGCTTGCTATTCCCTTCTCTGATACGGAGACCCGCAAACGTCTTAAGGAAGTATTCAAAGTAAGAGGGATCCCTAATCTTGTCATAATTGGCCAE	BTTCTTCTGACAGAGATGATGAATCCTTCAACACATATTTCTCCGAAATGCCATGGCTTGCTATTCCCTTCTCTGATACGGAGACCCGCAAACGTCTTAAGGAAGTATTCAAAGTAAGAGGGATCCCTAATCTTGTCA----------E	394	194	104	53.61	WT_like
D2	1.5	BTTCTTCTGATAGAGATGATGAATCCTTCAACACATACTTCTCCGAAATGCCCTGGCTTGCTATTCCCTTCTCTGATACGGAGACCCGCAAACGTCTTAAGGAAGTGTTCAAAGTAAGAGGGCTCCCTAATCTTGTCATTTTTGATGCGAATGGCAE	BTTCTTCTGATAGAGATGATGAATCCTTCAACACATACTTCTCCGAAATGCCCTGG-TTGCTATTCCCTTCTCTGATACGGAGACCCGCAAACGTCTTAAGGAAGTGTTCAAAGTAAGAGGGCTCCCTAATCTTGTCAT-----------------E	394	22	22	100	Indel:-1
D2	1.5			394	22	0	0	WT_like
D2	12f|42f	BTTCTTCTGACAGAGATGATGAATCCTTCAACACATATTTCTCCGAAATGCCCTGGCTTGCTATTCCCTTCTCTGATACGGAGACCCGCAAACGTCTTAAGGAAGTATTCAAAGTAAGAGGGATCCCTAATCTTGTCATAATTGGCCAE	BTTCTTCTGACAGAGATGATGAATCCTTCAACACATATTTCTCCGAAATGCCCTGGCT----ATTCCCTTCTCTGATACGGAGACCCGCAAACGTCTTAAGGAAGTATTCAAAGTAAGAGGGATCCCTAATCTTGTCATAAT------E	394	145	143	98.62	Indel:-4
D2	12f|42f			394	145	2	1.38	WT_like
D2	32f	BTTCTTCTGACGGAGACGATGAATCCTTCAACACATACTTCTCCGAAATGCCCTGGCTTGCTATTCCCTTCTCTGATACGGAGACCCGCAAACGTCTTAAGGAAGTATTCAAAGTAAGAGGGATCCCTAATCTTGTCATAATTGGCCAE	BTTCTTCTGACGGAGACGATGAATCCTTCAACACATACTTCTCCGAAATGCCCTGG-TTGCTATTCCCTTCTCTGATACGGAGACCCGCAAACGTCTTAAGGAAGTATTCAAAGTAAGAGGGATCCCTAATCTTGTCAT---------E	394	11	3	27.27	Indel:-1
D2	32f	BTTCTTCTGACGGAGACGATGAATCCTTCAACACATACTTCTCCGAAATGCCCTGGCTTGCTATTCCCTTCTCTGATACGGAGACCCGCAAACGTCTTAAGGAAGTATTCAAAGTAAGAGGGATCCCTAATCTTGTCATAATTGGCCAE	BTTCTTCTGACGGAGACGATGAATCCTTCAACACATACTTCTCCGAAATGCCCTGGCTTGCTATTCCCTTCTCTGATACGGAGACCCGCAAACGTCTTAAGGAAGTATTCAAAGTAAGAGGGATCCCTAATCTTGTCATAATTGGCC-E	394	11	8	72.73	WT_like
D2	72f	BTTCTTCTGACGGACACGATGAATTCTTCAACACATACTTCTCCGAAATGCCATGG-CTTGCTATTCCCTTCTCTGATACGGAGACCCGCAAACGTCTTAAGGAAGTATTCAAAGTAAGAGGGATCCCTAATCTTGTCATAATTGGCCAE	BTTCTTCTGACGGACACGATGAATTCTTCAACACATACTTCTCCGAAATGCCATGGACTTGCTATTCCCTTCTCTGATACGGAGACCCGCAAACGTCTTAAGGAAGTATTCAAAGTAAGAGGGATCCCTAATCTTGTCATAATTGGCC-E	394	18	18	100	Indel:+1
D2	72f			394	18	0	0	WT_like
D5	1.1|41f	BTTCTTCTGACAGAGATGATGAATCCTTCAACACATATTTCTCCGAAATGCCCTGGCTTGCTATTCCCTTCTCTGATACGGAGACCCGCAAACGTCTTAAGGAAGTGTTCAAAGTAAGAGGGATCCCAAATCTTGTCATTTTTGATGCGAATGGCAE	BTTCTTCTGACAGAGATGATGAATCCTTCAACACATATTTCTCCGAAATGCCCTGGCT----ATTCCCTTCTCTGATACGGAGACCCGCAAACGTCTTAAGGAAGTGTTCAAAGTAAGAGGGATCCCAAATCTTGTCATTTT--------------E	4381	1189	1184	99.57	Indel:-4
D5	1.1|41f	BTTCTTCTGACAGAGATGATGAATCCTTCAACACATATTTCTCCGAAATGCCCTGGCTTGCTATTCCCTTCTCTGATACGGAGACCCGCAAACGTCTTAAGGAAGTGTTCAAAGTAAGAGGGATCCCAAATCTTGTCATTTTTGATGCGAATGGCAE	BTTCTTCTGACAGAGATGATGAATCCTTCAACACATATTTCTCCGAAATGCCCTGGCTTGCTATTCCCTTCTCTGATACGGAGACCCGCAAACGTCTTAAGGAAGTGTTCAAAGTAAGAGGGATCCCAAATCTTGTCA------------------E	4381	1189	5	0.43	WT_like
D5	1.3
D5	1.3
D5	1.4|14f	BTTCTTCTGACAGAGATGATGAATCCTTCAACACATATTTCTCCGAAATGCCCTGGCTTGCTATTCCCTTCTCTGATACGGAGACCCGCAAACGTCTTAAGGAAGTGTTCAAAGTAAGAGGGGTCCCAAATCTTGTCATTTTTGATGCGAATGGCAE	BTTCTTCTGACAGAGATGATGAATCCTTCAACACATATTTCTCCGAAATGCCCTGGCT----ATTCCCTTCTCTGATACGGAGACCCGCAAACGTCTTAAGGAAGTGTTCAAAGTAAGAGGGGTCCCAAATCTTGTCATTTT--------------E	4381	6	6	100	Indel:-4
D5	1.4|14f			4381	6	0	0	WT_like
D5	1.5
D5	1.5
D5	1.6	BTTCTTCTGACGGAGACGATGAATCCTTCAACACATACTTCTCCGAAATGCCATGGCTTGCTATTCCCTTCTCTGATACGGAGAGCCGCCAACGTCTTCAGGAATTGTTCAAAGTAAGAGGGATCCCTAAACTCGTCATTTTTGATGCTAATGGTAE	BTTCTTCTGACGGAGACGATGAATCCTTCAACACATACTTCTCCGAAATGCCATGG-TTGCTATTCCCTTCTCTGATACGGAGAGCCGCCAACGTCTTCAGGAATTGTTCAAAGTAAGAGGGATCCCTAAACTCGTCAT-----------------E	4381	1447	1446	99.93	Indel:-1
D5	1.6			4381	1447	1	0.07	WT_like
D5	1.7	BTTCTTCTGACGGACACGATGAATTCTTCAACACATACTTCTCCGAAATGCCATGGCTTGCTATTCCCTTCTCTGATACGGAGACCCGCCAACGTCTTAAGAAAGTGTTCGAAGTAAGAGGGATCCCTAATCTTGTCATTTTTGATACGAATGGCAE	BTTCTTCTGACGGACACGATGAATTCTTCAACACATACTTCTCCGAAATGCCATGG--TGCTATTCCCTTCTCTGATACGGAGACCCGCCAACGTCTTAAGAAAGTGTTCGAAGTAAGAGGGATCCCTAATCTTGTCATT----------------E	4381	785	783	99.74	Indel:-2
D5	1.7			4381	785	2	0.26	WT_like
D5	1.9a	BTTCTTCTGACAGAGATGATGATCAGTCCTTCAATACGTCCTTCTCCAAAATGCCATGTCTTGCCATTCCATTTTCTGACACGGAGACCTGCAAACGTCTCAAGGAAGTGTTCAAAGTAAGAGGGATTCCTAATCTTGTCATTTTCGATGCTCATGE	BTTCTTCTGACAGAGATGATGATCAGTCCTTCAATACGTCCTTCTCCAAAATGCCATGTCTTGCCATTCCATTTTCTGACACGGAGACCTGCAAACGTCTCAAGGAAGTGTTCAAAGTAAGAGGGATTCCTA-TCTTGT-----------------E	4381	495	1	0.2	Indel:-1
D5	1.9a	BTTCTTCTGACAGAGATGATGATCAGTCCTTCAATACGTCCTTCTCCAAAATGCCATGTCTTGCCATTCCATTTTCTGACACGGAGACCTGCAAACGTCTCAAGGAAGTGTTCAAAGTAAGAGGGATTCCTAATCTTGTCATTTTCGATGCTCATGE	BTTCTTCTGACAGAGATGATGATCAGTCCTTCAATACGTCCTTCTCCAAAATGCCATGTCTTGCCATTCCATTTTCTGACACGGAGACCTGCAAACGTCTCAAGGAAGTGTTCAAAGTAAGAGGGATTCCTAATCTTG------------------E	4381	495	494	99.8	WT_like
D5	1.9m	BTTCTTCTGACAGAGATGATCAGTCCTTCAATACGTCCTTCTCCAAAATGCCATGTCTTGCCATTCCATTTTCTGATACGGAGACCTGCAAACGTCTCAAGGAAGTGTTCAAAAAGTAAGAGGGATTCCTAATCTTGTCATTTTCGATGCTCATGGE	BTTCTTCTGACAGAGATGATCAGTCCTTCAATACGTCCTTCTCCAAA-TGCCATGTCTTGCCATTCCATTTTCTGATACGGAGACCTGCAAACGTCTCAAGGAAGTGTTCAAAAAGTAAGAGGGATTCCTAATCTTGT------------------E	4381	450	5	1.11	Indel:-1
D5	1.9m	BTTCTTCTGACAGAGATGATCAGTCCTTCAATACGTCCTTCTCCAAAATGCCATGTCTTGCCATTCCATTTTCTGATACGGAGACCTGCAAACGTCTCAAGGAAGTGTTCAAAAAGTAAGAGGGATTCCTAATCTTGTCATTTTCGATGCTCATGGE	BTTCTTCTGACAGAGATGATCAGTCCTTCAATACGTCCTTCTCCAAAATGCCATGTCTTGCCATTCCATTTTCTGATACGGAGACCTGCAAACGTCTCAAGGAAGTGTTCAAAAAGTAAGAGGGATTCCTAATCTTGT------------------E	4381	450	445	98.89	WT_like
D5	21f	BTTCTTCTGACAGAGATGATGAATCCTTCAACACATATTTCTCCGAAATGCCATGGCTTGCTATTCCCTTCTCTGATACGGAGACCCGCAAACGTCTTAAGGAAGTGTTCAAAGTAAGAGGGATCCCAAATCTTGTCATTTTTGATGCGAATGGCAE	BTTCTTCTGACAGAGATGATGAATCCTTCAACACATATTTCTCCGAAATGCCATGGCT----ATTCCCTTCTCTGATACGGAGACCCGCAAACGTCTTAAGGAAGTGTTCAAAGTAAGAGGGATCCCAAATCTTGTCATTTT--------------E	4381	2	2	100	Indel:-4
D5	21f			4381	2	0	0	WT_like
D5	36f	BTTCTTCTGACGGAGACGATGAATCCTTCAACACATACTTCTCCGAAATGCCCTGGCTTGCTATTCCCTTCTCTGATACGGAGAGCCGCCAACGTCTTCAGGAATTGTTCAAAGTAAGAGGGATCCCTAAACTCGTCATTTTTGATGCTAATGGTAE	BTTCTTCTGACGGAGACGATGAATCCTTCAACACATACTTCTCCGAAATGCCCTGG-TTGCTATTCCCTTCTCTGATACGGAGAGCCGCCAACGTCTTCAGGAATTGTTCAAAGTAAGAGGGATCCCTAAACTCGTCAT-----------------E	4381	5	2	40	Indel:-1
D5	36f			4381	5	3	60	WT_like
D5	76f	BTTCTTCTGACGGACACGATGAATTCTTCAACACATACTTCTCCGAAATGCCATGGCTTGCTATTCCCTTCTCTGATACGGAGAGCCGCCAACGTCTTCAGGAATTGTTCAAAGTAAGAGGGATCCCTAAACTCGTCATTTTTGATGCTAATGGTAE	BTTCTTCTGACGGACACGATGAATTCTTCAACACATACTTCTCCGAAATGCCATGG--TGCTATTCCCTTCTCTGATACGGAGAGCCGCCAACGTCTTCAGGAATTGTTCAAAGTAAGAGGGATCCCTAAACTCGTCATT----------------E	4381	1	1	100	Indel:-2
D5	76f			4381	1	0	0	WT_like
D5	1.2	BTTCTTCTGACAGAGATGATGAATCCTTCAACACATATTTCTCCGAAATGCCATGGCTTGCTATTCCCTTCTCTGATACGGAGACCCGCAAACGTCTTAAGGAAGTATTCAAAGTAAGAGGGATCCCTAATCTTGTCATAATTGGCCAE	BTTCTTCTGACAGAGATGATGAATCCTTCAACACATATTTCTCCGAAATGCCATGGCTTGCTATTCCCTTCTCTGATACGGAGACCCGCAAACGTCTTAAGGAAGTATTCAAAGTAAGAGGGATCCCTAATCTTGT-ATAATTGGCC-E	1470	371	15	4.04	Indel:-1
D5	1.2	BTTCTTCTGACAGAGATGATGAATCCTTCAACACATATTTCTCCGAAATGCCATGGCTTGCTATTCCCTTCTCTGATACGGAGACCCGCAAACGTCTTAAGGAAGTATTCAAAGTAAGAGGGATCCCTAATCTTGTCATAATTGGCCAE	BTTCTTCTGACAGAGATGATGAATCCTTCAACACATATTTCTCCGAAATGCCATGGCTTGCTATTCCCTTCTCTGATACGGAGACCCGCAAACGTCTTAAGGAAGTATTCAAAGTAAGAGGGATCCCTAATCTTGTCA----------E	1470	371	356	95.96	WT_like
D5	52f	BTTCTTCTGATAGAGATGATGAATCCTTCAACACATACTTCTCCGAAATGCCCTGGCTTGCTATTCCCTTCTCTGATACGGAGACCCGCAAACGTCTTAAGGAAGTATTCAAAGTAAGAGGGATCCCTAATCTTGTCATAATTGGCCAE	BTTCTTCTGATAGAGATGATGAATCCTTCAACACATACTTCTCCGAAATGCCCTGG-TTGCTATTCCCTTCTCTGATACGGAGACCCGCAAACGTCTTAAGGAAGTATTCAAAGTAAGAGGGATCCCTAATCTTGTCAT---------E	1470	1087	1079	99.26	Indel:-1
D5	52f			1470	1087	8	0.74	WT_like
D5	72f	BTTCTTCTGACGGACACGATGAATTCTTCAACACATACTTCTCCGAAATGCCATGG-CTTGCTATTCCCTTCTCTGATACGGAGACCCGCAAACGTCTTAAGGAAGTATTCAAAGTAAGAGGGATCCCTAATCTTGTCATAATTGGCCAE	BTTCTTCTGACGGACACGATGAATTCTTCAACACATACTTCTCCGAAATGCCATGGACTTGCTATTCCCTTCTCTGATACGGAGACCCGCAAACGTCTTAAGGAAGTATTCAAAGTAAGAGGGATCCCTAATCTTGTCATAATTGGCC-E	1470	6	2	33.33	Indel:+1
D5	72f			1470	6	4	66.67	WT_like
D6	1.1|41f	BTTCTTCTGACAGAGATGATGAATCCTTCAACACATATTTCTCCGAAATGCCCTGGCTTGCTATTCCCTTCTCTGATACGGAGACCCGCAAACGTCTTAAGGAAGTGTTCAAAGTAAGAGGGATCCCAAATCTTGTCATTTTTGATGCGAATGGCAE	BTTCTTCTGACAGAGATGATGAATCCTTCAACACATATTTCTCCGAAATGCCCTGG-TTGCTATTCCCTTCTCTGATACGGAGACCCGCAAACGTCTTAAGGAAGTGTTCAAAGTAAGAGGGATCCCAAATCTTGTCAT-----------------E	3069	18	16	88.88	Indel:-1
D6	1.1|41f	BTTCTTCTGACAGAGATGATGAATCCTTCAACACATATTTCTCCGAAATGCCCTGGCTTGCTATTCCCTTCTCTGATACGGAGACCCGCAAACGTCTTAAGGAAGTGTTCAAAGTAAGAGGGATCCCAAATCTTGTCATTTTTGATGCGAATGGCAE	BTTCTTCTGACAGAGATGATGAATCCTTCAACACATATTTCTCCGAAATGCCCTGGCTTGCTATTCCCTTCTCTGATACGGAGACCCGCAAACGTCTTAAGGAAGTGTTCAAAGTAAGAGGGATCCCAAATCTTGTCA------------------E	3069	18	2	11.12	WT_like
D6	1.3
D6	1.3
D6	1.4|14f	BTTCTTCTGACAGAGATGATGAATCCTTCAACACATATTTCTCCGAAATGCCCTGGCTTGCTATTCCCTTCTCTGATACGGAGACCCGCAAACGTCTTAAGGAAGTGTTCAAAGTAAGAGGGGTCCCAAATCTTGTCATTTTTGATGCGAATGGCAE	BTTCTTCTGACAGAGATGATGAATCCTTCAACACATATTTCTCCGAAATGCCCTGG-TTGCTATTCCCTTCTCTGATACGGAGACCCGCAAACGTCTTAAGGAAGTGTTCAAAGTAAGAGGGGTCCCAAATCTTGTCAT-----------------E	3069	12	12	100	Indel:-1
D6	1.4|14f			3069	12	0	0	WT_like
D6	1.5	BTTCTTCTGATAGAGATGATGAATCCTTCAACACATACTTCTCCGAAATGCCCTGGCTTGCTATTCCCTTCTCTGATACGGAGACCCGCAAACGTCTTAAGGAAGTGTTCAAAGTAAGAGGGCTCCCTAATCTTGTCATTTTTGATGCGAATGGCAE	BTTCTTCTGATAGAGATGATGAATCCTTCAACACATACTTCTCCGAAATGCCCTGG-TTGCTATTCCCTTCTCTGATACGGAGACCCGCAAACGTCTTAAGGAAGTGTTCAAAGTAAGAGGGCTCCCTAATCTTGTCAT-----------------E	3069	939	937	99.78	Indel:-1
D6	1.5			3069	939	2	0.22	WT_like
D6	1.6	BTTCTTCTGACGGAGACGATGAATCCTTCAACACATACTTCTCCGAAATGCCATGGCTTGCTATTCCCTTCTCTGATACGGAGAGCCGCCAACGTCTTCAGGAATTGTTCAAAGTAAGAGGGATCCCTAAACTCGTCATTTTTGATGCTAATGGTAE	BTTCTTCTGACGGAGACGATGAATCCTTCAACACATACTTCTCCGAAATGCCATGG-TTGCTATTCCCTTCTCTGATACGGAGAGCCGCCAACGTCTTCAGGAATTGTTCAAAGTAAGAGGGATCCCTAAACTCGTCAT-----------------E	3069	19	19	100	Indel:-1
D6	1.6			3069	19	0	0	WT_like
D6	1.7	BTTCTTCTGACGGACACGATGAATTCTTCAACACATACTTCTCCGAAATGCCATGGC-TTGCTATTCCCTTCTCTGATACGGAGACCCGCCAACGTCTTAAGAAAGTGTTCGAAGTAAGAGGGATCCCTAATCTTGTCATTTTTGATACGAATGGCAE	BTTCTTCTGACGGACACGATGAATTCTTCAACACATACTTCTCCGAAATGCCATGGCCTTGCTATTCCCTTCTCTGATACGGAGACCCGCCAACGTCTTAAGAAAGTGTTCGAAGTAAGAGGGATCCCTAATCTTGT--------------------E	3069	7	7	100	Indel:+1
D6	1.7			3069	7	0	0	WT_like
D6	1.9a			3069	471	0	0
D6	1.9a	BTTCTTCTGACAGAGATGATGATCAGTCCTTCAATACGTCCTTCTCCAAAATGCCATGTCTTGCCATTCCATTTTCTGACACGGAGACCTGCAAACGTCTCAAGGAAGTGTTCAAAGTAAGAGGGATTCCTAATCTTGTCATTTTCGATGCTCATGE	BTTCTTCTGACAGAGATGATGATCAGTCCTTCAATACGTCCTTCTCCAAAATGCCATGTCTTGCCATTCCATTTTCTGACACGGAGACCTGCAAACGTCTCAAGGAAGTGTTCAAAGTAAGAGGGATTCCTAATCTTG------------------E	3069	471	471	100	WT_like
D6	1.9m			3069	443	0	0
D6	1.9m	BTTCTTCTGACAGAGATGATCAGTCCTTCAATACGTCCTTCTCCAAAATGCCATGTCTTGCCATTCCATTTTCTGATACGGAGACCTGCAAACGTCTCAAGGAAGTGTTCAAAAAGTAAGAGGGATTCCTAATCTTGTCATTTTCGATGCTCATGGE	BTTCTTCTGACAGAGATGATCAGTCCTTCAATACGTCCTTCTCCAAAATGCCATGTCTTGCCATTCCATTTTCTGATACGGAGACCTGCAAACGTCTCAAGGAAGTGTTCAAAAAGTAAGAGGGATTCCTAATCTTGT------------------E	3069	443	443	100	WT_like
D6	21f	BTTCTTCTGACAGAGATGATGAATCCTTCAACACATATTTCTCCGAAATGCCATGGCTTGCTATTCCCTTCTCTGATACGGAGACCCGCAAACGTCTTAAGGAAGTGTTCAAAGTAAGAGGGATCCCAAATCTTGTCATTTTTGATGCGAATGGCAE	BTTCTTCTGACAGAGATGATGAATCCTTCAACACATATTTCTCCGAAATGCCATGG-TTGCTATTCCCTTCTCTGATACGGAGACCCGCAAACGTCTTAAGGAAGTGTTCAAAGTAAGAGGGATCCCAAATCTTGTCAT-----------------E	3069	1154	1153	99.91	Indel:-1
D6	21f			3069	1154	1	0.09	WT_like
D6	24f	BTTCTTCTGACAGAGATGATGAATCCTTCAACACATATTTCTCCGAAATGCCATGGCTTGCTATTCCCTTCTCTGATACGGAGACCCGCAAACGTCTTAAGGAAGTGTTCAAAGTAAGAGGGGTCCCAAATCTTGTCATTTTTGATGCGAATGGCAE	BTTCTTCTGACAGAGATGATGAATCCTTCAACACATATTTCTCCGAAATGCCATGG-TTGCTATTCCCTTCTCTGATACGGAGACCCGCAAACGTCTTAAGGAAGTGTTCAAAGTAAGAGGGGTCCCAAATCTTGTCAT-----------------E	3069	3	3	100	Indel:-1
D6	24f			3069	3	0	0	WT_like
D6	54f	BTTCTTCTGATAGAGATGATGAATCCTTCAACACATACTTCTCCGAAATGCCCTGGCTTGCTATTCCCTTCTCTGATACGGAGACCCGCAAACGTCTTAAGGAAGTGTTCAAAGTAAGAGGGGTCCCAAATCTTGTCATTTTTGATGCGAATGGCAE	BTTCTTCTGATAGAGATGATGAATCCTTCAACACATACTTCTCCGAAATGCCCTGG-TTGCTATTCCCTTCTCTGATACGGAGACCCGCAAACGTCTTAAGGAAGTGTTCAAAGTAAGAGGG--CCCAAATCTTGTCATTT---------------E	3069	1	1	100	Indel:-1,-2
D6	54f			3069	1	0	0	WT_like
D6	1.2	BTTCTTCTGACAGAGATGATGAATCCTTCAACACATATTTCTCCGAAATGCCATGGCTTGCTATTCCCTTCTCTGATACGGAGACCCGCAAACGTCTTAAGGAAGTATTCAAAGTAAGAGGGATCCCTAATCTTGTCATAATTGGCCAE	BTTCTTCTGACAGAGATGATGAATCCTTCAACACATATTTCTCCGAAATGCCATGG-TTGCTATTCCCTTCTCTGATACGGAGACCCGCAAACGTCTTAAGGAAGTATTCAAAGTAAGAGGGATCCCTAATCTTGTCAT---------E	1658	1578	93	5.89	Indel:-1
D6	1.2	BTTCTTCTGACAGAGATGATGAATCCTTCAACACATATTTCTCCGAAATGCCATGGCTTGCTATTCCCTTCTCTGATACGGAGACCCGCAAACGTCTTAAGGAAGTATTCAAAGTAAGAGGGATCCCTAATCTTGTCATAATTGGCCAE	BTTCTTCTGACAGAGATGATGAATCCTTCAACACATATTTCTCCGAAATGCCATGGCTTGCTATTCCCTTCTCTGATACGGAGACCCGCAAACGTCTTAAGGAAGTATTCAAAGTAAGAGGGATCCCTAATCTTGTCA----------E	1658	1578	1485	94.11	WT_like
D6	1.5	BTTCTTCTGATAGAGATGATGAATCCTTCAACACATACTTCTCCGAAATGCCCTGGCTTGCTATTCCCTTCTCTGATACGGAGACCCGCAAACGTCTTAAGGAAGTGTTCAAAGTAAGAGGGCTCCCTAATCTTGTCATTTTTGATGCGAATGGCAE	BTTCTTCTGATAGAGATGATGAATCCTTCAACACATACTTCTCCGAAATGCCCTGG-TTGCTATTCCCTTCTCTGATACGGAGACCCGCAAACGTCTTAAGGAAGTGTTCAAAGTAAGAGGGCTCCCTAATCTTGTCAT-----------------E	1658	15	12	80	Indel:-1
D6	1.5	BTTCTTCTGATAGAGATGATGAATCCTTCAACACATACTTCTCCGAAATGCCCTGGCTTGCTATTCCCTTCTCTGATACGGAGACCCGCAAACGTCTTAAGGAAGTGTTCAAAGTAAGAGGGCTCCCTAATCTTGTCATTTTTGATGCGAATGGCAE	BTTCTTCTGATAGAGATGATGAATCCTTCAACACATACTTCTCCGAAATGCCCTGGCTTGCTATTCCCTTCTCTGATACGGAGACCCGCAAACGTCTTAAGGAAGTGTTCAAAGTAAGAGGGCTCCCTAATCTTGTCA------------------E	1658	15	3	20	WT_like
D6	1.7			1658	2	0	0
D6	1.7	BTTCTTCTGACGGACACGATGAATTCTTCAACACATACTTCTCCGAAATGCCATGGCTTGCTATTCCCTTCTCTGATACGGAGACCCGCCAACGTCTTAAGAAAGTGTTCGAAGTAAGAGGGATCCCTAATCTTGTCATTTTTGATACGAATGGCAE	BTTCTTCTGACGGACACGATGAATTCTTCAACACATACTTCTCCGAAATGCCATGGCTTGCTATTCCCTTCTCTGATACGGAGACCCGCCAACGTCTTAAGAAAGTGTTCGAAGTAAGAGGGATCCCTAATCTTGTCA------------------E	1658	2	2	100	WT_like
D6	12f|42f			1658	16	0	0
D6	12f|42f	BTTCTTCTGACAGAGATGATGAATCCTTCAACACATATTTCTCCGAAATGCCCTGGCTTGCTATTCCCTTCTCTGATACGGAGACCCGCAAACGTCTTAAGGAAGTATTCAAAGTAAGAGGGATCCCTAATCTTGTCATAATTGGCCAE	BTTCTTCTGACAGAGATGATGAATCCTTCAACACATATTTCTCCGAAATGCCCTGGCTTGCTATTCCCTTCTCTGATACGGAGACCCGCAAACGTCTTAAGGAAGTATTCAAAGTAAGAGGGATCCCTAATCTTGTCA----------E	1658	16	16	100	WT_like
D6	32f			1658	17	0	0
D6	32f	BTTCTTCTGACGGAGACGATGAATCCTTCAACACATACTTCTCCGAAATGCCCTGGCTTGCTATTCCCTTCTCTGATACGGAGACCCGCAAACGTCTTAAGGAAGTATTCAAAGTAAGAGGGATCCCTAATCTTGTCATAATTGGCCAE	BTTCTTCTGACGGAGACGATGAATCCTTCAACACATACTTCTCCGAAATGCCCTGGCTTGCTATTCCCTTCTCTGATACGGAGACCCGCAAACGTCTTAAGGAAGTATTCAAAGTAAGAGGGATCCCTAATCTTGTCATAATTGGCC-E	1658	17	17	100	WT_like
D6	62f			1658	19	0	0
D6	62f	BTTCTTCTGACGGAGACGATGAATCCTTCAACACATACTTCTCCGAAATGCCATGGCTTGCTATTCCCTTCTCTGATACGGAGACCCGCAAACGTCTTAAGGAAGTATTCAAAGTAAGAGGGATCCCTAATCTTGTCATAATTGGCCAE	BTTCTTCTGACGGAGACGATGAATCCTTCAACACATACTTCTCCGAAATGCCATGGCTTGCTATTCCCTTCTCTGATACGGAGACCCGCAAACGTCTTAAGGAAGTATTCAAAGTAAGAGGGATCCCTAATCTTGTCA----------E	1658	19	19	100	WT_like
D6	72f	BTTCTTCTGACGGACACGATGAATTCTTCAACACATACTTCTCCGAAATGCCATGG-CTTGCTATTCCCTTCTCTGATACGGAGACCCGCAAACGTCTTAAGGAAGTATTCAAAGTAAGAGGGATCCCTAATCTTGTCATAATTGGCCAE	BTTCTTCTGACGGACACGATGAATTCTTCAACACATACTTCTCCGAAATGCCATGGACTTGCTATTCCCTTCTCTGATACGGAGACCCGCAAACGTCTTAAGGAAGTATTCAAAGTAAGAGGGATCCCTAATCTTGTC-----------E	1658	8	4	50	Indel:+1
D6	72f	BTTCTTCTGACGGACACGATGAATTCTTCAACACATACTTCTCCGAAATGCCATGGCTTGCTATTCCCTTCTCTGATACGGAGACCCGCAAACGTCTTAAGGAAGTATTCAAAGTAAGAGGGATCCCTAATCTTGTCATAATTGGCCAE	BTTCTTCTGACGGACACGATGAATTCTTCAACACATACTTCTCCGAAATGCCATGGCTTGCTATTCCCTTCTCTGATACGGAGACCCGCAAACGTCTTAAGGAAGTATTCAAAGTAAGAGGGATCCCTAATCTTGTCATAATTGGCC-E	1658	8	4	50	WT_like
D6-1	1.1|41f	BTTCTTCTGACAGAGATGATGAATCCTTCAACACATATTTCTCCGAAATGCCCTGGCTTGCTATTCCCTTCTCTGATACGGAGACCCGCAAACGTCTTAAGGAAGTGTTCAAAGTAAGAGGGATCCCAAATCTTGTCATTTTTGATGCGAATGGCAE	BTTCTTCTGACAGAGATGATGAATCCTTCAACACATATTTCTCCGAAATGCCCTGG-TTGCTATTCCCTTCTCTGATACGGAGACCCGCAAACGTCTTAAGGAAGTGTTCAAAGTAAGAGGGATCCCAAATCTTGTCAT-----------------E	3629	8	4	50	Indel:-1
D6-1	1.1|41f	BTTCTTCTGACAGAGATGATGAATCCTTCAACACATATTTCTCCGAAATGCCCTGGCTTGCTATTCCCTTCTCTGATACGGAGACCCGCAAACGTCTTAAGGAAGTGTTCAAAGTAAGAGGGATCCCAAATCTTGTCATTTTTGATGCGAATGGCAE	BTTCTTCTGACAGAGATGATGAATCCTTCAACACATATTTCTCCGAAATGCCCTGGCTTGCTATTCCCTTCTCTGATACGGAGACCCGCAAACGTCTTAAGGAAGTGTTCAAAGTAAGAGGGATCCCAAATCTTGTCA------------------E	3629	8	4	50	WT_like
D6-1	1.3
D6-1	1.3
D6-1	1.4|14f	BTTCTTCTGACAGAGATGATGAATCCTTCAACACATATTTCTCCGAAATGCCCTGGCTTGCTATTCCCTTCTCTGATACGGAGACCCGCAAACGTCTTAAGGAAGTGTTCAAAGTAAGAGGGGTCCCAAATCTTGTCATTTTTGATGCGAATGGCAE	BTTCTTCTGACAGAGATGATGAATCCTTCAACACATATTTCTCCGAAATGCCCTGG-TTGCTATTCCCTTCTCTGATACGGAGACCCGCAAACGTCTTAAGGAAGTGTTCAAAGTAAGAGGGGTCCCAAATCTTGTCAT-----------------E	3629	1322	1318	99.69	Indel:-1
D6-1	1.4|14f	BTTCTTCTGACAGAGATGATGAATCCTTCAACACATATTTCTCCGAAATGCCCTGGCTTGCTATTCCCTTCTCTGATACGGAGACCCGCAAACGTCTTAAGGAAGTGTTCAAAGTAAGAGGGGTCCCAAATCTTGTCATTTTTGATGCGAATGGCAE	BTTCTTCTGACAGAGATGATGAATCCTTCAACACATATTTCTCCGAAATGCCCTGGCTTGCTATTCCCTTCTCTGATACGGAGACCCGCAAACGTCTTAAGGAAGTGTTCAAAGTAAGAGGGGTCCCAAATCTTGTCA------------------E	3629	1322	4	0.31	WT_like
D6-1	1.5	BTTCTTCTGATAGAGATGATGAATCCTTCAACACATACTTCTCCGAAATGCCCTGGCTTGCTATTCCCTTCTCTGATACGGAGACCCGCAAACGTCTTAAGGAAGTGTTCAAAGTAAGAGGGCTCCCTAATCTTGTCATTTTTGATGCGAATGGCAE	BTTCTTCTGATAGAGATGATGAATCCTTCAACACATACTTCTCCGAAATGCCCTGG-TTGCTATTCCCTTCTCTGATACGGAGACCCGCAAACGTCTTAAGGAAGTGTTCAAAGTAAGAGGGCTCCCTAATCTTGTCAT-----------------E	3629	4	2	50	Indel:-1
D6-1	1.5	BTTCTTCTGATAGAGATGATGAATCCTTCAACACATACTTCTCCGAAATGCCCTGGCTTGCTATTCCCTTCTCTGATACGGAGACCCGCAAACGTCTTAAGGAAGTGTTCAAAGTAAGAGGGCTCCCTAATCTTGTCATTTTTGATGCGAATGGCAE	BTTCTTCTGATAGAGATGATGAATCCTTCAACACATACTTCTCCGAAATGCCCTGGCTTGCTATTCCCTTCTCTGATACGGAGACCCGCAAACGTCTTAAGGAAGTGTTCAAAGTAAGAGGGCTCCCTAATCTTGTCA------------------E	3629	4	2	50	WT_like
D6-1	1.6	BTTCTTCTGACGGAGACGATGAATCCTTCAACACATACTTCTCCGAAATGCCATGGCTTGCTATTCCCTTCTCTGATACGGAGAGCCGCCAACGTCTTCAGGAATTGTTCAAAGTAAGAGGGATCCCTAAACTCGTCATTTTTGATGCTAATGGTAE	BTTCTTCTGACGGAGACGATGAATCCTTCAACACATACTTCTCCGAAATGCC-----TTGCTATTCCCTTCTCTGATACGGAGAGCCGCCAACGTCTTCAGGAATTGTTCAAAGTAAGAGGGATCCCTAAACTCGTCATTTTT-------------E	3629	1112	1106	99.46	Indel:-5
D6-1	1.6	BTTCTTCTGACGGAGACGATGAATCCTTCAACACATACTTCTCCGAAATGCCATGGCTTGCTATTCCCTTCTCTGATACGGAGAGCCGCCAACGTCTTCAGGAATTGTTCAAAGTAAGAGGGATCCCTAAACTCGTCATTTTTGATGCTAATGGTAE	BTTCTTCTGACGGAGACGATGAATCCTTCAACACATACTTCTCCGAAATGCCATGGCTTGCTATTCCCTTCTCTGATACGGAGAGCCGCCAACGTCTTCAGGAATTGTTCAAAGTAAGAGGGATCCCTAAACTCGTCA------------------E	3629	1112	6	0.54	WT_like
D6-1	1.7			3629	1	0	0
D6-1	1.7	BTTCTTCTGACGGACACGATGAATTCTTCAACACATACTTCTCCGAAATGCCATGGCTTGCTATTCCCTTCTCTGATACGGAGACCCGCCAACGTCTTAAGAAAGTGTTCGAAGTAAGAGGGATCCCTAATCTTGTCATTTTTGATACGAATGGCAE	BTTCTTCTGACGGACACGATGAATTCTTCAACACATACTTCTCCGAAATGCCATGGCTTGCTATTCCCTTCTCTGATACGGAGACCCGCCAACGTCTTAAGAAAGTGTTCGAAGTAAGAGGGATCCCTAATCTTGTCA------------------E	3629	1	1	100	WT_like
D6-1	1.9a	BTTCTTCTGACAGAGATGATGATCAGTCCTTCAATACGTCCTTCTCCAAAATGCCATGTCTTGCCATTCCATTTTCTGACACGGAGACCTGCAAACGTCTCAAGGAAGTGTTCAAAGTAAGAGGGATTCCTAATCTTGTCATTTTCGATGCTCATGE	BTTCTT-TGACAGAGATGATGATCAGTCCTTCAATACGTCCTTCTCCAAAATGCCATGTCTTGCCATTCCATTTTCTGACACGGAGACCTGCAAACGTCTCAAGGAAGTGTTCAAAGTAAGAGGGATTCCTAATCTTGT-----------------E	3629	616	3	0.48	Indel:-1
D6-1	1.9a	BTTCTTCTGACAGAGATGATGATCAGTCCTTCAATACGTCCTTCTCCAAAATGCCATGTCTTGCCATTCCATTTTCTGACACGGAGACCTGCAAACGTCTCAAGGAAGTGTTCAAAGTAAGAGGGATTCCTAATCTTGTCATTTTCGATGCTCATGE	BTTCTTCTGACAGAGATGATGATCAGTCCTTCAATACGTCCTTCTCCAAAATGCCATGTCTTGCCATTCCATTTTCTGACACGGAGACCTGCAAACGTCTCAAGGAAGTGTTCAAAGTAAGAGGGATTCCTAATCTTG------------------E	3629	616	613	99.52	WT_like
D6-1	1.9m	BTTCTTCTGACAGAGATGATCAGTCCTTCAATACGTCCTTCTCCAAAATGCCATGTCTTGCCATTCCATTTTCTGATACGGAGACCTGCAAACGTCTCAAGGAAGTGTTCAAAAAGTAAGAGGGATTCCTAATCTTGTCATTTTCGATGCTCATGGE	BTTCTTCTGACAGAGATGATCAGTCCTTCAATACGTCCT-CTCCAAAATGCCATGTCTTGCCATTCCATTTTCTGATACGGAGACCTGCAAACGTCTCAAGGAAGTGTTCAAAAAGTAAGAGGGATTCCTAATCTTGT------------------E	3629	507	4	0.78	Indel:-1
D6-1	1.9m	BTTCTTCTGACAGAGATGATCAGTCCTTCAATACGTCCTTCTCCAAAATGCCATGTCTTGCCATTCCATTTTCTGATACGGAGACCTGCAAACGTCTCAAGGAAGTGTTCAAAAAGTAAGAGGGATTCCTAATCTTGTCATTTTCGATGCTCATGGE	BTTCTTCTGACAGAGATGATCAGTCCTTCAATACGTCCTTCTCCAAAATGCCATGTCTTGCCATTCCATTTTCTGATACGGAGACCTGCAAACGTCTCAAGGAAGTGTTCAAAAAGTAAGAGGGATTCCTAATCTTGT------------------E	3629	507	503	99.22	WT_like
D6-1	17f|47f	BTTCTTCTGACAGAGATGATGAATCCTTCAACACATATTTCTCCGAAATGCCCTGGC-TTGCTATTCCCTTCTCTGATACGGAGACCCGCCAACGTCTTAAGAAAGTGTTCGAAGTAAGAGGGATCCCTAATCTTGTCATTTTTGATACGAATGGCAE	BTTCTTCTGACAGAGATGATGAATCCTTCAACACATATTTCTCCGAAATGCCCTGGCCTTGCTATTCCCTTCTCTGATACGGAGACCCGCCAACGTCTTAAGAAAGTGTTCGAAGTAAGAGGGATCCCTAATCTTGT--------------------E	3629	3	3	100	Indel:+1
D6-1	17f|47f			3629	3	0	0	WT_like
D6-1	21f	BTTCTTCTGACAGAGATGATGAATCCTTCAACACATATTTCTCCGAAATGCCATGGCTTGCTATTCCCTTCTCTGATACGGAGACCCGCAAACGTCTTAAGGAAGTGTTCAAAGTAAGAGGGATCCCAAATCTTGTCATTTTTGATGCGAATGGCAE	BTTCTTCTGACAGAGATGATGAATCCTTCAACACATATTTCTCCGAAATGCCATGG-TTGCTATTCCCTTCTCTGATACGGAGACCCGCAAACGTCTTAAGGAAGTGTTCAAAGTAAGAGGGATCCCAAATCTTGTCAT-----------------E	3629	9	9	100	Indel:-1
D6-1	21f			3629	9	0	0	WT_like
D6-1	24f	BTTCTTCTGACAGAGATGATGAATCCTTCAACACATATTTCTCCGAAATGCCATGGCTTGCTATTCCCTTCTCTGATACGGAGACCCGCAAACGTCTTAAGGAAGTGTTCAAAGTAAGAGGGGTCCCAAATCTTGTCATTTTTGATGCGAATGGCAE	BTTCTTCTGACAGAGATGATGAATCCTTCAACACATATTTCTCCGAAATGCCATGG-TTGCTATTCCCTTCTCTGATACGGAGACCCGCAAACGTCTTAAGGAAGTGTTCAAAGTAAGAGGGGTCCCAAATCTTGTCAT-----------------E	3629	3	3	100	Indel:-1
D6-1	24f			3629	3	0	0	WT_like
D6-1	31f			3629	2	0	0
D6-1	31f	BTTCTTCTGACGGAGACGATGAATCCTTCAACACATACTTCTCCGAAATGCCCTGGCTTGCTATTCCCTTCTCTGATACGGAGACCCGCAAACGTCTTAAGGAAGTGTTCAAAGTAAGAGGGATCCCAAATCTTGTCATTTTTGATGCGAATGGCAE	BTTCTTCTGACGGAGACGATGAATCCTTCAACACATACTTCTCCGAAATGCCCTGGCTTGCTATTCCCTTCTCTGATACGGAGACCCGCAAACGTCTTAAGGAAGTGTTCAAAGTAAGAGGGATCCCAAATCTTGTCA------------------E	3629	2	2	100	WT_like
D6-1	36f	BTTCTTCTGACGGAGACGATGAATCCTTCAACACATACTTCTCCGAAATGCCCTGGCTTGCTATTCCCTTCTCTGATACGGAGAGCCGCCAACGTCTTCAGGAATTGTTCAAAGTAAGAGGGATCCCTAAACTCGTCATTTTTGATGCTAATGGTAE	BTTCTTCTGACGGAGACGATGAATCCTTCAACACATACTTCTCCGAAATGCC-----TTGCTATTCCCTTCTCTGATACGGAGAGCCGCCAACGTCTTCAGGAATTGTTCAAAGTAAGAGGGATCCCTAAACTCGTCATTTTTG------------E	3629	34	30	88.23	Indel:-5
D6-1	36f			3629	34	4	11.77	WT_like
D6-1	65f	BTTCTTCTGACGGAGACGATGAATCCTTCAACACATACTTCTCCGAAATGCCATGGCTTGCTATTCCCTTCTCTGATACGGAGACCCGCAAACGTCTTAAGGAAGTGTTCAAAGTAAGAGGGCTCCCTAATCTTGTCATTTTTGATGCGAATGGCAE	BTTCTTCTGACGGAGACGATGAATCCTTCAACACATACTTCTCCGAAATGCCAT----TGCTATTCCCTTCTCTGATACGGAGACCCGCAAACGTCTTAAGGAAGTGTTCAAAGTAAGAGGGCTCCCTAATCTTGTCATTTT--------------E	3629	1	1	100	Indel:-4
D6-1	65f			3629	1	0	0	WT_like
D6-1	1.2	BTTCTTCTGACAGAGATGATGAATCCTTCAACACATATTTCTCCGAAATGCCATGGCTTGCTATTCCCTTCTCTGATACGGAGACCCGCAAACGTCTTAAGGAAGTATTCAAAGTAAGAGGGATCCCTAATCTTGTCATAATTGGCCAE	BTTCTTCTGACAGAGATGATGAATCCTTCAACACATATTTCTCCGAAATGCCATGGCTTGCTATTCCCTTCTCTGATACGGAGACCCGCAAACGTCTTAAGGAAGTATTCAAAGTAAGAGGGATCCCTAATCTTGTCATAAT-GGCC-E	2277	409	8	1.95	Indel:-1
D6-1	1.2	BTTCTTCTGACAGAGATGATGAATCCTTCAACACATATTTCTCCGAAATGCCATGGCTTGCTATTCCCTTCTCTGATACGGAGACCCGCAAACGTCTTAAGGAAGTATTCAAAGTAAGAGGGATCCCTAATCTTGTCATAATTGGCCAE	BTTCTTCTGACAGAGATGATGAATCCTTCAACACATATTTCTCCGAAATGCCATGGCTTGCTATTCCCTTCTCTGATACGGAGACCCGCAAACGTCTTAAGGAAGTATTCAAAGTAAGAGGGATCCCTAATCTTGTCA----------E	2277	409	401	98.05	WT_like
D6-1	12f|42f	BTTCTTCTGACAGAGATGATGAATCCTTCAACACATATTT-CTCCGAAATGCCCTGGCTTGCTATTCCCTTCTCTGATACGGAGACCCGCAAACGTCTTAAGGAAGTATTCAAAGTAAGAGGGATCCCTAATCTTGTCATAATTGGCCAE	BTTCTTCTGACAGAGATGATGAATCCTTCAACACATATTTTCTCCGAAATGCCCTGGCTTGCTATTCCCTTCTCTGATACGGAGACCCGCAAACGTCTTAAGGAAGTATTCAAAGTAAGAGGGATCCCTAATCTTGTC-----------E	2277	6	1	16.66	Indel:+1
D6-1	12f|42f			2277	6	5	83.34	WT_like
D6-1	32f	BTTCTTCTGACGGAGACGATGAATCCTTCAACACATACTTCTCCGAAATGCCCTGGC-TTGCTATTCCCTTCTCTGATACGGAGACCCGCAAACGTCTTAAGGAAGTATTCAAAGTAAGAGGGATCCCTAATCTTGTCATAATTGGCCAE	BTTCTTCTGACGGAGACGATGAATCCTTCAACACATACTTCTCCGAAATGCCCTGGCCTTGCTATTCCCTTCTCTGATACGGAGACCCGCAAACGTCTTAAGGAAGTATTCAAAGTAAGAGGGATCCCTAATCTTGTC-----------E	2277	1846	1834	99.34	Indel:+1
D6-1	32f	BTTCTTCTGACGGAGACGATGAATCCTTCAACACATACTTCTCCGAAATGCCCTGGCTTGCTATTCCCTTCTCTGATACGGAGACCCGCAAACGTCTTAAGGAAGTATTCAAAGTAAGAGGGATCCCTAATCTTGTCATAATTGGCCAE	BTTCTTCTGACGGAGACGATGAATCCTTCAACACATACTTCTCCGAAATGCCCTGGCTTGCTATTCCCTTCTCTGATACGGAGACCCGCAAACGTCTTAAGGAAGTATTCAAAGTAAGAGGGATCCCTAATCTTGTCA----------E	2277	1846	12	0.66	WT_like
D6-2	1.1|41f	BTTCTTCTGACAGAGATGATGAATCCTTCAACACATATTTCTCCGAAATGCCCTGGCTTGCTATTCCCTTCTCTGATACGGAGACCCGCAAACGTCTTAAGGAAGTGTTCAAAGTAAGAGGGATCCCAAATCTTGTCATTTTTGATGCGAATGGCAE	BTTCTTCTGACAGAGATGATGAATCCTTCAACACATATTTCTCCGAAATGCCCTGG-TTGCTATTCCCTTCTCTGATACGGAGACCCGCAAACGTCTTAAGGAAGTGTTCAAAGTAAGAGGGATCCCAAATCTTGTCAT-----------------E	7515	10	8	80	Indel:-1
D6-2	1.1|41f	BTTCTTCTGACAGAGATGATGAATCCTTCAACACATATTTCTCCGAAATGCCCTGGCTTGCTATTCCCTTCTCTGATACGGAGACCCGCAAACGTCTTAAGGAAGTGTTCAAAGTAAGAGGGATCCCAAATCTTGTCATTTTTGATGCGAATGGCAE	BTTCTTCTGACAGAGATGATGAATCCTTCAACACATATTTCTCCGAAATGCCCTGGCTTGCTATTCCCTTCTCTGATACGGAGACCCGCAAACGTCTTAAGGAAGTGTTCAAAGTAAGAGGGATCCCAAATCTTGTCA------------------E	7515	10	2	20	WT_like
D6-2	1.3			7515	2	0	0
D6-2	1.3	BTTCTTCTGACGGAGACGATGAATCCTTCAACACATACTTCTCCGAAATGCCCTGGCTTGCTATTCCCTTCTCTGATACGGAGACCCGCAAACGTCTTAAGGAAGTGTTCAAAGTAAGAGGGATCCCTACTCTTGTCATTTTTGATACGAATGGCAE	BTTCTTCTGACGGAGACGATGAATCCTTCAACACATACTTCTCCGAAATGCCCTGGCTTGCTATTCCCTTCTCTGATACGGAGACCCGCAAACGTCTTAAGGAAGTGTTCAAAGTAAGAGGGATCCCTACTCTTGTCA------------------E	7515	2	2	100	WT_like
D6-2	1.4|14f	BTTCTTCTGACAGAGATGATGAATCCTTCAACACATATTTCTCCGAAATGCCCTGGCTTGCTATTCCCTTCTCTGATACGGAGACCCGCAAACGTCTTAAGGAAGTGTTCAAAGTAAGAGGGGTCCCAAATCTTGTCATTTTTGATGCGAATGGCAE	BTTCTTCTGACAGAGATGATGAATCCTTCAACACATATTTCTCCGAAATGCCCTGG-TTGCTATTCCCTTCTCTGATACGGAGACCCGCAAACGTCTTAAGGAAGTGTTCAAAGTAAGAGGGGTCCCAAATCTTGTCAT-----------------E	7515	1924	1921	99.84	Indel:-1
D6-2	1.4|14f			7515	1924	3	0.16	WT_like
D6-2	1.5	BTTCTTCTGATAGAGATGATGAATCCTTCAACACATACTTCTCCGAAATGCCCTGGCTTGCTATTCCCTTCTCTGATACGGAGACCCGCAAACGTCTTAAGGAAGTGTTCAAAGTAAGAGGGCTCCCTAATCTTGTCATTTTTGATGCGAATGGCAE	BTTCTTCTGATAGAGATGATGAATCCTTCAACACATACTTCTCCGAAATGCCCTGG-TTGCTATTCCCTTCTCTGATACGGAGACCCGCAAACGTCTTAAGGAAGTGTTCAAAGTAAGAGGGCTCCCTAATCTTGTCAT-----------------E	7515	1695	1693	99.88	Indel:-1
D6-2	1.5			7515	1695	2	0.12	WT_like
D6-2	1.6	BTTCTTCTGACGGAGACGATGAATCCTTCAACACATACTTCTCCGAAATGCCATGGCTT-GCTATTCCCTTCTCTGATACGGAGAGCCGCCAACGTCTTCAGGAATTGTTCAAAGTAAGAGGGATCCCTAAACTCGTCATTTTTGATGCTAATGGTAE	BTTCTTCTGACGGAGACGATGAATCCTTCAACACATACTTCTCCGAAATGCCATGGCTTTGCTATTCCCTTCTCTGATACGGAGAGCCGCCAACGTCTTCAGGAATTGTTCAAAGTAAGAGGGATCCCTAAACTCGT--------------------E	7515	2161	2156	99.76	Indel:+1
D6-2	1.6	BTTCTTCTGACGGAGACGATGAATCCTTCAACACATACTTCTCCGAAATGCCATGGCTTGCTATTCCCTTCTCTGATACGGAGAGCCGCCAACGTCTTCAGGAATTGTTCAAAGTAAGAGGGATCCCTAAACTCGTCATTTTTGATGCTAATGGTAE	BTTCTTCTGACGGAGACGATGAATCCTTCAACACATACTTCTCCGAAATGCCATGGCTTGCTATTCCCTTCTCTGATACGGAGAGCCGCCAACGTCTTCAGGAATTGTTCAAAGTAAGAGGGATCCCTAAACTCGTCA------------------E	7515	2161	5	0.24	WT_like
D6-2	1.7	BTTCTTCTGACGGACACGATGAATTCTTCAACACATACTTCTCCGAAATGCCATGGCTTGCTATTCCCTTCTCTGATACGGAGACCCGCCAACGTCTTAAGAAAGTGTTCGAAGTAAGAGGGATCCCTAATCTTGTCATTTTTGATACGAATGGCAE	BTTCTTCTGACGGACACGATGAATTCTTCAACACATACTTCTCCGAAATGCCATGG--TGCTATTCCCTTCTCTGATACGGAGACCCGCCAACGTCTTAAGAAAGTGTTCGAAGTAAGAGGGATCCCTAATCTTGTCATT----------------E	7515	3	3	100	Indel:-2
D6-2	1.7			7515	3	0	0	WT_like
D6-2	1.9a	BTTCTTCTGACAGAGATGATGATCAGTCCTTCAATACGTCCTTCTCCAAAATGCCATGTCTTGCCATTCCATTTTCTGACACGGAGACCTGCAAACGTCTCAAGGAAGTGTTCAAAGTAAGAGGGATTCCTAATCTTGTCATTTTCGATGCTCATGE	BTTCTTCTGACAGAGATGATGATCAGTCCTTCAATACGTCCTTCTCCAAAATGCCATGTCTTGCCATTCCATTTTCTGACACGGAGACCTGCAAACGTCTCAAGGAAGTGTTCAAAGTAAGAGGGATTCCTA-TCTTGT-----------------E	7515	875	6	0.68	Indel:-1
D6-2	1.9a	BTTCTTCTGACAGAGATGATGATCAGTCCTTCAATACGTCCTTCTCCAAAATGCCATGTCTTGCCATTCCATTTTCTGACACGGAGACCTGCAAACGTCTCAAGGAAGTGTTCAAAGTAAGAGGGATTCCTAATCTTGTCATTTTCGATGCTCATGE	BTTCTTCTGACAGAGATGATGATCAGTCCTTCAATACGTCCTTCTCCAAAATGCCATGTCTTGCCATTCCATTTTCTGACACGGAGACCTGCAAACGTCTCAAGGAAGTGTTCAAAGTAAGAGGGATTCCTAATCTTG------------------E	7515	875	869	99.32	WT_like
D6-2	1.9m	BTTCTTCTGACAGAGATGATCAGTCCTTCAATACGTCCTTCTCCAAAATGCCATGTCTTGCCATTCCATTTTCTGATACGGAGACCTGCAAACGTCTCAAGGAAGTGTTCAAAAAGTAAGAGGGATTCCTAATCTTGTCATTTTCGATGCTCATGGE	BTTCTTCTGACAGAGATGATCAGTCCTTCAATACGTCCTTCTCCAAAATGCCATGTCTTGCCATTCCATTTTCTGATACGGAGACCTGCAAACGTCTCAAGGAAGTGTTCAAAA-GTAAGAGGGATTCCTAATCTTGT------------------E	7515	797	10	1.25	Indel:-1
D6-2	1.9m	BTTCTTCTGACAGAGATGATCAGTCCTTCAATACGTCCTTCTCCAAAATGCCATGTCTTGCCATTCCATTTTCTGATACGGAGACCTGCAAACGTCTCAAGGAAGTGTTCAAAAAGTAAGAGGGATTCCTAATCTTGTCATTTTCGATGCTCATGGE	BTTCTTCTGACAGAGATGATCAGTCCTTCAATACGTCCTTCTCCAAAATGCCATGTCTTGCCATTCCATTTTCTGATACGGAGACCTGCAAACGTCTCAAGGAAGTGTTCAAAAAGTAAGAGGGATTCCTAATCTTGT------------------E	7515	797	787	98.75	WT_like
D6-2	13f|43f	BTTCTTCTGACAGAGATGATGAATCCTTCAACACATATTTCTCCGAAATGCCCTGGCTTGCTATTCCCTTCTCTGATACGGAGACCCGCAAACGTCTTAAGGAAGTGTTCAAAGTAAGAGGGATCCCTACTCTTGTCATTTTTGATACGAATGGCAE	BTTCTTCTGACAGAGATGATGAATCCTTCAACACATATTTCTCCGAAATGCCCTGG---GCTATTCCCTTCTCTGATACGGAGACCCGCAAACGTCTTAAGGAAGTGTTCAAAGTAAGAGGGATCCCTACTCTTGTCATTT---------------E	7515	15	6	40	Indel:-3
D6-2	13f|43f			7515	15	9	60	WT_like
D6-2	15f|45f	BTTCTTCTGACAGAGATGATGAATCCTTCAACACATATTTCTCCGAAATGCCCTGGCTTGCTATTCCCTTCTCTGATACGGAGACCCGCAAACGTCTTAAGGAAGTGTTCAAAGTAAGAGGGCTCCCTAATCTTGTCATTTTTGATGCGAATGGCAE	BTTCTTCTGACAGAGATGATGAATCCTTCAACACATATTTCTCCGAAATGCCCTGG-TTGCTATTCCCTTCTCTGATACGGAGACCCGCAAACGTCTTAAGGAAGTGTTCAAAGTAAGAGGGCTCCCTAATCTTGTCAT-----------------E	7515	2	1	50	Indel:-1
D6-2	15f|45f			7515	2	1	50	WT_like
D6-2	17f|47f	BTTCTTCTGACAGAGATGATGAATCCTTCAACACATATTTCTCCGAAATGCCCTGGC-TTGCTATTCCCTTCTCTGATACGGAGACCCGCCAACGTCTTAAGAAAGTGTTCGAAGTAAGAGGGATCCCTAATCTTGTCATTTTTGATACGAATGGCAE	BTTCTTCTGACAGAGATGATGAATCCTTCAACACATATTTCTCCGAAATGCCCTGGCCTTGCTATTCCCTTCTCTGATACGGAGACCCGCCAACGTCTTAAGAAAGTGTTCGAAGTAAGAGGGATCCCTAATCTTGT--------------------E	7515	5	4	80	Indel:+1
D6-2	17f|47f			7515	5	1	20	WT_like
D6-2	24f	BTTCTTCTGACAGAGATGATGAATCCTTCAACACATATTTCTCCGAAATGCCATGGCTTGCTATTCCCTTCTCTGATACGGAGACCCGCAAACGTCTTAAGGAAGTGTTCAAAGTAAGAGGGGTCCCAAATCTTGTCATTTTTGATGCGAATGGCAE	BTTCTTCTGACAGAGATGATGAATCCTTCAACACATATTTCTCCGAAATGCCATGG-TTGCTATTCCCTTCTCTGATACGGAGACCCGCAAACGTCTTAAGGAAGTGTTCAAAGTAAGAGGGGTCCCAAATCTTGTCAT-----------------E	7515	1	1	100	Indel:-1
D6-2	24f			7515	1	0	0	WT_like
D6-2	27f	BTTCTTCTGACAGAGATGATGAATCCTTCAACACATATTTCTCCGAAATGCCATGGCTTGCTATTCCCTTCTCTGATACGGAGACCCGCCAACGTCTTAAGAAAGTGTTCGAAGTAAGAGGGATCCCTAATCTTGTCATTTTTGATACGAATGGCAE	BTTCTTCTGACAGAGATG------------------------------------------CTATTCCCTTCTCTGATACGGAGACCCGCCAACGTCTTAAGAAAGTGTTCGAAGTAAGAGGGATCCCTAATCTTGTCATTTTTGATACGAATGGCAE	7515	1	1	100	Indel:-42
D6-2	27f			7515	1	0	0	WT_like
D6-2	35f	BTTCTTCTGACGGAGACGATGAATCCTTCAACACATACTTCTCCGAAATGCCCTGGCTTGCTATTCCCTTCTCTGATACGGAGACCCGCAAACGTCTTAAGGAAGTGTTCAAAGTAAGAGGGCTCCCTAATCTTGTCATTTTTGATGCGAATGGCAE	BTTCTTCTGACGGAGACGATGAATCCTTCAACACATACTTCTCCGAAATGCCCTGG-TTGCTATTCCCTTCTCTGATACGGAGACCCGCAAACGTCTTAAGGAAGTGTTCAAAGTAAGAGGGCTCCCTAATCTTGTCAT-----------------E	7515	1	1	100	Indel:-1
D6-2	35f			7515	1	0	0	WT_like
D6-2	36f	BTTCTTCTGACGGAGACGATGAATCCTTCAACACATACTTCTCCGAAATGCCCTGGCTTGCTATTCCCTTCTCTGATACGGAGAGCCGCCAACGTCTTCAGGAATTGTTCAAAGTAAGAGGGATCCCTAAACTCGTCATTTTTGATGCTAATGGTAE	BTTCTTCTGACGGAGACGATGAATCCTTCAACACATACTTCTCCGAAATGCCCTG--------------------ATACGGAGAGCCGCCAACGTCTTCAGGAATTGTTCAAAGTAAGAGGGATCCCTAAACTCGTCATTTTTGATGCTAATGGTAE	7515	5	3	60	Indel:-20
D6-2	36f			7515	5	2	40	WT_like
D6-2	54f	BTTCTTCTGATAGAGATGATGAATCCTTCAACACATACTTCTCCGAAATGCCCTGGCTTGCTATTCCCTTCTCTGATACGGAGACCCGCAAACGTCTTAAGGAAGTGTTCAAAGTAAGAGGGGTCCCAAATCTTGTCATTTTTGATGCGAATGGCAE	BTTCTTCTGATAGAGATGATGAATCCTTCAACACATACTTCTCCGAAATGCCCTGG-TTGCTATTCCCTTCTCTGATACGGAGACCCGCAAACGTCTTAAGGAAGTGTTCAAAGTAAGAGGGGTCCCAAATCTTGTCAT-----------------E	7515	2	2	100	Indel:-1
D6-2	54f			7515	2	0	0	WT_like
D6-2	63f	BTTCTTCTGACGGAGACGATGAATCCTTCAACACATACTTCTCCGAAATGCCATGGCTT-GCTATTCCCTTCTCTGATACGGAGACCCGCAAACGTCTTAAGGAAGTGTTCAAAGTAAGAGGGATCCCTACTCTTGTCATTTTTGATACGAATGGCAE	BTTCTTCTGACGGAGACGATGAATCCTTCAACACATACTTCTCCGAAATGCCATGGCTTTGCTATTCCCTTCTCTGATACGGAGACCCGCAAACGTCTTAAGGAAGTGTTCAAAGTAAGAGGGATCCCTACTCTTGT--------------------E	7515	3	2	66.66	Indel:+1
D6-2	63f			7515	3	1	33.34	WT_like
D6-2	64f	BTTCTTCTGACGGAGACGATGAATCCTTCAACACATACTTCTCCGAAATGCCATGGCTT-GCTATTCCCTTCTCTGATACGGAGACCCGCAAACGTCTTAAGGAAGTGTTCAAAGTAAGAGGGGTCCCAAATCTTGTCATTTTTGATGCGAATGGCAE	BTTCTTCTGACGGAGACGATGAATCCTTCAACACATACTTCTCCGAAATGCCATGGCTTTGCTATTCCCTTCTCTGATACGGAGACCCGCAAACGTCTTAAGGAAGTGTTCAAAGTAAGAGGGGTCCCAAATCTTGT--------------------E	7515	4	2	50	Indel:+1
D6-2	64f			7515	4	2	50	WT_like
D6-2	65f	BTTCTTCTGACGGAGACGATGAATCCTTCAACACATACTTCTCCGAAATGCCATGGCTTGCTATTCCCTTCTCTGATACGGAGACCCGCAAACGTCTTAAGGAAGTGTTCAAAGTAAGAGGGCTCCCTAATCTTGTCATTTTTGATGCGAATGGCAE	BTTCTTCTGACGGAGACGATGAATCCTTCAACACATACTTCTCCGAAATGCCAT----TGCTATTCCCTTCTCTGATACGGAGACCCGCAAACGTCTTAAGGAAGTGTTCAAAGTAAGAGGGCTCCCTAATCTTGTCATTTT--------------E	7515	2	1	50	Indel:-4
D6-2	65f			7515	2	1	50	WT_like
D6-2	1.2	BTTCTTCTGACAGAGATGATGAATCCTTCAACACATATTTCTCCGAAATGCCATGGCTTGCTATTCCCTTCTCTGATACGGAGACCCGCAAACGTCTTAAGGAAGTATTCAAAGTAAGAGGGATCCCTAATCTTGTCATAATTGGCCAE	BTTCTTCTGACAGAGATGATGAATCCTTCAACACATATTTCTCCGAAATGCCATGG-TTGCTATTCCCTTCTCTGATACGGAGACCCGCAAACGTCTTAAGGAAGTATTCAAAGTAAGAGGGATCCCTAATCTTGTCAT---------E	243	136	14	10.29	Indel:-1
D6-2	1.2	BTTCTTCTGACAGAGATGATGAATCCTTCAACACATATTTCTCCGAAATGCCATGGCTTGCTATTCCCTTCTCTGATACGGAGACCCGCAAACGTCTTAAGGAAGTATTCAAAGTAAGAGGGATCCCTAATCTTGTCATAATTGGCCAE	BTTCTTCTGACAGAGATGATGAATCCTTCAACACATATTTCTCCGAAATGCCATGGCTTGCTATTCCCTTCTCTGATACGGAGACCCGCAAACGTCTTAAGGAAGTATTCAAAGTAAGAGGGATCCCTAATCTTGTCA----------E	243	136	122	89.71	WT_like
D6-2	1.5	BTTCTTCTGATAGAGATGATGAATCCTTCAACACATACTTCTCCGAAATGCCCTGGCTTGCTATTCCCTTCTCTGATACGGAGACCCGCAAACGTCTTAAGGAAGTGTTCAAAGTAAGAGGGCTCCCTAATCTTGTCATTTTTGATGCGAATGGCAE	BTTCTTCTGATAGAGATGATGAATCCTTCAACACATACTTCTCCGAAATGCCCTGG-TTGCTATTCCCTTCTCTGATACGGAGACCCGCAAACGTCTTAAGGAAGTGTTCAAAGTAAGAGGGCTCCCTAATCTTGTCAT-----------------E	243	64	64	100	Indel:-1
D6-2	1.5			243	64	0	0	WT_like
D6-2	1.7			243	2	0	0
D6-2	1.7	BTTCTTCTGACGGACACGATGAATTCTTCAACACATACTTCTCCGAAATGCCATGGCTTGCTATTCCCTTCTCTGATACGGAGACCCGCCAACGTCTTAAGAAAGTGTTCGAAGTAAGAGGGATCCCTAATCTTGTCATTTTTGATACGAATGGCAE	BTTCTTCTGACGGACACGATGAATTCTTCAACACATACTTCTCCGAAATGCCATGGCTTGCTATTCCCTTCTCTGATACGGAGACCCGCCAACGTCTTAAGAAAGTGTTCGAAGTAAGAGGGATCCCTAATCTTGTCA------------------E	243	2	2	100	WT_like
D6-2	1.9m	BTTCTTCTGACAGAGATGATCAGTCCTTCAATACGTCCTTCTCCAAAATGCCATGTCTTGCCATTCCATTTTCTGATACGGAGACCTGCAAACGTCTCAAGGAAGTGTTCAAAAAGTAAGAGGGATTCCTAATCTTGTCATTTTCGATGCTCATGGE	BTTCTTCTGACAGAGATGATCAGTCCTTCAATACGTCCTTCTCCAAAATGCCATGTCTTGCCATTCCATTTTCTGATACGGAGACCTGCAAACGTCTCAAGGAAGTGTTCAAAAAGTAAGAGGGATCCCTAATCTTGTCATANTNGNNN-------E	243	1	1	100	Indel:strange editing
D6-2	1.9m			243	1	0	0	WT_like
D6-2	12f|42f	BTTCTTCTGACAGAGATGATGAATCCTTCAACACATATTTCTCCGAAATGCCCTGGCTTGCTATTCCCTTCTCTGATACGGAGACCCGCAAACGTCTTAAGGAAGTATTCAAAGTAAGAGGGATCCCTAATCTTGTCATAATTGGCCAE	BTTCTTCTGACAGAGATGATGAATCCTTCAACACATATTTCTCCGAAATGCCCTGG--TGCTATTCCCTTCTCTGATACGGAGACCCGCAAACGTCTTAAGGAAGTATTCAAAGTAAGAGGGATCCCTAATCTTGTCATAATTGGCC-E	243	32	32	100	Indel:-2
D6-2	12f|42f			243	32	0	0	WT_like
D6-2	32f	BTTCTTCTGACGGAGACGATGAATCCTTCAACACATACTTCTCCGAAATGCCCTGGCTTGCTATTCCCTTCTCTGATACGGAGACCCGCAAACGTCTTAAGGAAGTATTCAAAGTAAGAGGGATCCCTAATCTTGTCATAATTGGCCAE	BTTCTTCTGACGGAGACGATGAATCCTTCAACACATACTTCTCCGAAATGCCCTGG-TTGCTATTCCCTTCTCTGATACGGAGACCCGCAAACGTCTTAAGGAAGTATTCAAAGTAAGAGGGATCCCTAATCTTGTCAT---------E	243	6	6	100	Indel:-1
D6-2	32f			243	6	0	0	WT_like
D6-2	72f	BTTCTTCTGACGGACACGATGAATTCTTCAACACATACTTCTCCGAAATGCCATGG-CTTGCTATTCCCTTCTCTGATACGGAGACCCGCAAACGTCTTAAGGAAGTATTCAAAGTAAGAGGGATCCCTAATCTTGTCATAATTGGCCAE	BTTCTTCTGACGGACACGATGAATTCTTCAACACATACTTCTCCGAAATGCCATGGACTTGCTATTCCCTTCTCTGATACGGAGACCCGCAAACGTCTTAAGGAAGTATTCAAAGTAAGAGGGATCCCTAATCTTGTCATAATTGGCC-E	243	2	2	100	Indel:+1
D6-2	72f			243	2	0	0	WT_like
D8	1.1|41f	BTTCTTCTGACAGAGATGATGAATCCTTCAACACATATTTCTCCGAAATGCCCTGGCTTGCTATTCCCTTCTCTGATACGGAGACCCGCAAACGTCTTAAGGAAGTGTTCAAAGTAAGAGGGATCCCAAATCTTGTCATTTTTGATGCGAATGGCAE	BTTCTTCTGACAGAGATGATGAATCCTTCAACACATATTTCTCCGAAATGCCCTGG-TTGCTATTCCCTTCTCTGATACGGAGACCCGCAAACGTCTTAAGGAAGTGTTCAAAGTAAGAGGGATCCCAAATCTTGTCAT-----------------E	5728	12	8	66.66	Indel:-1
D8	1.1|41f	BTTCTTCTGACAGAGATGATGAATCCTTCAACACATATTTCTCCGAAATGCCCTGGCTTGCTATTCCCTTCTCTGATACGGAGACCCGCAAACGTCTTAAGGAAGTGTTCAAAGTAAGAGGGATCCCAAATCTTGTCATTTTTGATGCGAATGGCAE	BTTCTTCTGACAGAGATGATGAATCCTTCAACACATATTTCTCCGAAATGCCCTGGCTTGCTATTCCCTTCTCTGATACGGAGACCCGCAAACGTCTTAAGGAAGTGTTCAAAGTAAGAGGGATCCCAAATCTTGTCA------------------E	5728	12	4	33.34	WT_like
D8	1.3
D8	1.3
D8	1.4|14f	BTTCTTCTGACAGAGATGATGAATCCTTCAACACATATTTCTCCGAAATGCCCTGGCTTGCTATTCCCTTCTCTGATACGGAGACCCGCAAACGTCTTAAGGAAGTGTTCAAAGTAAGAGGGGTCCCAAATCTTGTCATTTTTGATGCGAATGGCAE	BTTCTTCTGACAGAGATGATGAATCCTTCAACACATATTTCTCCGAAATGCCCTGG-TTGCTATTCCCTTCTCTGATACGGAGACCCGCAAACGTCTTAAGGAAGTGTTCAAAGTAAGAGGGGTCCCAAATCTTGTCAT-----------------E	5728	1948	1942	99.69	Indel:-1
D8	1.4|14f			5728	1948	6	0.31	WT_like
D8	1.5	BTTCTTCTGATAGAGATGATGAATCCTTCAACACATACTTCTCCGAAATGCCCTGGCTTGCTATTCCCTTCTCTGATACGGAGACCCGCAAACGTCTTAAGGAAGTGTTCAAAGTAAGAGGGCTCCCTAATCTTGTCATTTTTGATGCGAATGGCAE	BTTCTTCTGATAGAGATGATGAATCCTTCAACACATACTTCTCCGAAATGCCCTGG-TTGCTATTCCCTTCTCTGATACGGAGACCCGCAAACGTCTTAAGGAAGTGTTCAAAGTAAGAGGGCTCCCTAATCTTGTCAT-----------------E	5728	2	2	100	Indel:-1
D8	1.5			5728	2	0	0	WT_like
D8	1.6	BTTCTTCTGACGGAGACGATGAATCCTTCAACACATACTTCTCCGAAATGCCATGGCTTGCTATTCCCTTCTCTGATACGGAGAGCCGCCAACGTCTTCAGGAATTGTTCAAAGTAAGAGGGATCCCTAAACTCGTCATTTTTGATGCTAATGGTAE	BTTCTTCTGACGGAGACGATGAATCCTTCAACACATACTTCTCCGAAATGCCATGG-TTGCTATTCCCTTCTCTGATACGGAGAGCCGCCAACGTCTTCAGGAATTGTTCAAAGTAAGAGGGATCCCTAAACTCGTCAT-----------------E	5728	2233	2229	99.82	Indel:-1
D8	1.6			5728	2233	4	0.18	WT_like
D8	1.7
D8	1.7
D8	1.9a	BTTCTTCTGACAGAGATGATGATCAGTCCTTCAATACGTCCTTCTCCAAAATGCCATGTCTTGCCATTCCATTTTCTGACACGGAGACCTGCAAACGTCTCAAGGAAGTGTTCAAAGTAAGAGGGATTCCTAATCTTGTCATTTTCGATGCTCATGE	BTTCTTCTGACAGA---GATGATCAGTCCTTCAATACGTCCTTCTCCAAAATGCCATGTCTTGCCATTCCATTTTCTGACACGGAGACCTGCAAACGTCTCAAGGAAGTGTTCAAAGTAAGAGGGATTCCTAATCTTGTCA---------------E	5728	822	4	0.48	Indel:-3
D8	1.9a	BTTCTTCTGACAGAGATGATGATCAGTCCTTCAATACGTCCTTCTCCAAAATGCCATGTCTTGCCATTCCATTTTCTGACACGGAGACCTGCAAACGTCTCAAGGAAGTGTTCAAAGTAAGAGGGATTCCTAATCTTGTCATTTTCGATGCTCATGE	BTTCTTCTGACAGAGATGATGATCAGTCCTTCAATACGTCCTTCTCCAAAATGCCATGTCTTGCCATTCCATTTTCTGACACGGAGACCTGCAAACGTCTCAAGGAAGTGTTCAAAGTAAGAGGGATTCCTAATCTTG------------------E	5728	822	818	99.52	WT_like
D8	1.9m	BTTCTTCTGACAGAGATGATCAGTCCTTCAATACGTCCTTCTCCAAAATGCCATGTCTTGCCATTCCATTTTCTGATACGGAGACCTGCAAACGTCTCAAGGAAGTGTTCAAAAAGTAAGAGGGATTCCTAATCTTGTCATTTTCGATGCTCATGGE	BTTCTTC-GACAGAGATGATCAGTCCTTCAATACGTCCTTCTCCAAAATGCCATGTCTTGCCATTCCATTTTCTGATACGGAGACCTGCAAACGTCTCAAGGAAGTGTTCAAAAAGTAAGAGGGATTCCTAATCTTGT------------------E	5728	686	8	1.16	Indel:-1
D8	1.9m	BTTCTTCTGACAGAGATGATCAGTCCTTCAATACGTCCTTCTCCAAAATGCCATGTCTTGCCATTCCATTTTCTGATACGGAGACCTGCAAACGTCTCAAGGAAGTGTTCAAAAAGTAAGAGGGATTCCTAATCTTGTCATTTTCGATGCTCATGGE	BTTCTTCTGACAGAGATGATCAGTCCTTCAATACGTCCTTCTCCAAAATGCCATGTCTTGCCATTCCATTTTCTGATACGGAGACCTGCAAACGTCTCAAGGAAGTGTTCAAAAAGTAAGAGGGATTCCTAATCTTGT------------------E	5728	686	678	98.84	WT_like
D8	15f|45f	BTTCTTCTGACAGAGATGATGAATCCTTCAACACATATTTCTCCGAAATGCCCTGGC-TTGCTATTCCCTTCTCTGATACGGAGACCCGCAAACGTCTTAAGGAAGTGTTCAAAGTAAGAGGGCTCCCTAATCTTGTCATTTTTGATGCGAATGGCAE	BTTCTTCTGACAGAGATGATGAATCCTTCAACACATATTTCTCCGAAATGCCCTGGCCTTGCTATTCCCTTCTCTGATACGGAGACCCGCAAACGTCTTAAGGAAGTGTTCAAAGTAAGAGGGCTCCCTAATCTTGT--------------------E	5728	1	1	100	Indel:+1
D8	15f|45f			5728	1	0	0	WT_like
D8	16f|46f	BTTCTTCTGACAGAGATGATGAATCCTTCAACACATATTTCTCCGAAATGCCCTGGCTTGCTATTCCCTTCTCTGATACGGAGAGCCGCCAACGTCTTCAGGAATTGTTCAAAGTAAGAGGGATCCCTAAACTCGTCATTTTTGATGCTAATGGTAE	BTTCTTCTGACAGAGATGATGAATCCTTCAACACATATTTCTCCGAAATGCCCTGG-TTGCTATTCCCTTCTCTGATACGGAGAGCCGCCAACGTCTTCAGGAATTGTTCAAAGTAAGAGGGATCCCTAAACTCGTCAT-----------------E	5728	1	1	100	Indel:-1
D8	16f|46f			5728	1	0	0	WT_like
D8	36f	BTTCTTCTGACGGAGACGATGAATCCTTCAACACATACTTCTCCGAAATGCCCTGGCTTGCTATTCCCTTCTCTGATACGGAGAGCCGCCAACGTCTTCAGGAATTGTTCAAAGTAAGAGGGATCCCTAAACTCGTCATTTTTGATGCTAATGGTAE	BTTCTTCTGACGGAGACGATGAATCCTTCAACACATACTTCTCCGAAATGCCCTG--------------------ATACGGAGAGCCGCCAACGTCTTCAGGAATTGTTCAAAGTAAGAGGGATCCCTAAACTCGTCATTTTTGATGCTAATGGTAE	5728	9	6	66.66	Indel:-20
D8	36f			5728	9	3	33.34	WT_like
D8	1.2	BTTCTTCTGACAGAGATGATGAATCCTTCAACACATATTTCTCCGAAATGCCATGGCTTGCTATTCCCTTCTCTGATACGGAGACCCGCAAACGTCTTAAGGAAGTATTCAAAGTAAGAGGGATCCCTAATCTTGTCATAATTGGCCAE	BTTCTTCTGACAGAGATGATGAATCCTTCAACACATATTTCTCCGAAATGCCATGG-TTGCTATTCCCTTCTCTGATACGGAGACCCGCAAACGTCTTAAGGAAGTATTCAAAGTAAGAGGGATCCCTAATCTTGTCAT---------E	449	416	83	19.95	Indel:-1
D8	1.2	BTTCTTCTGACAGAGATGATGAATCCTTCAACACATATTTCTCCGAAATGCCATGGCTTGCTATTCCCTTCTCTGATACGGAGACCCGCAAACGTCTTAAGGAAGTATTCAAAGTAAGAGGGATCCCTAATCTTGTCATAATTGGCCAE	BTTCTTCTGACAGAGATGATGAATCCTTCAACACATATTTCTCCGAAATGCCATGGCTTGCTATTCCCTTCTCTGATACGGAGACCCGCAAACGTCTTAAGGAAGTATTCAAAGTAAGAGGGATCCCTAATCTTGTCA----------E	449	416	333	80.05	WT_like
D8	1.4|14f	BTTCTTCTGACAGAGATGATGAATCCTTCAACACATATTTCTCCGAAATGCCCTGGCTTGCTATTCCCTTCTCTGATACGGAGACCCGCAAACGTCTTAAGGAAGTGTTCAAAGTAAGAGGGGTCCCAAATCTTGTCATTTTTGATGCGAATGGCAE	BTTCTTCTGACAGAGATGATGAATCCTTCAACACATATTTCTCCGAAATGCCCTGG-TTGCTATTCCCTTCTCTGATACGGAGACCCGCAAACGTCTTAAGGAAGTGTTCAAAGTAAGAGGGGTCCCAAATCTTGTCAT-----------------E	449	2	2	100	Indel:-1
D8	1.4|14f			449	2	0	0	WT_like
D8	1.5	BTTCTTCTGATAGAGATGATGAATCCTTCAACACATACTTCTCCGAAATGCCCTGGCTTGCTATTCCCTTCTCTGATACGGAGACCCGCAAACGTCTTAAGGAAGTGTTCAAAGTAAGAGGGCTCCCTAATCTTGTCATTTTTGATGCGAATGGCAE	BTTCTTCTGATAGAGATGATGAATCCTTCAACACATACTTCTCCGAAATGCCCTGG-TTGCTATTCCCTTCTCTGATACGGAGACCCGCAAACGTCTTAAGGAAGTGTTCAAAGTAAGAGGGCTCCCTAATCTTGTCAT-----------------E	449	2	1	50	Indel:-1
D8	1.5			449	2	1	50	WT_like
D8	1.7	BTTCTTCTGACGGACACGATGAATTCTTCAACACATACTTCTCCGAAATGCCATGGCTTGCTATTCCCTTCTCTGATACGGAGACCCGCCAACGTCTTAAGAAAGTGTTCGAAGTAAGAGGGATCCCTAATCTTGTCATTTTTGATACGAATGGCAE	BTTCTTCTGACGGACACGATGAATTCTTCAACACATACTTCTCCGAAATGCCATGGCTTGCTATTCCCTT-TCTGATACGGAGACCCGCCAACGTCTTAAGAAAGTGTTCGAAGTAAGAGGGATCCCTAATCTTGTCAT-----------------E	449	1	1	100	Indel:-1
D8	1.7			449	1	0	0	WT_like
D8	12f|42f	BTTCTTCTGACAGAGATGATGAATCCTTCAACACATATTTCTCCGAAATGCCCTGGCTTGCTATTCCCTTCTCTGATACGGAGACCCGCAAACGTCTTAAGGAAGTATTCAAAGTAAGAGGGATCCCTAATCTTGTCATAATTGGCCAE	BTTCTTCTGACAGAGATGATGAATCCTTCAACACATATTTCTCCGAAATGCCCTGG--TGCTATTCCCTTCTCTGATACGGAGACCCGCAAACGTCTTAAGGAAGTATTCAAAGTAAGAGGGATCCCTAATCTTGTCATAATTGGCC-E	449	3	2	66.66	Indel:-2
D8	12f|42f			449	3	1	33.34	WT_like
D8	32f	BTTCTTCTGACGGAGACGATGAATCCTTCAACACATACTTCTCCGAAATGCCCTGGCTTGCTATTCCCTTCTCTGATACGGAGACCCGCAAACGTCTTAAGGAAGTATTCAAAGTAAGAGGGATCCCTAATCTTGTCATAATTGGCCAE	BTTCTTCTGACGGAGACGATGAATCCTTCAACACATACTTCTCCGAAATGCCCTGG-TTGCTATTCCCTTCTCTGATACGGAGACCCGCAAACGTCTTAAGGAAGTATTCAAAGTAAGAGGGATCCCTAATCTTGTCAT---------E	449	22	8	36.36	Indel:-1
D8	32f	BTTCTTCTGACGGAGACGATGAATCCTTCAACACATACTTCTCCGAAATGCCCTGGCTTGCTATTCCCTTCTCTGATACGGAGACCCGCAAACGTCTTAAGGAAGTATTCAAAGTAAGAGGGATCCCTAATCTTGTCATAATTGGCCAE	BTTCTTCTGACGGAGACGATGAATCCTTCAACACATACTTCTCCGAAATGCCCTGGCTTGCTATTCCCTTCTCTGATACGGAGACCCGCAAACGTCTTAAGGAAGTATTCAAAGTAAGAGGGATCCCTAATCTTGTCA----------E	449	22	14	63.64	WT_like
D8	62f			449	3	0	0
D8	62f	BTTCTTCTGACGGAGACGATGAATCCTTCAACACATACTTCTCCGAAATGCCATGGCTTGCTATTCCCTTCTCTGATACGGAGACCCGCAAACGTCTTAAGGAAGTATTCAAAGTAAGAGGGATCCCTAATCTTGTCATAATTGGCCAE	BTTCTTCTGACGGAGACGATGAATCCTTCAACACATACTTCTCCGAAATGCCATGGCTTGCTATTCCCTTCTCTGATACGGAGACCCGCAAACGTCTTAAGGAAGTATTCAAAGTAAGAGGGATCCCTAATCTTGTCATAATTGGCC-E	449	3	3	100	WT_like
D11	1.1|41f	BTTCTTCTGACAGAGATGATGAATCCTTCAACACATATTTCTCCGAAATGCCCTGGCTTGCTATTCCCTTCTCTGATACGGAGACCCGCAAACGTCTTAAGGAAGTGTTCAAAGTAAGAGGGATCCCAAATCTTGTCATTTTTGATGCGAATGGCAE	BTTCTTCTGACAGAGATGATGAATCCTTCAACACATATTTCTCCGAAATGCCCTGG-TTGCTATTCCCTTCTCTGATACGGAGACCCGCAAACGTCTTAAGGAAGTGTTCAAAGTAAGAGGGATCCCAAATCTTGTCAT-----------------E	5683	65	34	52.3	Indel:-1
D11	1.1|41f	BTTCTTCTGACAGAGATGATGAATCCTTCAACACATATTTCTCCGAAATGCCCTGGCTTGCTATTCCCTTCTCTGATACGGAGACCCGCAAACGTCTTAAGGAAGTGTTCAAAGTAAGAGGGATCCCAAATCTTGTCATTTTTGATGCGAATGGCAE	BTTCTTCTGACAGAGATGATGAATCCTTCAACACATATTTCTCCGAAATGCCCTGGCTTGCTATTCCCTTCTCTGATACGGAGACCCGCAAACGTCTTAAGGAAGTGTTCAAAGTAAGAGGGATCCCAAATCTTGTCA------------------E	5683	65	31	47.7	WT_like
D11	1.3			5683	27	0	0
D11	1.3	BTTCTTCTGACGGAGACGATGAATCCTTCAACACATACTTCTCCGAAATGCCCTGGCTTGCTATTCCCTTCTCTGATACGGAGACCCGCAAACGTCTTAAGGAAGTGTTCAAAGTAAGAGGGATCCCTACTCTTGTCATTTTTGATACGAATGGCAE	BTTCTTCTGACGGAGACGATGAATCCTTCAACACATACTTCTCCGAAATGCCCTGGCTTGCTATTCCCTTCTCTGATACGGAGACCCGCAAACGTCTTAAGGAAGTGTTCAAAGTAAGAGGGATCCCTACTCTTGTCA------------------E	5683	27	27	100	WT_like
D11	1.4|14f	BTTCTTCTGACAGAGATGATGAATCCTTCAACACATATTTCTCCGAAATGCCCTGGCTTGCTATTCCCTTCTCTGATACGGAGACCCGCAAACGTCTTAAGGAAGTGTTCAAAGTAAGAGGGGTCCCAAATCTTGTCATTTTTGATGCGAATGGCAE	BTTCTTCTGACAGAGATGATGAATCCTTCAACACATATTTCTCCGAAATGCCCTGG-TTGCTATTCCCTTCTCTGATACGGAGACCCGCAAACGTCTTAAGGAAGTGTTCAAAGTAAGAGGGGTCCCAAATCTTGTCAT-----------------E	5683	54	33	61.11	Indel:-1
D11	1.4|14f	BTTCTTCTGACAGAGATGATGAATCCTTCAACACATATTTCTCCGAAATGCCCTGGCTTGCTATTCCCTTCTCTGATACGGAGACCCGCAAACGTCTTAAGGAAGTGTTCAAAGTAAGAGGGGTCCCAAATCTTGTCATTTTTGATGCGAATGGCAE	BTTCTTCTGACAGAGATGATGAATCCTTCAACACATATTTCTCCGAAATGCCCTGGCTTGCTATTCCCTTCTCTGATACGGAGACCCGCAAACGTCTTAAGGAAGTGTTCAAAGTAAGAGGGGTCCCAAATCTTGTCA------------------E	5683	54	21	38.89	WT_like
D11	1.5	BTTCTTCTGATAGAGATGATGAATCCTTCAACACATACTTCTCCGAAATGCCCTGGCTTGCTATTCCCTTCTCTGATACGGAGACCCGCAAACGTCTTAAGGAAGTGTTCAAAGTAAGAGGGCTCCCTAATCTTGTCATTTTTGATGCGAATGGCAE	BTTCTTCTGATAGAGATGATGAATCCTTCAACACATACTTCTCCGAAATGCCCTGG-TTGCTATTCCCTTCTCTGATACGGAGACCCGCAAACGTCTTAAGGAAGTGTTCAAAGTAAGAGGGCTCCCTAATCTTGTCAT-----------------E	5683	66	30	45.45	Indel:-1
D11	1.5	BTTCTTCTGATAGAGATGATGAATCCTTCAACACATACTTCTCCGAAATGCCCTGGCTTGCTATTCCCTTCTCTGATACGGAGACCCGCAAACGTCTTAAGGAAGTGTTCAAAGTAAGAGGGCTCCCTAATCTTGTCATTTTTGATGCGAATGGCAE	BTTCTTCTGATAGAGATGATGAATCCTTCAACACATACTTCTCCGAAATGCCCTGGCTTGCTATTCCCTTCTCTGATACGGAGACCCGCAAACGTCTTAAGGAAGTGTTCAAAGTAAGAGGGCTCCCTAATCTTGTCA------------------E	5683	66	36	54.55	WT_like
D11	1.6	BTTCTTCTGACGGAGACGATGAATCCTTCAACACATACTTCTCCGAAATGCCATGGCTTGCTATTCCCTTCTCTGATACGGAGAGCCGCCAACGTCTTCAGGAATTGTTCAAAGTAAGAGGGATCCCTAAACTCGTCATTTTTGATGCTAATGGTAE	BTTCTTCTGACGGAGACGATGAATCCTTCAACACATACTTCTCCGAAATGCCATGG-TTGCTATTCCCTTCTCTGATACGGAGAGCCGCCAACGTCTTCAGGAATTGTTCAAAGTAAGAGGGATCCCTAAACTCGTCAT-----------------E	5683	79	28	35.44	Indel:-1
D11	1.6	BTTCTTCTGACGGAGACGATGAATCCTTCAACACATACTTCTCCGAAATGCCATGGCTTGCTATTCCCTTCTCTGATACGGAGAGCCGCCAACGTCTTCAGGAATTGTTCAAAGTAAGAGGGATCCCTAAACTCGTCATTTTTGATGCTAATGGTAE	BTTCTTCTGACGGAGACGATGAATCCTTCAACACATACTTCTCCGAAATGCCATGGCTTGCTATTCCCTTCTCTGATACGGAGAGCCGCCAACGTCTTCAGGAATTGTTCAAAGTAAGAGGGATCCCTAAACTCGTCA------------------E	5683	79	51	64.56	WT_like
D11	1.7	BTTCTTCTGACGGACACGATGAATTCTTCAACACATACTTCTCCGAAATGCCATGGCTTGCTATTCCCTTCTCTGATACGGAGACCCGCCAACGTCTTAAGAAAGTGTTCGAAGTAAGAGGGATCCCTAATCTTGTCATTTTTGATACGAATGGCAE	BTTCTTCTGACGGACACGATGAATTCTTCAACACATACTTCTCCGAAATGCCATGGCT----ATTCCCTTCTCTGATACGGAGACCCGCCAACGTCTTAAGAAAGTGTTCGAAGTAAGAGGGATCCCTAATCTTGTCATTTT--------------E	5683	27	9	33.33	Indel:-4
D11	1.7	BTTCTTCTGACGGACACGATGAATTCTTCAACACATACTTCTCCGAAATGCCATGGCTTGCTATTCCCTTCTCTGATACGGAGACCCGCCAACGTCTTAAGAAAGTGTTCGAAGTAAGAGGGATCCCTAATCTTGTCATTTTTGATACGAATGGCAE	BTTCTTCTGACGGACACGATGAATTCTTCAACACATACTTCTCCGAAATGCCATGGCTTGCTATTCCCTTCTCTGATACGGAGACCCGCCAACGTCTTAAGAAAGTGTTCGAAGTAAGAGGGATCCCTAATCTTGTCA------------------E	5683	27	18	66.67	WT_like
D11	1.9a	BTTCTTCTGACAGAGATGATGATCAGTCCTTCAATACGTCCTTCTCCAAAATGCCATGTCTTGCCATTCCATTTTCTGACACGGAGACCTGCAAACGTCTCAAGGAAGTGTTCAAAGTAAGAGGGATTCCTAATCTTGTCATTTTCGATGCTCATGE	BTTCTTCTGACAGAGATGATGATCAGTCCTTCAATACGTCCTTCTCCAAAATGCCATGTCTTGCCATTCCATTTTCTGACACGGAGACCTGCAAACGTCTCAAGGAAGTGTTCAAAGTAAGAGGGATTCCTA-TCTTGT-----------------E	5683	987	1	0.1	Indel:-1
D11	1.9a	BTTCTTCTGACAGAGATGATGATCAGTCCTTCAATACGTCCTTCTCCAAAATGCCATGTCTTGCCATTCCATTTTCTGACACGGAGACCTGCAAACGTCTCAAGGAAGTGTTCAAAGTAAGAGGGATTCCTAATCTTGTCATTTTCGATGCTCATGE	BTTCTTCTGACAGAGATGATGATCAGTCCTTCAATACGTCCTTCTCCAAAATGCCATGTCTTGCCATTCCATTTTCTGACACGGAGACCTGCAAACGTCTCAAGGAAGTGTTCAAAGTAAGAGGGATTCCTAATCTTG------------------E	5683	987	986	99.9	WT_like
D11	1.9m	BTTCTTCTGACAGAGATGATCAGTCCTTCAATACGTCCTTCTCCAAAATGCCATGTCTTGCCATTCCATTTTCTGATACGGAGACCTGCAAACGTCTCAAGGAAGTGTTCAAAAAGTAAGAGGGATTCCTAATCTTGTCATTTTCGATGCTCATGGE	BTTCTTCTGACAGAGATGATCAGTCCTTCAATACGTCCTTCTCCAAAATGCCATGTCTTGCCATTCCATTTTCTGATACGGAGACCTGCAAACGTCTCAAGGAAGTGTTCAAAA-GTAAGAGGGATTCCTAATCTTGT------------------E	5683	848	2	0.23	Indel:-1
D11	1.9m	BTTCTTCTGACAGAGATGATCAGTCCTTCAATACGTCCTTCTCCAAAATGCCATGTCTTGCCATTCCATTTTCTGATACGGAGACCTGCAAACGTCTCAAGGAAGTGTTCAAAAAGTAAGAGGGATTCCTAATCTTGTCATTTTCGATGCTCATGGE	BTTCTTCTGACAGAGATGATCAGTCCTTCAATACGTCCTTCTCCAAAATGCCATGTCTTGCCATTCCATTTTCTGATACGGAGACCTGCAAACGTCTCAAGGAAGTGTTCAAAAAGTAAGAGGGATTCCTAATCTTGT------------------E	5683	848	846	99.77	WT_like
D11	17f|47f	BTTCTTCTGACAGAGATGATGAATCCTTCAACACATATTTCTCCGAAATGCCCTGGC-TTGCTATTCCCTTCTCTGATACGGAGACCCGCCAACGTCTTAAGAAAGTGTTCGAAGTAAGAGGGATCCCTAATCTTGTCATTTTTGATACGAATGGCAE	BTTCTTCTGACAGAGATGATGAATCCTTCAACACATATTTCTCCGAAATGCCCTGGCCTTGCTATTCCCTTCTCTGATACGGAGACCCGCCAACGTCTTAAGAAAGTGTTCGAAGTAAGAGGGATCCCTAATCTTGT--------------------E	5683	4	2	50	Indel:+1
D11	17f|47f			5683	4	2	50	WT_like
D11	21f	BTTCTTCTGACAGAGATGATGAATCCTTCAACACATATTTCTCCGAAATGCCATGGCTTGCTATTCCCTTCTCTGATACGGAGACCCGCAAACGTCTTAAGGAAGTGTTCAAAGTAAGAGGGATCCCAAATCTTGTCATTTTTGATGCGAATGGCAE	BTTCTTCTGACAGAGATGATGAATCCTTCAACACATATTTCTCCGAAATGCCATGG-TTGCTATTCCCTTCTCTGATACGGAGACCCGCAAACGTCTTAAGGAAGTGTTCAAAGTAAGAGGGATCCCAAATCTTGTCAT-----------------E	5683	16	6	37.5	Indel:-1
D11	21f	BTTCTTCTGACAGAGATGATGAATCCTTCAACACATATTTCTCCGAAATGCCATGGCTTGCTATTCCCTTCTCTGATACGGAGACCCGCAAACGTCTTAAGGAAGTGTTCAAAGTAAGAGGGATCCCAAATCTTGTCATTTTTGATGCGAATGGCAE	BTTCTTCTGACAGAGATGATGAATCCTTCAACACATATTTCTCCGAAATGCCATGGCTTGCTATTCCCTTCTCTGATACGGAGACCCGCAAACGTCTTAAGGAAGTGTTCAAAGTAAGAGGGATCCCAAATCTTGTCA------------------E	5683	16	10	62.5	WT_like
D11	51f	BTTCTTCTGATAGAGATGATGAATCCTTCAACACATACTTCTCCGAAATGCCCTGGCTTGCTATTCCCTTCTCTGATACGGAGACCCGCAAACGTCTTAAGGAAGTGTTCAAAGTAAGAGGGATCCCAAATCTTGTCATTTTTGATGCGAATGGCAE	BTTCTTCTGATAGAGATGATGAATCCTTCAACACATACTTCTCCGAAATGCCCTGG--TGCTATTCCCTTCTCTGATACGGAGACCCGCAAACGTCTTAAGGAAGTGTTCAAAGTAAGAGGGATCCCAAATCTTGTCATT----------------E	5683	2050	2046	99.8	Indel:-2
D11	51f			5683	2050	4	0.2	WT_like
D11	54f	BTTCTTCTGATAGAGATGATGAATCCTTCAACACATACTTCTCCGAAATGCCCTGGCTTGCTATTCCCTTCTCTGATACGGAGACCCGCAAACGTCTTAAGGAAGTGTTCAAAGTAAGAGGGGTCCCAAATCTTGTCATTTTTGATGCGAATGGCAE	BTTCTTCTGATAGAGATGATGAATCCTTCAACACATACTTCTCCGAAATGCCCTGG--TGCTATTCCCTTCTCTGATACGGAGACCCGCAAACGTCTTAAGGAAGTGTTCAAAGTAAGAGGGGTCCCAAATCTTGTCATT----------------E	5683	7	7	100	Indel:-2
D11	54f			5683	7	0	0	WT_like
D11	57f	BTTCTTCTGATAGAGATGATGAATCCTTCAACACATACTTCTCCGAAATGCCCTGGCTTGCTATTCCCTTCTCTGATACGGAGACCCGCCAACGTCTTAAGAAAGTGTTCGAAGTAAGAGGGATCCCTAATCTTGTCATTTTTGATACGAATGGCAE	BTTCTTCTGATAGAGATGATGAATCCTTCAACACATACTTCTCCGAAATGCCCTGG-TTGCTATTCCCTTCTCTGATACGGAGACCCGCCAACGTCTTAAGAAAGTGTTCGAAGTAAGAGGGATCCCTAATCTTGTCAT-----------------E	5683	1442	170	11.78	Indel:-1
D11	57f	BTTCTTCTGATAGAGATGATGAATCCTTCAACACATACTTCTCCGAAATGCCCTGGCTTGCTATTCCCTTCTCTGATACGGAGACCCGCCAACGTCTTAAGAAAGTGTTCGAAGTAAGAGGGATCCCTAATCTTGTCATTTTTGATACGAATGGCAE	BTTCTTCTGATAGAGATGATGAATCCTTCAACACATACTTCTCCGAAATGCCCTGGCTTGCTATTCCCTTCTCTGATACGGAGACCCGCCAACGTCTTAAGAAAGTGTTCGAAGTAAGAGGGATCCCTAATCTTGTCA------------------E	5683	1442	1272	88.22	WT_like
D11	73f	BTTCTTCTGACGGACACGATGAATTCTTCAACACATACTTCTCCGAAATGCCATGGCTTGCTATTCCCTTCTCTGATACGGAGACCCGCAAACGTCTTAAGGAAGTGTTCAAAGTAAGAGGGATCCCTACTCTTGTCATTTTTGATACGAATGGCAE	BTTCTTCTGACGGACACGATGAATTCTTCAACACATACTTCTCCGAAATGCCATGG-TTGCTATTCCCTTCTCTGATACGGAGACCCGCAAACGTCTTAAGGAAGTGTTCAAAGTAAGAGGGATCCCTACTCTTGTCAT-----------------E	5683	7	7	100	Indel:-1
D11	73f			5683	7	0	0	WT_like
D11	1.2	BTTCTTCTGACAGAGATGATGAATCCTTCAACACATATTTCTCCGAAATGCCATGGCTTGCTATTCCCTTCTCTGATACGGAGACCCGCAAACGTCTTAAGGAAGTATTCAAAGTAAGAGGGATCCCTAATCTTGTCATAATTGGCCAE	BTTCTTCTGACAGAGATGATGAATCCTTCAACACATATTTCTCCGAAATGCCATGGCTTGCTATTCCCTTCTCTGATACGGAGACCCGCAAACGTCTTAAGGAAGTATTCAAAGTAAGAGGGATCCCTAATCTTGTCATA-TTGGCC-E	1018	990	25	2.52	Indel:-1
D11	1.2	BTTCTTCTGACAGAGATGATGAATCCTTCAACACATATTTCTCCGAAATGCCATGGCTTGCTATTCCCTTCTCTGATACGGAGACCCGCAAACGTCTTAAGGAAGTATTCAAAGTAAGAGGGATCCCTAATCTTGTCATAATTGGCCAE	BTTCTTCTGACAGAGATGATGAATCCTTCAACACATATTTCTCCGAAATGCCATGGCTTGCTATTCCCTTCTCTGATACGGAGACCCGCAAACGTCTTAAGGAAGTATTCAAAGTAAGAGGGATCCCTAATCTTGTCA----------E	1018	990	965	97.48	WT_like	noise
D11	12f|42f	BTTCTTCTGACAGAGATGATGAATCCTTCAACACATATTTCTCCGAAATGCCCTGGCTTGCTATTCCCTTCTCTGATACGGAGACCCGCAAACGTCTTAAGGAAGTATTCAAAGTAAGAGGGATCCCTAATCTTGTCATAATTGGCCAE	BTTCTTCTGACAGAGATGATGAATCCTTCAACACATATTTCTCCGAAATGCCCTGG--TGCTATTCCCTTCTCTGATACGGAGACCCGCAAACGTCTTAAGGAAGTATTCAAAGTAAGAGGGATCCCTAATCTTGTCATAATTGGCC-E	1018	3	2	66.66	Indel:-2
D11	12f|42f			1018	3	1	33.34	WT_like
D11	32f	BTTCTTCTGACGGAGACGATGAATCCTTCAACACATACTTCTCCGAAATGCCCTGGCTTGCTATTCCCTTCTCTGATACGGAGACCCGCAAACGTCTTAAGGAAGTATTCAAAGTAAGAGGGATCCCTAATCTTGTCATAATTGGCCAE	BTTCTTCTGACGGAGACGATGAATCCTTCAACACATACTTCTCCGAAATGCCCTGG-TTGCTATTCCCTTCTCTGATACGGAGACCCGCAAACGTCTTAAGGAAGTATTCAAAGTAAGAGGGATCCCTAATCTTGTCATAATTGGCC-E	1018	11	9	81.81	Indel:-1
D11	32f	BTTCTTCTGACGGAGACGATGAATCCTTCAACACATACTTCTCCGAAATGCCCTGGCTTGCTATTCCCTTCTCTGATACGGAGACCCGCAAACGTCTTAAGGAAGTATTCAAAGTAAGAGGGATCCCTAATCTTGTCATAATTGGCCAE	BTTCTTCTGACGGAGACGATGAATCCTTCAACACATACTTCTCCGAAATGCCCTGGCTTGCTATTCCCTTCTCTGATACGGAGACCCGCAAACGTCTTAAGGAAGTATTCAAAGTAAGAGGGATCCCTAATCTTGTCATAATTGGCC-E	1018	11	2	18.19	WT_like
D11	57f			1018	9	0	0
D11	57f	BTTCTTCTGATAGAGATGATGAATCCTTCAACACATACTTCTCCGAAATGCCCTGGCTTGCTATTCCCTTCTCTGATACGGAGACCCGCCAACGTCTTAAGAAAGTGTTCGAAGTAAGAGGGATCCCTAATCTTGTCATTTTTGATACGAATGGCAE	BTTCTTCTGATAGAGATGATGAATCCTTCAACACATACTTCTCCGAAATGCCCTGGCTTGCTATTCCCTTCTCTGATACGGAGACCCGCCAACGTCTTAAGAAAGTGTTCGAAGTAAGAGGGATCCCTAATCTTGTCA------------------E	1018	9	9	100	WT_like
D11	72f	BTTCTTCTGACGGACACGATGAATTCTTCAACACATACTTCTCCGAAATGCCATGG-CTTGCTATTCCCTTCTCTGATACGGAGACCCGCAAACGTCTTAAGGAAGTATTCAAAGTAAGAGGGATCCCTAATCTTGTCATAATTGGCCAE	BTTCTTCTGACGGACACGATGAATTCTTCAACACATACTTCTCCGAAATGCCATGGACTTGCTATTCCCTTCTCTGATACGGAGACCCGCAAACGTCTTAAGGAAGTATTCAAAGTAAGAGGGATCCCTAATCTTGTCATAATTGGCC-E	1018	4	4	100	Indel:+1
D11	72f			1018	4	0	0	WT_like
D13	1.1|41f	BTTCTTCTGACAGAGATGATGAATCCTTCAACACATATTTCTCCGAAATGCCCTGGCTTGCTATTCCCTTCTCTGATACGGAGACCCGCAAACGTCTTAAGGAAGTGTTCAAAGTAAGAGGGATCCCAAATCTTGTCATTTTTGATGCGAATGGCAE	BTTCTTCTGACAGAGATGATGAATCCTTCAACACATATTTCTCCGAAATGCC---------TATTCCCTTCTCTGATACGGAGACCCGCAAACGTCTTAAGGAAGTGTTCAAAGTAAGAGGGATCCCAAATCTTGTCATTTTTGATGCGAATGG--E	4702	6	4	66.66	Indel:-9
D13	1.1|41f			4702	6	2	33.34	WT_like
D13	1.3	BTTCTTCTGACGGAGACGATGAATCCTTCAACACATACTTCTCCGAAATGCCCTGGCTTGCTATTCCCTTCTCTGATACGGAGACCCGCAAACGTCTTAAGGAAGTGTTCAAAGTAAGAGGGATCCCTACTCTTGTCATTTTTGATACGAATGGCAE	BTTCTTCTGACGGAGACGATGAATCCTTCAACACATACTTCTCCGAAATGCCC---------ATTCCCTTCTCTGATACGGAGACCCGCAAACGTCTTAAGGAAGTGTTCAAAGTAAGAGGGATCCCTACTCTTGTCATTTTTGATA---------E	4702	11	11	100	Indel:-9
D13	1.3			4702	11	0	0	WT_like
D13	1.4|14f	BTTCTTCTGACAGAGATGATGAATCCTTCAACACATATTTCTCCGAAATGCCCTGGC-TTGCTATTCCCTTCTCTGATACGGAGACCCGCAAACGTCTTAAGGAAGTGTTCAAAGTAAGAGGGGTCCCAAATCTTGTCATTTTTGATGCGAATGGCAE	BTTCTTCTGACAGAGATGATGAATCCTTCAACACATATTTCTCCGAAATGCCCTGGCCTTGCTATTCCCTTCTCTGATACGGAGACCCGCAAACGTCTTAAGGAAGTGTTCAAAGTAAGAGGGGTCCCAAATCTTGT--------------------E	4702	791	787	99.49	Indel:+1
D13	1.4|14f			4702	791	4	0.51	WT_like
D13	1.5	BTTCTTCTGATAGAGATGATGAATCCTTCAACACATACTTCTCCGAAATGCCCTGGCTTGCTATTCCCTTCTCTGATACGGAGACCCGCAAACGTCTTAAGGAAGTGTTCAAAGTAAGAGGGCTCCCTAATCTTGTCATTTTTGATGCGAATGGCAE	BTTCTTCTGATAGAGATGATGAATCCTTCAACACATACTTCTCCGAAATGCCCTGG-TTGCTATTCCCTTCTCTGATACGGAGACCCGCAAACGTCTTAAGGAAGTGTTCAAAGTAAGAGGGCTCCCTAATCTTGTCAT-----------------E	4702	732	730	99.72	Indel:-1
D13	1.5			4702	732	2	0.28	WT_like
D13	1.6	BTTCTTCTGACGGAGACGATGAATCCTTCAACACATACTTCTCCGAAATGCCATGGCTTGCTATTCCCTTCTCTGATACGGAGAGCCGCCAACGTCTTCAGGAATTGTTCAAAGTAAGAGGGATCCCTAAACTCGTCATTTTTGATGCTAATGGTAE	BTTCTTCTGACGGAGACGATGAATCCTTCAACACATACTTCTCCGAAATGCCA-------CTATTCCCTTCTCTGATACGGAGAGCCGCCAACGTCTTCAGGAATTGTTCAAAGTAAGAGGGATCCCTAAACTCGTCATTTTTGA-----------E	4702	726	725	99.86	Indel:-7
D13	1.6			4702	726	1	0.14	WT_like
D13	1.7	BTTCTTCTGACGGACACGATGAATTCTTCAACACATACTTCTCCGAAATGCCATGGCTTGCTATTCCCTTCTCTGATACGGAGACCCGCCAACGTCTTAAGAAAGTGTTCGAAGTAAGAGGGATCCCTAATCTTGTCATTTTTGATACGAATGGCAE	BTTCTTCTGACGGACACGATGAATTCTTCAACACATACTTCTCCGAAATGCCATGGCT----ATTCCCTTCTCTGATACGGAGACCCGCCAACGTCTTAAGAAAGTGTTCGAAGTAAGAGGGATCCCTAATCTTGTCATTTT--------------E	4702	476	474	99.57	Indel:-4
D13	1.7			4702	476	2	0.43	WT_like
D13	1.9a			4702	395	0	0
D13	1.9a	BTTCTTCTGACAGAGATGATGATCAGTCCTTCAATACGTCCTTCTCCAAAATGCCATGTCTTGCCATTCCATTTTCTGACACGGAGACCTGCAAACGTCTCAAGGAAGTGTTCAAAGTAAGAGGGATTCCTAATCTTGTCATTTTCGATGCTCATGE	BTTCTTCTGACAGAGATGATGATCAGTCCTTCAATACGTCCTTCTCCAAAATGCCATGTCTTGCCATTCCATTTTCTGACACGGAGACCTGCAAACGTCTCAAGGAAGTGTTCAAAGTAAGAGGGATTCCTAATCTTG------------------E	4702	395	395	100	WT_like
D13	1.9m	BTTCT-TCTGACAGAGATGATCAGTCCTTCAATACGTCCTTCTCCAAAATGCCATGTCTTGCCATTCCATTTTCTGATACGGAGACCTGCAAACGTCTCAAGGAAGTGTTCAAAAAGTAAGAGGGATTCCTAATCTTGTCATTTTCGATGCTCATGGE	BTTCTATCTGACAGAGATGATCAGTCCTTCAATACGTCCTTCTCCAAAATGCCATGTCTTGCCATTCCATTTTCTGATACGGAGACCTGCAAACGTCTCAAGGAAGTGTTCAAAAAGTAAGAGGGATTCCTAATCTTG-------------------E	4702	308	2	0.64	Indel:+1
D13	1.9m	BTTCTTCTGACAGAGATGATCAGTCCTTCAATACGTCCTTCTCCAAAATGCCATGTCTTGCCATTCCATTTTCTGATACGGAGACCTGCAAACGTCTCAAGGAAGTGTTCAAAAAGTAAGAGGGATTCCTAATCTTGTCATTTTCGATGCTCATGGE	BTTCTTCTGACAGAGATGATCAGTCCTTCAATACGTCCTTCTCCAAAATGCCATGTCTTGCCATTCCATTTTCTGATACGGAGACCTGCAAACGTCTCAAGGAAGTGTTCAAAAAGTAAGAGGGATTCCTAATCTTGT------------------E	4702	308	306	99.36	WT_like
D13	21f	BTTCTTCTGACAGAGATGATGAATCCTTCAACACATATTTCTCCGAAATGCCATGGCTTGCTATTCCCTTCTCTGATACGGAGACCCGCAAACGTCTTAAGGAAGTGTTCAAAGTAAGAGGGATCCCAAATCTTGTCATTTTTGATGCGAATGGCAE	BTTCTTCTGACAGAGATGATGAATCCTTCAACACATATTTCTCCGAAATGCC---------TATTCCCTTCTCTGATACGGAGACCCGCAAACGTCTTAAGGAAGTGTTCAAAGTAAGAGGGATCCCAAATCTTGTCATTTTTGATG---------E	4702	733	731	99.72	Indel:-9
D13	21f			4702	733	2	0.28	WT_like
D13	24f	BTTCTTCTGACAGAGATGATGAATCCTTCAACACATATTTCTCCGAAATGCCATGGC-TTGCTATTCCCTTCTCTGATACGGAGACCCGCAAACGTCTTAAGGAAGTGTTCAAAGTAAGAGGGGTCCCAAATCTTGTCATTTTTGATGCGAATGGCAE	BTTCTTCTGACAGAGATGATGAATCCTTCAACACATATTTCTCCGAAATGCCATGGCCTTGCTATTCCCTTCTCTGATACGGAGACCCGCAAACGTCTTAAGGAAGTGTTCAAAGTAAGAGGGGTCCCAAATCTTGT--------------------E	4702	1	1	100	Indel:+1
D13	24f			4702	1	0	0	WT_like
D13	36f	BTTCTTCTGACGGAGACGATGAATCCTTCAACACATACTTCTCCGAAATGCCCTGGCTTGCTATTCCCTTCTCTGATACGGAGAGCCGCCAACGTCTTCAGGAATTGTTCAAAGTAAGAGGGATCCCTAAACTCGTCATTTTTGATGCTAATGGTAE	BTTCTTCTGACGGAGACGATGAATCCTTCAACACATACTTCTCCGAAATGCCC-------CTATTCCCTTCTCTGATACGGAGAGCCGCCAACGTCTTCAGGAATTGTTCAAAGTAAGAGGGATCCCTAAACTCGTCATTTTTGAT----------E	4702	4	3	75	Indel:-7
D13	36f			4702	4	1	25	WT_like
D13	63f	BTTCTTCTGACGGAGACGATGAATCCTTCAACACATACTTCTCCGAAATGCCATGGCTTGCTATTCCCTTCTCTGATACGGAGACCCGCAAACGTCTTAAGGAAGTGTTCAAAGTAAGAGGGATCCCTACTCTTGTCATTTTTGATACGAATGGCAE	BTTCTTCTGACGGAGACGATGAATCCTTCAACACATACTTCTCCGAAATGCC---------TATTCCCTTCTCTGATACGGAGACCCGCAAACGTCTTAAGGAAGTGTTCAAAGTAAGAGGGATCCCTACTCTTGTCATTTTTGATA---------E	4702	517	514	99.41	Indel:-9
D13	63f			4702	517	3	0.59	WT_like
D23	1.1|41f	BTTCTTCTGACAGAGATGATGAATCCTTCAACACATATTTCTCCGAAATGCCCTGGCTTGCTATTCCCTTCTCTGATACGGAGACCCGCAAACGTCTTAAGGAAGTGTTCAAAGTAAGAGGGATCCCAAATCTTGTCATTTTTGATGCGAATGGCAE	BTTCTTCTGACAGAGATGATGAATCCTTCAACACATATTTCTCCGAAATGCCCTGG-TTGCTATTCCCTTCTCTGATACGGAGACCCGCAAACGTCTTAAGGAAGTGTTCAAAGTAAGAGGGATCCCAAATCTTGTCAT-----------------E	3616	7	5	71.42	Indel:-1
D23	1.1|41f	BTTCTTCTGACAGAGATGATGAATCCTTCAACACATATTTCTCCGAAATGCCCTGGCTTGCTATTCCCTTCTCTGATACGGAGACCCGCAAACGTCTTAAGGAAGTGTTCAAAGTAAGAGGGATCCCAAATCTTGTCATTTTTGATGCGAATGGCAE	BTTCTTCTGACAGAGATGATGAATCCTTCAACACATATTTCTCCGAAATGCCCTGGCTTGCTATTCCCTTCTCTGATACGGAGACCCGCAAACGTCTTAAGGAAGTGTTCAAAGTAAGAGGGATCCCAAATCTTGTCA------------------E	3616	7	2	28.58	WT_like
D23	1.3	BTTCTTCTGACGGAGACGATGAATCCTTCAACACATACTTCTCCGAAATGCCCTGGCTTGCTATTCCCTTCTCTGATACGGAGACCCGCAAACGTCTTAAGGAAGTGTTCAAAGTAAGAGGGATCCCTACTCTTGTCATTTTTGATACGAATGGCAE	BTTCTTCTGACGGAGACGATGAATCCTTCAACACATACTTCTCCGAAATGCCCTGG-TTGCTATTCCCTTCTCTGATACGGAGACCCGCAAACGTCTTAAGGAAGTGTTCAAAGTAAGAGGGATCCCTACTCTTGTCAT-----------------E	3616	1	1	100	Indel:-1
D23	1.3			3616	1	0	0	WT_like
D23	1.4|14f	BTTCTTCTGACAGAGATGATGAATCCTTCAACACATATTTCTCCGAAATGCCCTGGCTTGCTATTCCCTTCTCTGATACGGAGACCCGCAAACGTCTTAAGGAAGTGTTCAAAGTAAGAGGGGTCCCAAATCTTGTCATTTTTGATGCGAATGGCAE	BTTCTTCTGACAGAGATGATGAATCCTTCAACACATATTTCTCCGAAATGCCCTGG-TTGCTATTCCCTTCTCTGATACGGAGACCCGCAAACGTCTTAAGGAAGTGTTCAAAGTAAGAGGGGTCCCAAATCTTGTCAT-----------------E	3616	9	4	44.44	Indel:-1
D23	1.4|14f	BTTCTTCTGACAGAGATGATGAATCCTTCAACACATATTTCTCCGAAATGCCCTGGCTTGCTATTCCCTTCTCTGATACGGAGACCCGCAAACGTCTTAAGGAAGTGTTCAAAGTAAGAGGGGTCCCAAATCTTGTCATTTTTGATGCGAATGGCAE	BTTCTTCTGACAGAGATGATGAATCCTTCAACACATATTTCTCCGAAATGCCCTGGCTTGCTATTCCCTTCTCTGATACGGAGACCCGCAAACGTCTTAAGGAAGTGTTCAAAGTAAGAGGGGTCCCAAATCTTGTCA------------------E	3616	9	5	55.56	WT_like
D23	1.5	BTTCTTCTGATAGAGATGATGAATCCTTCAACACATACTTCTCCGAAATGCCCTGGCTTGCTATTCCCTTCTCTGATACGGAGACCCGCAAACGTCTTAAGGAAGTGTTCAAAGTAAGAGGGCTCCCTAATCTTGTCATTTTTGATGCGAATGGCAE	BTTCTTCTGATAGAGATGATGAATCCTTCAACACATACTTCTCCGAAATGCCCTGG-TTGCTATTCCCTTCTCTGATACGGAGACCCGCAAACGTCTTAAGGAAGTGTTCAAAGTAAGAGGGCTCCCTAATCTTGTCAT-----------------E	3616	1206	1202	99.66	Indel:-1
D23	1.5			3616	1206	4	0.34	WT_like
D23	1.6	BTTCTTCTGACGGAGACGATGAATCCTTCAACACATACTTCTCCGAAATGCCATGGCTTGCTATTCCCTTCTCTGATACGGAGAGCCGCCAACGTCTTCAGGAATTGTTCAAAGTAAGAGGGATCCCTAAACTCGTCATTTTTGATGCTAATGGTAE	BTTCTTCTGACGGAGACGATGAATCCTTCAACACATACTTCTCCGAAATGCCATGG-TTGCTATTCCCTTCTCTGATACGGAGAGCCGCCAACGTCTTCAGGAATTGTTCAAAGTAAGAGGGATCCCTAAACTCGTCAT-----------------E	3616	2	2	100	Indel:-1
D23	1.6			3616	2	0	0	WT_like
D23	1.7	BTTCTTCTGACGGACACGATGAATTCTTCAACACATACTTCTCCGAAATGCCATGG-CTTGCTATTCCCTTCTCTGATACGGAGACCCGCCAACGTCTTAAGAAAGTGTTCGAAGTAAGAGGGATCCCTAATCTTGTCATTTTTGATACGAATGGCAE	BTTCTTCTGACGGACACGATGAATTCTTCAACACATACTTCTCCGAAATGCCATGGACTTGCTATTCCCTTCTCTGATACGGAGACCCGCCAACGTCTTAAGAAAGTGTTCGAAGTAAGAGGGATCCCTAATCTTGT--------------------E	3616	4	3	75	Indel:+1
D23	1.7	BTTCTTCTGACGGACACGATGAATTCTTCAACACATACTTCTCCGAAATGCCATGGCTTGCTATTCCCTTCTCTGATACGGAGACCCGCCAACGTCTTAAGAAAGTGTTCGAAGTAAGAGGGATCCCTAATCTTGTCATTTTTGATACGAATGGCAE	BTTCTTCTGACGGACACGATGAATTCTTCAACACATACTTCTCCGAAATGCCATGGCTTGCTATTCCCTTCTCTGATACGGAGACCCGCCAACGTCTTAAGAAAGTGTTCGAAGTAAGAGGGATCCCTAATCTTGTCA------------------E	3616	4	1	25	WT_like
D23	1.9a	BTTCTTCTGACAGAGATGATGATCAGTCCTTCAATACGTCCTTCTCCAAAATGCCATGTCTTGCCATTCCATTTTCTGACACGGAGACCTGCAAACGTCTCAAGGAAGTGTTCAAAGTAAGAGGGATTCCTAATCTTGTCATTTTCGATGCTCATGE	BTTCTTCTGACAGAGATGATGATCAGTCCTTCAATACGTCCTTCTCCAAAATGCCATGTCTTGCCATTCCATTT-CTGACACGGAGACCTGCAAACGTCTCAAGGAAGTGTTCAAAGTAAGAGGGATTCCTAATCTTGT-----------------E	3616	501	1	0.19	Indel:-1
D23	1.9a	BTTCTTCTGACAGAGATGATGATCAGTCCTTCAATACGTCCTTCTCCAAAATGCCATGTCTTGCCATTCCATTTTCTGACACGGAGACCTGCAAACGTCTCAAGGAAGTGTTCAAAGTAAGAGGGATTCCTAATCTTGTCATTTTCGATGCTCATGE	BTTCTTCTGACAGAGATGATGATCAGTCCTTCAATACGTCCTTCTCCAAAATGCCATGTCTTGCCATTCCATTTTCTGACACGGAGACCTGCAAACGTCTCAAGGAAGTGTTCAAAGTAAGAGGGATTCCTAATCTTG------------------E	3616	501	500	99.81	WT_like
D23	1.9m	BTTCTTCTGACAGAGATGATCAGTCCTTCAATACGTCCTTCTCCAAAATGCCATGTCTTGCCATTCCATTTTCTGATACGGAGACCTGCAAACGTCTCAAGGAAGTGTTCAAAAAGTAAGAGGGATTCCTAATCTTGTCATTTTCGATGCTCATGGE	BTTCTTCTGACAGAGATGATCAGTCCTTCAATACGTCCTTCTCCAAAATGCCATGTCTTGCCATTCCATTTTCTGATACGGAGACCTGCAA-CGTCTCAAGGAAGTGTTCAAAAAGTAAGAGGGATTCCTAATCTTGT------------------E	3616	484	2	0.41	Indel:-1
D23	1.9m	BTTCTTCTGACAGAGATGATCAGTCCTTCAATACGTCCTTCTCCAAAATGCCATGTCTTGCCATTCCATTTTCTGATACGGAGACCTGCAAACGTCTCAAGGAAGTGTTCAAAAAGTAAGAGGGATTCCTAATCTTGTCATTTTCGATGCTCATGGE	BTTCTTCTGACAGAGATGATCAGTCCTTCAATACGTCCTTCTCCAAAATGCCATGTCTTGCCATTCCATTTTCTGATACGGAGACCTGCAAACGTCTCAAGGAAGTGTTCAAAAAGTAAGAGGGATTCCTAATCTTGT------------------E	3616	484	482	99.59	WT_like
D23	21f	BTTCTTCTGACAGAGATGATGAATCCTTCAACACATATTTCTCCGAAATGCCATGGCTTGCTATTCCCTTCTCTGATACGGAGACCCGCAAACGTCTTAAGGAAGTGTTCAAAGTAAGAGGGATCCCAAATCTTGTCATTTTTGATGCGAATGGCAE	BTTCTTCTGACAGAGATGATGAATCCTTCAACACATATTTCTCCGAAATGCCATGG-TTGCTATTCCCTTCTCTGATACGGAGACCCGCAAACGTCTTAAGGAAGTGTTCAAAGTAAGAGGGATCCCAAATCTTGTCAT-----------------E	3616	1390	1388	99.85	Indel:-1
D23	21f			3616	1390	2	0.15	WT_like
D23	24f	BTTCTTCTGACAGAGATGATGAATCCTTCAACACATATTTCTCCGAAATGCCATGGCTTGCTATTCCCTTCTCTGATACGGAGACCCGCAAACGTCTTAAGGAAGTGTTCAAAGTAAGAGGGGTCCCAAATCTTGTCATTTTTGATGCGAATGGCAE	BTTCTTCTGACAGAGATGATGAATCCTTCAACACATATTTCTCCGAAATGCCATGG-TTGCTATTCCCTTCTCTGATACGGAGACCCGCAAACGTCTTAAGGAAGTGTTCAAAGTAAGAGGGGTCCCAAATCTTGTCAT-----------------E	3616	5	3	60	Indel:-1
D23	24f			3616	5	2	40	WT_like
D23	25f	BTTCTTCTGACAGAGATGATGAATCCTTCAACACATATTTCTCCGAAATGCCATGGCTTGCTATTCCCTTCTCTGATACGGAGACCCGCAAACGTCTTAAGGAAGTGTTCAAAGTAAGAGGGCTCCCTAATCTTGTCATTTTTGATGCGAATGGCAE	BTTCTTCTGACAGAGATGATGAATCCTTCAACACATATTTCTCCGAAATGCCATGG-TTGCTATTCCCTTCTCTGATACGGAGACCCGCAAACGTCTTAAGGAAGTGTTCAAAGTAAGAGGGCTCCCTAATCTTGTCAT-----------------E	3616	1	1	100	Indel:-1
D23	25f			3616	1	0	0	WT_like
D23	51f	BTTCTTCTGATAGAGATGATGAATCCTTCAACACATACTTCTCCGAAATGCCCTGGCTTGCTATTCCCTTCTCTGATACGGAGACCCGCAAACGTCTTAAGGAAGTGTTCAAAGTAAGAGGGATCCCAAATCTTGTCATTTTTGATGCGAATGGCAE	BTTCTTCTGATAGAGATGATGAATCCTTCAACACATACTTCTCCGAAATGCCCTGG--TGCTATTCCCTTCTCTGATACGGAGACCCGCAAACGTCTTAAGGAAGTGTTCAAAGTAAGAGGGATCCCAAATCTTGTCATT----------------E	3616	2	1	50	Indel:-2
D23	51f			3616	2	1	50	WT_like
D23	65f	BTTCTTCTGACGGAGACGATGAATCCTTCAACACATACTTCTCCGAAATGCCATGGCTTGCTATTCCCTTCTCTGATACGGAGACCCGCAAACGTCTTAAGGAAGTGTTCAAAGTAAGAGGGCTCCCTAATCTTGTCATTTTTGATGCGAATGGCAE	BTTCTTCTGACGGAGACGATGAATCCTTCAACACATACTTCTCCGAAATGCCAT----TGCTATTCCCTTCTCTGATACGGAGACCCGCAAACGTCTTAAGGAAGTGTTCAAAGTAAGAGGGCTCCCTAATCTTGTCATTTT--------------E	3616	1	1	100	Indel:-4
D23	65f			3616	1	0	0	WT_like
D23	1.2	BTTCTTCTGACAGAGATGATGAATCCTTCAACACATATTTCTCCGAAATGCCATGGCTTGCTATTCCCTTCTCTGATACGGAGACCCGCAAACGTCTTAAGGAAGTATTCAAAGTAAGAGGGATCCCTAATCTTGTCATAATTGGCCAE	BTTCTTCTGACAGAGATGATGAATCCTTCAACACATATTTCTCCGAAATGCCATGG-TTGCTATTCCCTTCTCTGATACGGAGACCCGCAAACGTCTTAAGGAAGTATTCAAAGTAAGAGGGATCCCTAATCTTGTCAT---------E	975	151	34	22.51	Indel:-1
D23	1.2	BTTCTTCTGACAGAGATGATGAATCCTTCAACACATATTTCTCCGAAATGCCATGGCTTGCTATTCCCTTCTCTGATACGGAGACCCGCAAACGTCTTAAGGAAGTATTCAAAGTAAGAGGGATCCCTAATCTTGTCATAATTGGCCAE	BTTCTTCTGACAGAGATGATGAATCCTTCAACACATATTTCTCCGAAATGCCATGGCTTGCTATTCCCTTCTCTGATACGGAGACCCGCAAACGTCTTAAGGAAGTATTCAAAGTAAGAGGGATCCCTAATCTTGTCA----------E	975	151	117	77.49	WT_like
D23	1.5	BTTCTTCTGATAGAGATGATGAATCCTTCAACACATACTTCTCCGAAATGCCCTGGCTTGCTATTCCCTTCTCTGATACGGAGACCCGCAAACGTCTTAAGGAAGTGTTCAAAGTAAGAGGGCTCCCTAATCTTGTCATTTTTGATGCGAATGGCAE	BTTCTTCTGATAGAGATGATGAATCCTTCAACACATACTTCTCCGAAATGCCCTGG-TTGCTATTCCCTTCTCTGATACGGAGACCCGCAAACGTCTTAAGGAAGTGTTCAAAGTAAGAGGGCTCCCTAATCTTGTCAT-----------------E	975	742	739	99.59	Indel:-1	1.5, non-specific
D23	1.5			975	742	3	0.41	WT_like
D23	1.7			975	21	0	0
D23	1.7	BTTCTTCTGACGGACACGATGAATTCTTCAACACATACTTCTCCGAAATGCCATGGCTTGCTATTCCCTTCTCTGATACGGAGACCCGCCAACGTCTTAAGAAAGTGTTCGAAGTAAGAGGGATCCCTAATCTTGTCATTTTTGATACGAATGGCAE	BTTCTTCTGACGGACACGATGAATTCTTCAACACATACTTCTCCGAAATGCCATGGCTTGCTATTCCCTTCTCTGATACGGAGACCCGCCAACGTCTTAAGAAAGTGTTCGAAGTAAGAGGGATCCCTAATCTTGTCA------------------E	975	21	21	100	WT_like
D23	12f|42f	BTTCTTCTGACAGAGATGATGAATCCTTCAACACATATTTCTCCGAAATGCCCTGGCTTGCTATTCCCTTCTCTGATACGGAGACCCGCAAACGTCTTAAGGAAGTATTCAAAGTAAGAGGGATCCCTAATCTTGTCATAATTGGCCAE	BTTCTTCTGACAGAGATGATGAATCCTTCAACACATATTTCTCCGAAATGCCCTGG--TGCTATTCCCTTCTCTGATACGGAGACCCGCAAACGTCTTAAGGAAGTATTCAAAGTAAGAGGGATCCCTAATCTTGTCATA--------E	975	7	6	85.71	Indel:-2
D23	12f|42f			975	7	1	14.29	WT_like
D23	21f	BTTCTTCTGACAGAGATGATGAATCCTTCAACACATATTTCTCCGAAATGCCATGGCTTGCTATTCCCTTCTCTGATACGGAGACCCGCAAACGTCTTAAGGAAGTGTTCAAAGTAAGAGGGATCCCAAATCTTGTCATTTTTGATGCGAATGGCAE	BTTCTTCTGACAGAGATGATGAATCCTTCAACACATATTTCTCCGAAATGCCATGG-TTGCTATTCCCTTCTCTGATACGGAGACCCGCAAACGTCTTAAGGAAGTGTTCAAAGTAAGAGGGATCCCAAATCTTGTCAT-----------------E	975	2	2	100	Indel:-1
D23	21f			975	2	0	0	WT_like
D23	25f	BTTCTTCTGACAGAGATGATGAATCCTTCAACACATATTTCTCCGAAATGCCATGGCTTGCTATTCCCTTCTCTGATACGGAGACCCGCAAACGTCTTAAGGAAGTGTTCAAAGTAAGAGGGCTCCCTAATCTTGTCATTTTTGATGCGAATGGCAE	BTTCTTCTGACAGAGATGATGAATCCTTCAACACATATTTCTCCGAAATGCCATGG-TTGCTATTCCCTTCTCTGATACGGAGACCCGCAAACGTCTTAAGGAAGTGTTCAAAGTAAGAGGGCTCCCTAATCTTGTCAT-----------------E	975	1	1	100	Indel:-1
D23	25f			975	1	0	0	WT_like
D23	72f	BTTCTTCTGACGGACACGATGAATTCTTCAACACATACTTCTCCGAAATGCCATGG-CTTGCTATTCCCTTCTCTGATACGGAGACCCGCAAACGTCTTAAGGAAGTATTCAAAGTAAGAGGGATCCCTAATCTTGTCATAATTGGCCAE	BTTCTTCTGACGGACACGATGAATTCTTCAACACATACTTCTCCGAAATGCCATGGACTTGCTATTCCCTTCTCTGATACGGAGACCCGCAAACGTCTTAAGGAAGTATTCAAAGTAAGAGGGATCCCTAATCTTGTCATAATTGGCC-E	975	38	38	100	Indel:+1
D23	72f			975	38	0	0	WT_like
WT	1.1|41f	BTTCTTCTGACAGAGATGATGAATCCTTCAACACATATTTCTCCGAAATGCCCTGGC-TTGCTATTCCCTTCTCTGATACGGAGACCCGCAAACGTCTTAAGGAAGTGTTCAAAGTAAGAGGGATCCCAAATCTTGTCATTTTTGATGCGAATGGCAE	BTTCTTCTGACAGAGATGATGAATCCTTCAACACATATTTCTCCGAAATGCCCTGGCCTTGCTATTCCCTTCTCTGATACGGAGACCCGCAAACGTCTTAAGGAAGTGTTCAAAGTAAGAGGGATCCCAAATCTTGT--------------------E	4579	815	4	0.49	Indel:+1
WT	1.1|41f	BTTCTTCTGACAGAGATGATGAATCCTTCAACACATATTTCTCCGAAATGCCCTGGCTTGCTATTCCCTTCTCTGATACGGAGACCCGCAAACGTCTTAAGGAAGTGTTCAAAGTAAGAGGGATCCCAAATCTTGTCATTTTTGATGCGAATGGCAE	BTTCTTCTGACAGAGATGATGAATCCTTCAACACATATTTCTCCGAAATGCCCTGGCTTGCTATTCCCTTCTCTGATACGGAGACCCGCAAACGTCTTAAGGAAGTGTTCAAAGTAAGAGGGATCCCAAATCTTGTCA------------------E	4579	815	811	99.51	WT_like
WT	1.3			4579	505	0	0
WT	1.3	BTTCTTCTGACGGAGACGATGAATCCTTCAACACATACTTCTCCGAAATGCCCTGGCTTGCTATTCCCTTCTCTGATACGGAGACCCGCAAACGTCTTAAGGAAGTGTTCAAAGTAAGAGGGATCCCTACTCTTGTCATTTTTGATACGAATGGCAE	BTTCTTCTGACGGAGACGATGAATCCTTCAACACATACTTCTCCGAAATGCCCTGGCTTGCTATTCCCTTCTCTGATACGGAGACCCGCAAACGTCTTAAGGAAGTGTTCAAAGTAAGAGGGATCCCTACTCTTGTCA------------------E	4579	505	505	100	WT_like
WT	1.4|14f	BTTCTTCTGACAGAGATGATGAATCCTTCAACACATATTTCTCCGAAATGCCCTGGCTTGCTATTCCCTTCTCTGATACGGAGACCCGCAAACGTCTTAAGGAAGTGTTCAAAGTAAGAGGGGTCCCAAATCTTGTCATTTTTGATGCGAATGGCAE	BTTCTT-TGACAGAGATGATGAATCCTTCAACACATATTTCTCCGAAATGCCCTGGCTTGCTATTCCCTTCTCTGATACGGAGACCCGCAAACGTCTTAAGGAAGTGTTCAAAGTAAGAGGGGTCCCAAATCTTGTCAT-----------------E	4579	759	2	0.26	Indel:-1
WT	1.4|14f	BTTCTTCTGACAGAGATGATGAATCCTTCAACACATATTTCTCCGAAATGCCCTGGCTTGCTATTCCCTTCTCTGATACGGAGACCCGCAAACGTCTTAAGGAAGTGTTCAAAGTAAGAGGGGTCCCAAATCTTGTCATTTTTGATGCGAATGGCAE	BTTCTTCTGACAGAGATGATGAATCCTTCAACACATATTTCTCCGAAATGCCCTGGCTTGCTATTCCCTTCTCTGATACGGAGACCCGCAAACGTCTTAAGGAAGTGTTCAAAGTAAGAGGGGTCCCAAATCTTGTCA------------------E	4579	759	757	99.74	WT_like
WT	1.5	BTTCTTCTGATAGAGATGATGAATCCTTCAACACATACTTCTCCGAAATGCCCTGGCTTGCTATTCCCTTCTCTGATACGGAGACCCGCAAACGTCTTAAGGAAGTGTTCAAAGTAAGAGGGCTCCCTAATCTTGTCATTTTTGATGCGAATGGCAE	BTTCTTCTGATAGAGATGATGAATCCTTCAACACATACTTCTCCGAAATGCCCTGGCTTGCTATTCCCTTCTCTGATACGGAGACCCGCAAACGTCTTAAGGAAGTGTTCAA-GTAAGAGGGCTCCCTAATCTTGTCAT-----------------E	4579	555	3	0.54	Indel:-1
WT	1.5	BTTCTTCTGATAGAGATGATGAATCCTTCAACACATACTTCTCCGAAATGCCCTGGCTTGCTATTCCCTTCTCTGATACGGAGACCCGCAAACGTCTTAAGGAAGTGTTCAAAGTAAGAGGGCTCCCTAATCTTGTCATTTTTGATGCGAATGGCAE	BTTCTTCTGATAGAGATGATGAATCCTTCAACACATACTTCTCCGAAATGCCCTGGCTTGCTATTCCCTTCTCTGATACGGAGACCCGCAAACGTCTTAAGGAAGTGTTCAAAGTAAGAGGGCTCCCTAATCTTGTCA------------------E	4579	555	552	99.46	WT_like
WT	1.6	BTTCTTCTGACGGAGACGATGAATCCTTCAACACATACTTCTCCGAAATGCCATGGCTTGCTATTCCCTTCTCTGATACGGAGAGCCGCCAACGTCTTCAGGAATTGTTCAAAGTAAGAGGGATCCCTAAACTCGTCATTTTTGATGCTAATGGTAE	BTTCTTCTGACGGAGACGATGAATCCTTCAACACATACTTCTCCGAAATGCCATGGCTTGCTATTCCCTTCTCTGATACGGAGAGCCGCCAACGTCTTCAGGAATTGTTCAAAGTAAGAGGGATCCCTAA-CTCGTCAT-----------------E	4579	806	2	0.24	Indel:-1
WT	1.6	BTTCTTCTGACGGAGACGATGAATCCTTCAACACATACTTCTCCGAAATGCCATGGCTTGCTATTCCCTTCTCTGATACGGAGAGCCGCCAACGTCTTCAGGAATTGTTCAAAGTAAGAGGGATCCCTAAACTCGTCATTTTTGATGCTAATGGTAE	BTTCTTCTGACGGAGACGATGAATCCTTCAACACATACTTCTCCGAAATGCCATGGCTTGCTATTCCCTTCTCTGATACGGAGAGCCGCCAACGTCTTCAGGAATTGTTCAAAGTAAGAGGGATCCCTAAACTCGTCA------------------E	4579	806	804	99.76	WT_like
WT	1.7	BTTCTTCTGACGGACACGATGAATTCTTCAACACATACTTCTCCGAAATGCCATGGCTTGCTATTCCCTTCTCTGATACGGAGACCCGCCAACGTCTTAAGAAAGTGTTCGAAGTAAGAGGGATCCCTAATCTTGTCATTTTTGATACGAATGGCAE	BTTCTTCTGACGGACACGATGAATTCTTCAACACATACTTCTCCGAAATGCCATGGCTTGCTATTCCCTTCTCTGATACGGAGACCCGCCAACGTCTTAAGAAAGTGTTCGAAGTAAGAGGGATCC-TAATCTTGTCAT-----------------E	4579	500	1	0.2	Indel:-1
WT	1.7	BTTCTTCTGACGGACACGATGAATTCTTCAACACATACTTCTCCGAAATGCCATGGCTTGCTATTCCCTTCTCTGATACGGAGACCCGCCAACGTCTTAAGAAAGTGTTCGAAGTAAGAGGGATCCCTAATCTTGTCATTTTTGATACGAATGGCAE	BTTCTTCTGACGGACACGATGAATTCTTCAACACATACTTCTCCGAAATGCCATGGCTTGCTATTCCCTTCTCTGATACGGAGACCCGCCAACGTCTTAAGAAAGTGTTCGAAGTAAGAGGGATCCCTAATCTTGTCA------------------E	4579	500	499	99.8	WT_like
WT	1.9a	BTTCTTCTGACAGAGATGATGATCAGTCCTTCAATACGTCCTTCTCCAAAATGCCATGTCTTGCCATTCCATTTTCTGACACGGAGACCTGCAAACGTCTCAAGGAAGTGTTCAAAGTAAGAGGGATTCCTAATCTTGTCATTTTCGATGCTCATGE	BTTCTTCTGACAGAGATGATGATCAGTCCTTCAATACGTCCTTCTCCAAA-TGCCATGTCTTGCCATTCCATTTTCTGACACGGAGACCTGCAAACGTCTCAAGGAAGTGTTCAAAGTAAGAGGGATTCCTAATCTTGT-----------------E	4579	359	1	0.27	Indel:-1
WT	1.9a	BTTCTTCTGACAGAGATGATGATCAGTCCTTCAATACGTCCTTCTCCAAAATGCCATGTCTTGCCATTCCATTTTCTGACACGGAGACCTGCAAACGTCTCAAGGAAGTGTTCAAAGTAAGAGGGATTCCTAATCTTGTCATTTTCGATGCTCATGE	BTTCTTCTGACAGAGATGATGATCAGTCCTTCAATACGTCCTTCTCCAAAATGCCATGTCTTGCCATTCCATTTTCTGACACGGAGACCTGCAAACGTCTCAAGGAAGTGTTCAAAGTAAGAGGGATTCCTAATCTTG------------------E	4579	359	358	99.73	WT_like
WT	1.9m	BTTCTTCTGACAGAGATGATCAGTCCTTCAATACGTCCTTCTCCAAAATGCCATGTCTTGCCATTCCATTTTCTGATACGGAGACCTGCAAACGTCTCAAGGAAGTGTTCAAAAAGTAAGAGGGATTCCTAATCTTGTCATTTTCGATGCTCATGGE	BTTCTTCTGACAGAGATGATCAGTCCTTCAATACGTCCTTCTCCAAAATGCCATGTCTTGCCATTCCATTTTCTGATACGGAGACCTGCAAACGTCTCAAGGAAGTGTTCAAAAAGTAAGAGGGATTCCTA-TCTTGT------------------E	4579	259	2	0.77	Indel:-1
WT	1.9m	BTTCTTCTGACAGAGATGATCAGTCCTTCAATACGTCCTTCTCCAAAATGCCATGTCTTGCCATTCCATTTTCTGATACGGAGACCTGCAAACGTCTCAAGGAAGTGTTCAAAAAGTAAGAGGGATTCCTAATCTTGTCATTTTCGATGCTCATGGE	BTTCTTCTGACAGAGATGATCAGTCCTTCAATACGTCCTTCTCCAAAATGCCATGTCTTGCCATTCCATTTTCTGATACGGAGACCTGCAAACGTCTCAAGGAAGTGTTCAAAAAGTAAGAGGGATTCCTAATCTTGT------------------E	4579	259	257	99.23	WT_like
WT	21f	BTTCTTCTGACAGAGATGATGAATCCTTCAACACATATTTCTCCGAAATGCCATGG-CTTGCTATTCCCTTCTCTGATACGGAGACCCGCAAACGTCTTAAGGAAGTGTTCAAAGTAAGAGGGATCCCAAATCTTGTCATTTTTGATGCGAATGGCAE	BTTCTTCTGACAGAGATGATGAATCCTTCAACACATATTTCTCCGAAATGCCATGGACTTGCTATTCCCTTCTCTGATACGGAGACCCGCAAACGTCTTAAGGAAGTGTTCAAAGTAAGAGGGATCCCAAATCTTGT--------------------E	4579	3	1	33.33	Indel:+1
WT	21f	BTTCTTCTGACAGAGATGATGAATCCTTCAACACATATTTCTCCGAAATGCCATGGCTTGCTATTCCCTTCTCTGATACGGAGACCCGCAAACGTCTTAAGGAAGTGTTCAAAGTAAGAGGGATCCCAAATCTTGTCATTTTTGATGCGAATGGCAE	BTTCTTCTGACAGAGATGATGAATCCTTCAACACATATTTCTCCGAAATGCCATGGCTTGCTATTCCCTTCTCTGATACGGAGACCCGCAAACGTCTTAAGGAAGTGTTCAAAGTAAGAGGGATCCCAAATCTTGTCA------------------E	4579	3	2	66.67	WT_like
WT	24f			4579	2	0	0
WT	24f	BTTCTTCTGACAGAGATGATGAATCCTTCAACACATATTTCTCCGAAATGCCATGGCTTGCTATTCCCTTCTCTGATACGGAGACCCGCAAACGTCTTAAGGAAGTGTTCAAAGTAAGAGGGGTCCCAAATCTTGTCATTTTTGATGCGAATGGCAE	BTTCTTCTGACAGAGATGATGAATCCTTCAACACATATTTCTCCGAAATGCCATGGCTTGCTATTCCCTTCTCTGATACGGAGACCCGCAAACGTCTTAAGGAAGTGTTCAAAGTAAGAGGGGTCCCAAATCTTGTCA------------------E	4579	2	2	100	WT_like
WT	36f			4579	2	0	0
WT	36f	BTTCTTCTGACGGAGACGATGAATCCTTCAACACATACTTCTCCGAAATGCCCTGGCTTGCTATTCCCTTCTCTGATACGGAGAGCCGCCAACGTCTTCAGGAATTGTTCAAAGTAAGAGGGATCCCTAAACTCGTCATTTTTGATGCTAATGGTAE	BTTCTTCTGACGGAGACGATGAATCCTTCAACACATACTTCTCCGAAATGCCCTGGCTTGCTATTCCCTTCTCTGATACGGAGAGCCGCCAACGTCTTCAGGAATTGTTCAAAGTAAGAGGGATCCCTAAACTCGTCAT-----------------E	4579	2	2	100	WT_like
WT	51f	BTTCTTCTGATAGAGATGATGAATCCTTCAACACATACTTCTCCGAAATGCCCTGGCTTGCTATTCCCTTCTCTGATACGGAGACCCGCAAACGTCTTAAGGAAGTGTTCAAAGTAAGAGGGATCCCAAATCTTGTCATTTTTGATGCGAATGGCAE	BTTCTTCTGATAGAGATGATGAATCCTTCAACACATACTTCTCCGAAATGCCCTGG--TGCTATTCCCTTCTCTGATACGGAGACCCGCAAACGTCTTAAGGAAGTGTTCAAAGTAAGAGGGATCCCAAATCTTGTCATT----------------E	4579	2	2	100	Indel:-2
WT	51f			4579	2	0	0	WT_like
WT	57f	BTTCTTCTGATAGAGATGATGAATCCTTCAACACATACTTCTCCGAAATGCCCTGGCTTGCTATTCCCTTCTCTGATACGGAGACCCGCCAACGTCTTAAGAAAGTGTTCGAAGTAAGAGGGATCCCTAATCTTGTCATTTTTGATACGAATGGCAE	BTTCTTCTGATAGAGATGATGAATCCTTCAACACATACTTCTCCGAAATGCCCTGG-TTGCTATTCCCTTCTCTGATACGGAGACCCGCCAACGTCTTAAGAAAGTGTTCGAAGTAAGAGGGATCCCTAATCTTGTCAT-----------------E	4579	1	1	100	Indel:-1
WT	57f			4579	1	0	0	WT_like
WT	64f			4579	1	0	0
WT	64f	BTTCTTCTGACGGAGACGATGAATCCTTCAACACATACTTCTCCGAAATGCCATGGCTTGCTATTCCCTTCTCTGATACGGAGACCCGCAAACGTCTTAAGGAAGTGTTCAAAGTAAGAGGGGTCCCAAATCTTGTCATTTTTGATGCGAATGGCAE	B-------------------------------------------------------CTTGCTATTCCCTTCTCTGATACGGAGACCCGCAAACGTCTTAAGGAAGTGTTCAAAGTAAGAGGGGTCCCAAATCTTGTCATTTTTGATGCGAATGGCAE	4579	1	1	100	WT_like
WT	76f			4579	2	0	0
WT	76f	BTTCTTCTGACGGACACGATGAATTCTTCAACACATACTTCTCCGAAATGCCATGGCTTGCTATTCCCTTCTCTGATACGGAGAGCCGCCAACGTCTTCAGGAATTGTTCAAAGTAAGAGGGATCCCTAAACTCGTCATTTTTGATGCTAATGGTAE	BTTCTTCTGACGGACACGATGAATTCTTCAACACATACTTCTCCGAAATGCCATGGCTTGCTATTCCCTTCTCTGATACGGAGAGCCGCCAACGTCTTCAGGAATTGTTCAAAGTAAGAGGGATCCCTAAACTCGTCA------------------E	4579	2	2	100	WT_like
WT	1.2	BTTCTTCTGACAGAGATGATGAATCCTTCAACACATATTTCTCCGAAATGCCATGGCTTGCTATTCCCTTCTCTGATACGGAGACCCGCAAACGTCTTAAGGAAGTATTCAAAGTAAGAGGGATCCCTAATCTTGTCATAATTGGCCAE	BTTCTTCTGACAGAGATGATGAATCCTTCAACACATATTTCTCCGAAATGCCATGGCTTGCTATTCCCTTCTCTGATACGGAGACCCGCAAACGTCTTAAGGAAGTATTCAAAGTAAGAGGGATCCCTAATCTTGTCATA-TTGGCC-E	8643	8125	161	1.98	Indel:-1
WT	1.2	BTTCTTCTGACAGAGATGATGAATCCTTCAACACATATTTCTCCGAAATGCCATGGCTTGCTATTCCCTTCTCTGATACGGAGACCCGCAAACGTCTTAAGGAAGTATTCAAAGTAAGAGGGATCCCTAATCTTGTCATAATTGGCCAE	BTTCTTCTGACAGAGATGATGAATCCTTCAACACATATTTCTCCGAAATGCCATGGCTTGCTATTCCCTTCTCTGATACGGAGACCCGCAAACGTCTTAAGGAAGTATTCAAAGTAAGAGGGATCCCTAATCTTGTCA----------E	8643	8125	7964	98.02	WT_like
WT	1.5			8643	242	0	0
WT	1.5	BTTCTTCTGATAGAGATGATGAATCCTTCAACACATACTTCTCCGAAATGCCCTGGCTTGCTATTCCCTTCTCTGATACGGAGACCCGCAAACGTCTTAAGGAAGTGTTCAAAGTAAGAGGGCTCCCTAATCTTGTCATTTTTGATGCGAATGGCAE	BTTCTTCTGATAGAGATGATGAATCCTTCAACACATACTTCTCCGAAATGCCCTGGCTTGCTATTCCCTTCTCTGATACGGAGACCCGCAAACGTCTTAAGGAAGTGTTCAAAGTAAGAGGGCTCCCTAATCTTGTCA------------------E	8643	242	242	100	WT_like
WT	1.7	BTTCTTCTGACGGACACGATGAATTCTTCAACACATACTTCTCCGAAATGCCATGGCTTGCTATTCCCTTCTCTGATACGGAGACCCGCCAACGTCTTAAGAAAGTGTTCGAAGTAAGAGGGATCCCTAATCTTGTCATTTTTGATACGAATGGCAE	BTTCTTCTGACGGACACGATGAATTCTTCAACACATACTTCTCCGAAATGCCATGGCTTGCTATTCCCTTCTCTGATACGGAGACCCGCCAACGTCTTAAGAAAGTGTTCGAAGTAAGAGGGATCCCTAATCTT-TCAT-----------------E	8643	233	3	1.28	Indel:-1
WT	1.7	BTTCTTCTGACGGACACGATGAATTCTTCAACACATACTTCTCCGAAATGCCATGGCTTGCTATTCCCTTCTCTGATACGGAGACCCGCCAACGTCTTAAGAAAGTGTTCGAAGTAAGAGGGATCCCTAATCTTGTCATTTTTGATACGAATGGCAE	BTTCTTCTGACGGACACGATGAATTCTTCAACACATACTTCTCCGAAATGCCATGGCTTGCTATTCCCTTCTCTGATACGGAGACCCGCCAACGTCTTAAGAAAGTGTTCGAAGTAAGAGGGATCCCTAATCTTGTCA------------------E	8643	233	230	98.72	WT_like
WT	12f|42f			8643	20	0	0
WT	12f|42f	BTTCTTCTGACAGAGATGATGAATCCTTCAACACATATTTCTCCGAAATGCCCTGGCTTGCTATTCCCTTCTCTGATACGGAGACCCGCAAACGTCTTAAGGAAGTATTCAAAGTAAGAGGGATCCCTAATCTTGTCATAATTGGCCAE	BTTCTTCTGACAGAGATGATGAATCCTTCAACACATATTTCTCCGAAATGCCCTGGCTTGCTATTCCCTTCTCTGATACGGAGACCCGCAAACGTCTTAAGGAAGTATTCAAAGTAAGAGGGATCCCTAATCTTGTCATAATTGGCC-E	8643	20	20	100	WT_like
WT	52f			8643	11	0	0
WT	52f	BTTCTTCTGATAGAGATGATGAATCCTTCAACACATACTTCTCCGAAATGCCCTGGCTTGCTATTCCCTTCTCTGATACGGAGACCCGCAAACGTCTTAAGGAAGTATTCAAAGTAAGAGGGATCCCTAATCTTGTCATAATTGGCCAE	BTTCTTCTGATAGAGATGATGAATCCTTCAACACATACTTCTCCGAAATGCCCTGGCTTGCTATTCCCTTCTCTGATACGGAGACCCGCAAACGTCTTAAGGAAGTATTCAAAGTAAGAGGGATCCCTAATCTTGTCATAATTGGCC-E	8643	11	11	100	WT_like
WT	62f			8643	6	0	0
WT	62f	BTTCTTCTGACGGAGACGATGAATCCTTCAACACATACTTCTCCGAAATGCCATGGCTTGCTATTCCCTTCTCTGATACGGAGACCCGCAAACGTCTTAAGGAAGTATTCAAAGTAAGAGGGATCCCTAATCTTGTCATAATTGGCCAE	BTTCTTCTGACGGAGACGATGAATCCTTCAACACATACTTCTCCGAAATGCCATGGCTTGCTATTCCCTTCTCTGATACGGAGACCCGCAAACGTCTTAAGGAAGTATTCAAAGTAAGAGGGATCCCTAATCTTGTCA----------E	8643	6	6	100	WT_like
WT	72f			8643	6	0	0
WT	72f	BTTCTTCTGACGGACACGATGAATTCTTCAACACATACTTCTCCGAAATGCCATGGCTTGCTATTCCCTTCTCTGATACGGAGACCCGCAAACGTCTTAAGGAAGTATTCAAAGTAAGAGGGATCCCTAATCTTGTCATAATTGGCCAE	BTTCTTCTGACGGACACGATGAATTCTTCAACACATACTTCTCCGAAATGCCATGGCTTGCTATTCCCTTCTCTGATACGGAGACCCGCAAACGTCTTAAGGAAGTATTCAAAGTAAGAGGGATCCCTAATCTTGTCA----------E	8643	6	6	100	WT_like
