# Supplementary material for: Multiplex Editing of the Nucleoredoxin1 Tandem Array in Poplar: From Small Indels to Translocations and Complex Inversions
Source: CRISPR J. 2023 Aug 14;6(4):339–49. doi: 10.1089/crispr.2022.0096 (PMC10460964; doi:10.1089/crispr.2022.0096)
Supplement: Supplemental data [file Suppl_DataS3.xlsx]

## Sheet: Data S3
Data S3. Mutation patterns determined by amplicon sequencing of 12 mutant lines from greenhouse. Edit outcomes for each allele are presented in paired rows (indel or inframe/WT-like) and color-coded as orange (indel), grey (no amplification), or green (inframe/WT-like). Fusion alleles are written in 5'-> 3' (e.g., 14f for PtaNRX1.1-1.4 fusion). Some alleles have identical sequence within the ampl…
Line	Target	AlignedTarget	AlignedRead	Total Hits	Sub Hits	Indel or WT Hits	Indel or WT rate %	Pattern	Note
WT	1.1|1.4	BAGGCGACTTTGAGGTGGTGTTCATTTCTTCTGACAGAGATGATGAATCCTTCAACACATATTTCTCCGAAATGCCCTGGCTTGCTATTCCCTTCTCTGATACGGAGACCCGCAAACGTCTTAAGGAAGTGTTCE	BAGGCGACTTTGAGGT-GTGTTCATTTCTTCTGACAGAGATGATGAATCCTTCAACACATATTTCTCCGAAATGCCCTGGCTTGCTATTCCCTTCTCTGATACGGAGACCCGCAAACGTCTTAAGGAAGTGTTCE	1786	619	3	0.48	Indel:-1
WT	1.1|1.4	BAGGCGACTTTGAGGTGGTGTTCATTTCTTCTGACAGAGATGATGAATCCTTCAACACATATTTCTCCGAAATGCCCTGGCTTGCTATTCCCTTCTCTGATACGGAGACCCGCAAACGTCTTAAGGAAGTGTTCE	BAGGCGACTTTGAGGTGGTGTTCATTTCTTCTGACAGAGATGATGAATCCTTCAACACATATTTCTCCGAAATGCCCTGGCTTGCTATTCCCTTCTCTGATACGGAGACCCGCAAACGTCTTAAGGAAGTGTTCE	1786	619	616	99.52	WT_like	1.1 and 1.4
WT	1.2	BAGGGGACTTTGAGGTGGTCTTCATTTCTTCTGACAGAGATGATGAATCCTTCAACACATATTTCTCCGAAATGCCATGGCTTGCTATTCCCTTCTCTGATACGGAGACCCGCAAACGTCTTAAGGAAGTATTCE	BAGGGGACTTTGAGGTGGTCTTCATTTCTTCTGACAGAGATGATGAATCCTTCAACACATATTTCTCCGAAATG-CATGGCTTGCTATTCCCTTCTCTGATACGGAGACCCGCAAACGTCTTAAGGAAGTATTCE	1786	226	1	0.44	Indel:-1
WT	1.2	BAGGGGACTTTGAGGTGGTCTTCATTTCTTCTGACAGAGATGATGAATCCTTCAACACATATTTCTCCGAAATGCCATGGCTTGCTATTCCCTTCTCTGATACGGAGACCCGCAAACGTCTTAAGGAAGTATTCE	BAGGGGACTTTGAGGTGGTCTTCATTTCTTCTGACAGAGATGATGAATCCTTCAACACATATTTCTCCGAAATGCCATGGCTTGCTATTCCCTTCTCTGATACGGAGACCCGCAAACGTCTTAAGGAAGTATTCE	1786	226	225	99.56	WT_like
WT	1.3|31f			1786	251	0	0
WT	1.3|31f	BAGGGGACTTTGAGGTGGTCTTCATTTCTTCTGACGGAGACGATGAATCCTTCAACACATACTTCTCCGAAATGCCCTGGCTTGCTATTCCCTTCTCTGATACGGAGACCCGCAAACGTCTTAAGGAAGTGTTCE	BAGGGGACTTTGAGGTGGTCTTCATTTCTTCTGACGGAGACGATGAATCCTTCAACACATACTTCTCCGAAATGCCCTGGCTTGCTATTCCCTTCTCTGATACGGAGACCCGCAAACGTCTTAAGGAAGTGTTCE	1786	251	251	100	WT_like	1.3
WT	1.5|51f			1786	350	0	0
WT	1.5|51f	BAGGGGACTTTGAGGTGGTCTTCATTTCTTCTGATAGAGATGATGAATCCTTCAACACATACTTCTCCGAAATGCCCTGGCTTGCTATTCCCTTCTCTGATACGGAGACCCGCAAACGTCTTAAGGAAGTGTTCE	BAGGGGACTTTGAGGTGGTCTTCATTTCTTCTGATAGAGATGATGAATCCTTCAACACATACTTCTCCGAAATGCCCTGGCTTGCTATTCCCTTCTCTGATACGGAGACCCGCAAACGTCTTAAGGAAGTGTTCE	1786	350	350	100	WT_like	1.5
WT	1.6			1786	204	0	0
WT	1.6	BAGGGGACTTTGAGGTGGTCTTCATTTCTTCTGACGGAGACGATGAATCCTTCAACACATACTTCTCCGAAATGCCATGGCTTGCTATTCCCTTCTCTGATACGGAGAGCCGCCAACGTCTTCAGGAATTGTTCE	BAGGGGACTTTGAGGTGGTCTTCATTTCTTCTGACGGAGACGATGAATCCTTCAACACATACTTCTCCGAAATGCCATGGCTTGCTATTCCCTTCTCTGATACGGAGAGCCGCCAACGTCTTCAGGAATTGTTCE	1786	204	204	100	WT_like
WT	1.7	BAGGGGACTTTGAGGTGGTCTTCATTTCTTCTGACGGACACGATGAATTCTTCAACACATACTTCTCCGAAATGCCATGGCTTGCTATTCCCTTCTCTGATACGGAGACCCGCCAACGTCTTAAGAAAGTGTTCE	BAGGGGACTTTGAGGTGGTCTTCATTTCTTCTGACGGACACGATGAATTCTTCAACACATACTTCTCCGAAATGCCATGGCTTGCTATTCCCTTCTCTGATACGGAGACCCG-CAACGTCTTAAGAAAGTGTTCE	1786	124	1	0.8	Indel:-1
WT	1.7	BAGGGGACTTTGAGGTGGTCTTCATTTCTTCTGACGGACACGATGAATTCTTCAACACATACTTCTCCGAAATGCCATGGCTTGCTATTCCCTTCTCTGATACGGAGACCCGCCAACGTCTTAAGAAAGTGTTCE	BAGGGGACTTTGAGGTGGTCTTCATTTCTTCTGACGGACACGATGAATTCTTCAACACATACTTCTCCGAAATGCCATGGCTTGCTATTCCCTTCTCTGATACGGAGACCCGCCAACGTCTTAAGAAAGTGTTCE	1786	124	123	99.2	WT_like
WT	21f			1786	5	0	0
WT	21f	BAGGGGACTTTGAGGTGGTCTTCATTTCTTCTGACAGAGATGATGAATCCTTCAACACATATTTCTCCGAAATGCCATGGCTTGCTATTCCCTTCTCTGATACGGAGACCCGCAAACGTCTTAAGGAAGTGTTCE	BAGGGGACTTTGAGGTGGTCTTCATTTCTTCTGACAGAGATGATGAATCCTTCAACACATATTTCTCCGAAATGCCATGGCTTGCTATTCCCTTCTCTGATACGGAGACCCGCAAACGTCTTAAGGAAGTGTTCE	1786	5	5	100	WT_like
WT	56f			1786	1	0	0
WT	56f	BAGGGGACTTTGAGGTGGTCTTCATTTCTTCTGATAGAGATGATGAATCCTTCAACACATACTTCTCCGAAATGCCCTGGCTTGCTATTCCCTTCTCTGATACGGAGAGCCGCCAACGTCTTCAGGAATTGTTCE	BAGGGGACTTTGAGGTGGTCTTCATTTCTTCTGATAGAGATGATGAATCCTTCAACACATACTTCTCCGAAATGCCCTGGCTTGCTATTCCCTTCTCTGATACGGAGAGCCGCCAACGTCTTCAGGAATTGTTCE	1786	1	1	100	WT_like
A3	1.1|1.4	BAGGCGACTTTGAGGTGGTGTTCATTTCTTCTGACAGAGATGATGAATCCTTCAACACATATTTCTCCGAAATGCCCTGGCTTGCTATTCCCTTCTCTGATACGGAGACCCGCAAACGTCTTAAGGAAGTGTTCE	BAGGCGACTTTGAGGTGGTGTTCATTTCTTCTGACAGAGATGATGAATCCTTCAACACATATTTCTCCGAAATGCCCTGG-TTGCTATTCCCTTCTCTGATACGGAGACCCGCAAACGTCTTAAGGAAGTGTTCE	1365	303	302	99.66	Indel:-1	1.1
A3	1.1|1.4			1365	303	1	0.34	WT_like
A3	1.2	BAGGGGACTTTGAGGTGGTCTTCATTTCTTCTGACAGAGATGATGAATCCTTCAACACATATTTCTCCGAAATGCCATGGCTTGCTATTCCCTTCTCTGATACGGAGACCCGCAAACGTCTTAAGGAAGTATTCE	BAGGGGACTTTGAGGTGGTCTTCATTTCTTCTGACAGAGATGATGAATCCTTCAACACATATTTCTCCGAAATGCCATGG-TTGCTATTCCCTTCTCTGATACGGAGACCCGCAAACGTCTTAAGGAAGTATTCE	1365	252	252	100	Indel:-1
A3	1.2			1365	252	0	0	WT_like
A3	1.5|51f	BAGGGGACTTTGAGGTGGTCTTCATTTCTTCTGATAGAGATGATGAATCCTTCAACACATACTTCTCCGAAATGCCCTGGCTTGCTATTCCCTTCTCTGATACGGAGACCCGCAAACGTCTTAAGGAAGTGTTCE	BAGGGGACTTTGAGGTGGTCTTCATTTCTTCTGATAGAGATGATGAATCCTTCAACACATACTTCTCCGAAATGCCCTGG-TTGCTATTCCCTTCTCTGATACGGAGACCCGCAAACGTCTTAAGGAAGTGTTCE	1365	396	396	100	Indel:-1	1.5
A3	1.5|51f			1365	396	0	0	WT_like
A3	1.6	BAGGGGACTTTGAGGTGGTCTTCATTTCTTCTGACGGAGACGATGAATCCTTCAACACATACTTCTCCGAAATGCCATGGCTTGCTATTCCCTTCTCTGATACGGAGAGCCGCCAACGTCTTCAGGAATTGTTCE	BAGGGGACTTTGAGGTGGTCTTCATTTCTTCTGACGGAGACGATGAATCCTTCAACACATACTTCTCCGAAATGCCATGG-TTGCTATTCCCTTCTCTGATACGGAGAGCCGCCAACGTCTTCAGGAATTGTTCE	1365	277	276	99.63	Indel:-1
A3	1.6	BAGGGGACTTTGAGGTGGTCTTCATTTCTTCTGACGGAGACGATGAATCCTTCAACACATACTTCTCCGAAATGCCATGGCTTGCTATTCCCTTCTCTGATACGGAGAGCCGCCAACGTCTTCAGGAATTGTTCE	BAGGGGACTTTGAGGTGGTCTTCATTTCTTCTGACGGAGACGATGAATCCTTCAACACATACTTCTCCGAAATGCCATGGCTTGCTATTCCCTTCTCTGATACGGAGAGCCGCCAACGTCTTCAGGAATTGTTCE	1365	277	1	0.37	WT_like
A3	1.7	BAGGGGACTTTGAGGTGGTCTTCATTTCTTCTGACGGACACGATGAATTCTTCAACACATACTTCTCCGAAATGCCATGG-CTTGCTATTCCCTTCTCTGATACGGAGACCCGCCAACGTCTTAAGAAAGTGTTCE	BAGGGGACTTTGAGGTGGTCTTCATTTCTTCTGACGGACACGATGAATTCTTCAACACATACTTCTCCGAAATGCCATGGCCTTGCTATTCCCTTCTCTGATACGGAGACCCGCCAACGTCTTAAGAAAGTGTTCE	1365	119	113	94.95	Indel:+1
A3	1.7			1365	119	6	5.05	WT_like
A3	32f	BAGGGGACTTTGAGGTGGTCTTCATTTCTTCTGACGGAGACGATGAATCCTTCAACACATACTTCTCCGAAATGCCCTGGCTTGCTATTCCCTTCTCTGATACGGAGACCCGCAAACGTCTTAAGGAAGTATTCE	BAGGGGACTTTGAGGTGGTCTTCATTTCTTCTGACGGAGACGATGAATCCTTCAACACATACTTCTCCGAAATGCCCTGG-TTGCTATTCCCTTCTCTGATACGGAGACCCGCAAACGTCTTAAGGAAGTATTCE	1365	3	3	100	Indel:-1
A3	32f			1365	3	0	0	WT_like
A3	71f]73f	BAGGGGACTTTGAGGTGGTCTTCATTTCTTCTGACGGACACGATGAATTCTTCAACACATACTTCTCCGAAATGCCATGGCTTGCTATTCCCTTCTCTGATACGGAGACCCGCAAACGTCTTAAGGAAGTGTTCE	BAGGGGACTTTGAGGTGGTCTTCATTTCTTCTGACGGACACGATGAATTCTTCAACACATACTTCTCCGAAATGCCATGG-TTGCTATTCCCTTCTCTGATACGGAGACCCGCAAACGTCTTAAGGAAGTGTTCE	1365	4	2	50	Indel:-1
A3	71f]73f			1365	4	2	50	WT_like
A6	1.1|1.4	BAGGCGACTTTGAGGTGGTGTTCATTTCTTCTGACAGAGATGATGAATCCTTCAACACATATTTCTCCGAAATGCCCTGG-CTTGCTATTCCCTTCTCTGATACGGAGACCCGCAAACGTCTTAAGGAAGTGTTCE	BAGGCGACTTTGAGGTGGTGTTCATTTCTTCTGACAGAGATGATGAATCCTTCAACACATATTTCTCCGAAATGCCCTGGCCTTGCTATTCCCTTCTCTGATACGGAGACCCGCAAACGTCTTAAGGAAGTGTTCE	1793	1175	1155	98.29	Indel:+1	1.1
A6	1.1|1.4	BAGGCGACTTTGAGGTGGTGTTCATTTCTTCTGACAGAGATGATGAATCCTTCAACACATATTTCTCCGAAATGCCCTGGCTTGCTATTCCCTTCTCTGATACGGAGACCCGCAAACGTCTTAAGGAAGTGTTCE	BAGGCGACTTTGAGGTGGTGTTCATTTCTTCTGACAGAGATGATGAATCCTTCAACACATATTTCTCCGAAATGCCCTGGCTTGCTATTCCCTTCTCTGATACGGAGACCCGCAAACGTCTTAAGGAAGTGTTCE	1793	1175	20	1.71	WT_like
A6	1.3|31f			1793	2	0	0
A6	1.3|31f	BAGGGGACTTTGAGGTGGTCTTCATTTCTTCTGACGGAGACGATGAATCCTTCAACACATACTTCTCCGAAATGCCCTGGCTTGCTATTCCCTTCTCTGATACGGAGACCCGCAAACGTCTTAAGGAAGTGTTCE	BAGGGGACTTTGAGGTGGTCTTCATTTCTTCTGACGGAGACGATGAATCCTTCAACACATACTTCTCCGAAATGCCCTGGCTTGCTATTCCCTTCTCTGATACGGAGACCCGCAAACGTCTTAAGGAAGTGTTCE	1793	2	2	100	WT_like
A6	1.5|51f			1793	7	0	0
A6	1.5|51f	BAGGGGACTTTGAGGTGGTCTTCATTTCTTCTGATAGAGATGATGAATCCTTCAACACATACTTCTCCGAAATGCCCTGGCTTGCTATTCCCTTCTCTGATACGGAGACCCGCAAACGTCTTAAGGAAGTGTTCE	BAGGGGACTTTGAGGTGGTCTTCATTTCTTCTGATAGAGATGATGAATCCTTCAACACATACTTCTCCGAAATGCCCTGGCTTGCTATTCCCTTCTCTGATACGGAGACCCGCAAACGTCTTAAGGAAGTGTTCE	1793	7	7	100	WT_like
A6	1.6			1793	1	0	0
A6	1.6	BAGGGGACTTTGAGGTGGTCTTCATTTCTTCTGACGGAGACGATGAATCCTTCAACACATACTTCTCCGAAATGCCATGGCTTGCTATTCCCTTCTCTGATACGGAGAGCCGCCAACGTCTTCAGGAATTGTTCE	BAGGGGACTTTGAGGTGGTCTTCATTTCTTCTGACGGAGACGATGAATCCTTCAACACATACTTCTCCGAAATGCCATGGCTTGCTATTCCCTTCTCTGATACGGAGAGCCGCCAACGTCTTCAGGAATTGTTCE	1793	1	1	100	WT_like
A6	1.7			1793	2	0	0
A6	1.7	BAGGGGACTTTGAGGTGGTCTTCATTTCTTCTGACGGACACGATGAATTCTTCAACACATACTTCTCCGAAATGCCATGGCTTGCTATTCCCTTCTCTGATACGGAGACCCGCCAACGTCTTAAGAAAGTGTTCE	BAGGGGACTTTGAGGTGGTCTTCATTTCTTCTGACGGACACGATGAATTCTTCAACACATACTTCTCCGAAATGCCATGGCTTGCTATTCCCTTCTCTGATACGGAGACCCGCCAACGTCTTAAGAAAGTGTTCE	1793	2	2	100	WT_like
A6	71f]73f	BAGGGGACTTTGAGGTGGTCTTCATTTCTTCTGACGGACACGATGAATTCTTCAACACATACTTCTCCGAAATGCCATGG-CTTGCTATTCCCTTCTCTGATACGGAGACCCGCAAACGTCTTAAGGAAGTGTTCE	BAGGGGACTTTGAGGTGGTCTTCATTTCTTCTGACGGACACGATGAATTCTTCAACACATACTTCTCCGAAATGCCATGGACTTGCTATTCCCTTCTCTGATACGGAGACCCGCAAACGTCTTAAGGAAGTGTTCE	1793	3	2	66.66	Indel:+1
A6	71f]73f			1793	3	1	33.34	WT_like
A6	72f	BAGGGGACTTTGAGGTGGTCTTCATTTCTTCTGACGGACACGATGAATTCTTCAACACATACTTCTCCGAAATGCCATGG-CTTGCTATTCCCTTCTCTGATACGGAGACCCGCAAACGTCTTAAGGAAGTATTCE	BAGGGGACTTTGAGGTGGTCTTCATTTCTTCTGACGGACACGATGAATTCTTCAACACATACTTCTCCGAAATGCCATGGACTTGCTATTCCCTTCTCTGATACGGAGACCCGCAAACGTCTTAAGGAAGTATTCE	1793	596	592	99.32	Indel:+1
A6	72f			1793	596	4	0.68	WT_like
A9	1.1|1.4	BAGGCGACTTTGAGGTGGTGTTCATTTCTTCTGACAGAGATGATGAATCCTTCAACACATATTTCTCCGAAATGCCCTGGCTTGCTATTCCCTTCTCTGATACGGAGACCCGCAAACGTCTTAAGGAAGTGTTCE	BAGGCGACTTTGAGGTGGTGTTCATTTCTTCTGACAGAGATGATGAATCCTTCAACACATATTTCTCCGAAATGCCCTGG-TTGCTATTCCCTTCTCTGATACGGAGACCCGCAAACGTCTTAAGGAAGTGTTCE	2650	1549	1545	99.74	Indel:-1	1.4
A9	1.1|1.4			2650	1549	4	0.26	WT_like
A9	1.3|31f	BAGGGGACTTTGAGGTGGTCTTCATTTCTTCTGACGGAGACGATGAATCCTTCAACACATACTTCTCCGAAATGCCCTGGCTTGCTATTCCCTTCTCTGATACGGAGACCCGCAAACGTCTTAAGGAAGTGTTCE	BAGGGGACTTTGAGGTGGTCTTCATTTCTTCTGACGGAGACGATGAATCCTTCAACACATACTTCTCCGAAATGCCCTGG-TTGCTATTCCCTTCTCTGATACGGAGACCCGCAAACGTCTTAAGGAAGTGTTCE	2650	6	4	66.66	Indel:-1
A9	1.3|31f			2650	6	2	33.34	WT_like
A9	1.7	BAGGGGACTTTGAGGTGGTCTTCATTTCTTCTGACGGACACGATGAATTCTTCAACACATACTTCTCCGAAATGCCATGGCTTGCTATTCCCTTCTCTGATACGGAGACCCGCCAACGTCTTAAGAAAGTGTTCE	BAGGGGACTTTGAGGTGGTCTTCATTTCTTCTGACGGACACGATGAATTCTTCAACACATACTTCTCCGAAATGCCATG----GCTATTCCCTTCTCTGATACGGAGACCCGCCAACGTCTTAAGAAAGTGTTCE	2650	301	290	96.34	Indel:-4
A9	1.7	BAGGGGACTTTGAGGTGGTCTTCATTTCTTCTGACGGACACGATGAATTCTTCAACACATACTTCTCCGAAATGCCATGGCTTGCTATTCCCTTCTCTGATACGGAGACCCGCCAACGTCTTAAGAAAGTGTTCE	BAGGGGACTTTGAGGTGGTCTTCATTTCTTCTGACGGACACGATGAATTCTTCAACACATACTTCTCCGAAATGCCATGGCTTGCTATTCCCTTCTCTGATACGGAGACCCGCCAACGTCTTAAGAAAGTGTTCE	2650	301	11	3.66	WT_like
A9	32f	BAGGGGACTTTGAGGTGGTCTTCATTTCTTCTGACGGAGACGATGAATCCTTCAACACATACTTCTCCGAAATGCCCTGGCTTGCTATTCCCTTCTCTGATACGGAGACCCGCAAACGTCTTAAGGAAGTATTCE	BAGGGGACTTTGAGGTGGTCTTCATTTCTTCTGACGGAGACGATGAATCCTTCAACACATACTTCTCCGAAATGCCCTGG-TTGCTATTCCCTTCTCTGATACGGAGACCCGCAAACGTCTTAAGGAAGTATTCE	2650	764	763	99.86	Indel:-1	1.6-1.2 fusion, see text
A9	32f			2650	764	1	0.14	WT_like
A9	42f	BAGGCGACTTTGAGGTGGTGTTCATTTCTTCTGACAGAGATGATGAATCCTTCAACACATATTTCTCCGAAATGCCCTGGCTTGCTATTCCCTTCTCTGATACGGAGACCCGCAAACGTCTTAAGGAAGTATTCE	BAGGCGACTTTGAGGTGGTGTTCATTTCTTCTGACAGAGATGATGAATCCTTCAACACATATTTCTCCGAAATGCCCTGG-TTGCTATTCCCTTCTCTGATACGGAGACCCGCAAACGTCTTAAGGAAGTATTCE	2650	2	1	50	Indel:-1
A9	42f			2650	2	1	50	WT_like
A9	72f	BAGGGGACTTTGAGGTGGTCTTCATTTCTTCTGACGGACACGATGAATTCTTCAACACATACTTCTCCGAAATGCCATGG-CTTGCTATTCCCTTCTCTGATACGGAGACCCGCAAACGTCTTAAGGAAGTATTCE	BAGGGGACTTTGAGGTGGTCTTCATTTCTTCTGACGGACACGATGAATTCTTCAACACATACTTCTCCGAAATGCCATGGACTTGCTATTCCCTTCTCTGATACGGAGACCCGCAAACGTCTTAAGGAAGTATTCE	2650	5	1	20	Indel:+1
A9	72f			2650	5	4	80	WT_like
B3	1.1|1.4	BAGGCGACTTTGAGGTGGTGTTCATTTCTTCTGACAGAGATGATGAATCCTTCAACACATATTTCTCCGAAATGCCCTGG-CTTGCTATTCCCTTCTCTGATACGGAGACCCGCAAACGTCTTAAGGAAGTGTTCE	BAGGCGACTTTGAGGTGGTGTTCATTTCTTCTGACAGAGATGATGAATCCTTCAACACATATTTCTCCGAAATGCCCTGGCCTTGCTATTCCCTTCTCTGATACGGAGACCCGCAAACGTCTTAAGGAAGTGTTCE	2648	703	695	98.86	Indel:+1	1.1
B3	1.1|1.4	BAGGCGACTTTGAGGTGGTGTTCATTTCTTCTGACAGAGATGATGAATCCTTCAACACATATTTCTCCGAAATGCCCTGGCTTGCTATTCCCTTCTCTGATACGGAGACCCGCAAACGTCTTAAGGAAGTGTTCE	BAGGCGACTTTGAGGTGGTGTTCATTTCTTCTGACAGAGATGATGAATCCTTCAACACATATTTCTCCGAAATGCCCTGGCTTGCTATTCCCTTCTCTGATACGGAGACCCGCAAACGTCTTAAGGAAGTGTTCE	2648	703	8	1.14	WT_like
B3	1.2	BAGGGGACTTTGAGGTGGTCTTCATTTCTTCTGACAGAGATGATGAATCCTTCAACACATATTTCTCCGAAATGCCATGGCTTGCTATTCCCTTCTCTGATACGGAGACCCGCAAACGTCTTAAGGAAGTATTCE	BAGGGGACTTTGAGGTGGTCTTCATTTCTTCTGACAGAGATGATGAATCCTTCAACACATATTTCTCCGAAATGCCATGG-TTGCTATTCCCTTCTCTGATACGGAGACCCGCAAACGTCTTAAGGAAGTATTCE	2648	770	767	99.61	Indel:-1
B3	1.2			2648	770	3	0.39	WT_like
B3	1.6	BAGGGGACTTTGAGGTGGTCTTCATTTCTTCTGACGGAGACGATGAATCCTTCAACACATACTTCTCCGAAATGCCATGGCTTGCTATTCCCTTCTCTGATACGGAGAGCCGCCAACGTCTTCAGGAATTGTTCE	BAGGGGACTTTGAGGTGGTCTTCATTTCTTCTGACGGAGACGATGAATCCTTCAACACATACTTCTCCGAAATGCC--------------------CTGATACGGAGAGCCGCCAACGTCTTCAGGAATTGTTCE	2648	590	590	100	Indel:-20	1.3-1.6 fusion
B3	1.6			2648	590	0	0	WT_like
B3	1.7	BAGGGGACTTTGAGGTGGTCTTCATTTCTTCTGACGGACACGATGAATTCTTCAACACATACTTCTCCGAAATGCCATGGCTTGCTATTCCCTTCTCTGATACGGAGACCCGCCAACGTCTTAAGAAAGTGTTCE	BAGGGGACTTTGAGGTGGTCTTCATTTCTTCTGACGGACACGATGAATTCTTCAACACATACTTCTCCGAAATGCCATG----GCTATTCCCTTCTCTGATACGGAGACCCGCCAACGTCTTAAGAAAGTGTTCE	2648	3	3	100	Indel:-4
B3	1.7			2648	3	0	0	WT_like
B3	21f	BAGGGGACTTTGAGGTGGTCTTCATTTCTTCTGACAGAGATGATGAATCCTTCAACACATATTTCTCCGAAATGCCATGGCTTGCTATTCCCTTCTCTGATACGGAGACCCGCAAACGTCTTAAGGAAGTGTTCE	BAGGGGACTTTGAGGTGGTCTTCATTTCTTCTGACAGAGATGATGAATCCTTCAACACATATTTCTCCGAAATGCCATGG-TTGCTATTCCCTTCTCTGATACGGAGACCCGCAAACGTCTTAAGGAAGTGTTCE	2648	7	2	28.57	Indel:-1
B3	21f			2648	7	5	71.43	WT_like
B3	32f	BAGGGGACTTTGAGGTGGTCTTCATTTCTTCTGACGGAGACGATGAATCCTTCAACACATACTTCTCCGAAATGCCCTGGCTTGCTATTCCCTTCTCTGATACGGAGACCCGCAAACGTCTTAAGGAAGTATTCE	BAGGGGACTTTGAGGTGGTCTTCATTTCTTCTGACGGAGACGATGAATCCTTCAACACATACTTCTCCGAAATGCCCTGG-TTGCTATTCCCTTCTCTGATACGGAGACCCGCAAACGTCTTAAGGAAGTATTCE	2648	5	5	100	Indel:-1
B3	32f			2648	5	0	0	WT_like
B3	36f	BAGGGGACTTTGAGGTGGTCTTCATTTCTTCTGACGGAGACGATGAATCCTTCAACACATACTTCTCCGAAATGCCCTGGCTTGCTATTCCCTTCTCTGATACGGAGAGCCGCCAACGTCTTCAGGAATTGTTCE	BAGGGGACTTTGAGGTGGTCTTCATTTCTTCTGACGGAGACGATGAATCCTTCAACACATACTTCTCCGAAATGCCCTGG--------------------TACGGAGAGCCGCCAACGTCTTCAGGAATTGTTCE	2648	3	2	66.66	Indel:-20
B3	36f			2648	3	1	33.34	WT_like
B3	42f	BAGGCGACTTTGAGGTGGTGTTCATTTCTTCTGACAGAGATGATGAATCCTTCAACACATATTTCTCCGAAATGCCCTGGCTTGCTATTCCCTTCTCTGATACGGAGACCCGCAAACGTCTTAAGGAAGTATTCE	BAGGCGACTTTGAGGTGGTGTTCATTTCTTCTGACAGAGATGATGAATCCTTCAACACATATTTCTCCGAAATGCCCTGG-TTGCTATTCCCTTCTCTGATACGGAGACCCGCAAACGTCTTAAGGAAGTATTCE	2648	2	2	100	Indel:-1
B3	42f			2648	2	0	0	WT_like
B3	47f	BAGGCGACTTTGAGGTGGTGTTCATTTCTTCTGACAGAGATGATGAATCCTTCAACACATATTTCTCCGAAATGCCCTGG-CTTGCTATTCCCTTCTCTGATACGGAGACCCGCCAACGTCTTAAGAAAGTGTTCE	BAGGCGACTTTGAGGTGGTGTTCATTTCTTCTGACAGAGATGATGAATCCTTCAACACATATTTCTCCGAAATGCCCTGGCCTTGCTATTCCCTTCTCTGATACGGAGACCCGCCAACGTCTTAAGAAAGTGTTCE	2648	553	544	98.37	Indel:+1
B3	47f			2648	553	9	1.63	WT_like
B9	1.1|1.4	BAGGCGACTTTGAGGTGGTGTTCATTTCTTCTGACAGAGATGATGAATCCTTCAACACATATTTCTCCGAAATGCCCTGG-CTTGCTATTCCCTTCTCTGATACGGAGACCCGCAAACGTCTTAAGGAAGTGTTCE	BAGGCGACTTTGAGGTGGTGTTCATTTCTTCTGACAGAGATGATGAATCCTTCAACACATATTTCTCCGAAATGCCCTGGCCTTGCTATTCCCTTCTCTGATACGGAGACCCGCAAACGTCTTAAGGAAGTGTTCE	399	361	23	6.37	Indel:+1
B9	1.1|1.4	BAGGCGACTTTGAGGTGGTGTTCATTTCTTCTGACAGAGATGATGAATCCTTCAACACATATTTCTCCGAAATGCCCTGGCTTGCTATTCCCTTCTCTGATACGGAGACCCGCAAACGTCTTAAGGAAGTGTTCE	BAGGCGACTTTGAGGTGGTGTTCATTTCTTCTGACAGAGATGATGAATCCTTCAACACATATTTCTCCGAAATGCCCTGGCTTGCTATTCCCTTCTCTGATACGGAGACCCGCAAACGTCTTAAGGAAGTGTTCE	399	361	338	93.63	WT_like	1.7-1.1 fusion
B9	1.2	BAGGGGACTTTGAGGTGGTCTTCATTTCTTCTGACAGAGATGATGAATCCTTCAACACATATTTCTCCGAAATGCCATGGCTTGCTATTCCCTTCTCTGATACGGAGACCCGCAAACGTCTTAAGGAAGTATTCE	BAGGGGACTTTGAGGTGGTCTTCATTTCTTCTGACAGAGATGATGAATCCTTCAACACATATTTCTCCGAAATGCCATGG-TTGCTATTCCCTTCTCTGATACGGAGACCCGCAAACGTCTTAAGGAAGTATTCE	399	19	19	100	Indel:-1
B9	1.2			399	19	0	0	WT_like
B9	1.6	BAGGGGACTTTGAGGTGGTCTTCATTTCTTCTGACGGAGACGATGAATCCTTCAACACATACTTCTCCGAAATGCCATGGCTTGCTATTCCCTTCTCTGATACGGAGAGCCGCCAACGTCTTCAGGAATTGTTCE	BAGGGGACTTTGAGGTGGTCTTCATTTCTTCTGACGGAGACGATGAATCCTTCAACACATACTTCTCCGAAATGCC--------------------CTGATACGGAGAGCCGCCAACGTCTTCAGGAATTGTTCE	399	9	9	100	Indel:-20
B9	1.6			399	9	0	0	WT_like
B9	32f	BAGGGGACTTTGAGGTGGTCTTCATTTCTTCTGACGGAGACGATGAATCCTTCAACACATACTTCTCCGAAATGCCCTGGCTTGCTATTCCCTTCTCTGATACGGAGACCCGCAAACGTCTTAAGGAAGTATTCE	BAGGGGACTTTGAGGTGGTCTTCATTTCTTCTGACGGAGACGATGAATCCTTCAACACATACTTCTCCGAAATGCCCTGG-TTGCTATTCCCTTCTCTGATACGGAGACCCGCAAACGTCTTAAGGAAGTATTCE	399	1	1	100	Indel:-1
B9	32f			399	1	0	0	WT_like
B9	47f	BAGGCGACTTTGAGGTGGTGTTCATTTCTTCTGACAGAGATGATGAATCCTTCAACACATATTTCTCCGAAATGCCCTGG-CTTGCTATTCCCTTCTCTGATACGGAGACCCGCCAACGTCTTAAGAAAGTGTTCE	BAGGCGACTTTGAGGTGGTGTTCATTTCTTCTGACAGAGATGATGAATCCTTCAACACATATTTCTCCGAAATGCCCTGGCCTTGCTATTCCCTTCTCTGATACGGAGACCCGCCAACGTCTTAAGAAAGTGTTCE	399	7	7	100	Indel:+1
B9	47f			399	7	0	0	WT_like
B14	1.2	BAGGGGACTTTGAGGTGGTCTTCATTTCTTCTGACAGAGATGATGAATCCTTCAACACATATTTCTCCGAAATGCCATGG-CTTGCTATTCCCTTCTCTGATACGGAGACCCGCAAACGTCTTAAGGAAGTATTCE	BAGGGGACTTTGAGGTGGTCTTCATTTCTTCTGACAGAGATGATGAATCCTTCAACACATATTTCTCCGAAATGCCATGGCCTTGCTATTCCCTTCTCTGATACGGAGACCCGCAAACGTCTTAAGGAAGTATTCE	1194	315	313	99.36	Indel:+1
B14	1.2			1194	315	2	0.64	WT_like
B14	1.3|31f	BAGGGGACTTTGAGGTGGTCTTCATTTCTTCTGACGGAGACGATGAATCCTTCAACACATACTTCTCCGAAATGCCCTGGCTTGCTATTCCCTTCTCTGATACGGAGACCCGCAAACGTCTTAAGGAAGTGTTCE	BAGGGGACTTTGAGGTGGTCTTCATTTCTTCTGACGGAGACGATGAATCCTTCAACACATACTTCTCCGAAATGCCCTGG-TTGCTATTCCCTTCTCTGATACGGAGACCCGCAAACGTCTTAAGGAAGTGTTCE	1194	851	502	58.98	Indel:-1	unknown
B14	1.3|31f	BAGGGGACTTTGAGGTGGTCTTCATTTCTTCTGACGGAGACGATGAATCCTTCAACACATACTTCTCCGAAATGCCCTGGCTTGCTATTCCCTTCTCTGATACGGAGACCCGCAAACGTCTTAAGGAAGTGTTCE	BAGGGGACTTTGAGGTGGTCTTCATTTCTTCTGACGGAGACGATGAATCCTTCAACACATACTTCTCCGAAATGCCCTGGCTTGCTATTCCCTTCTCTGATACGGAGACCCGCAAACGTCTTAAGGAAGTGTTCE	1194	851	349	41.02	WT_like	unknown
B14	21f	BAGGGGACTTTGAGGTGGTCTTCATTTCTTCTGACAGAGATGATGAATCCTTCAACACATATTTCTCCGAAATGCCATGG-CTTGCTATTCCCTTCTCTGATACGGAGACCCGCAAACGTCTTAAGGAAGTGTTCE	BAGGGGACTTTGAGGTGGTCTTCATTTCTTCTGACAGAGATGATGAATCCTTCAACACATATTTCTCCGAAATGCCATGGCCTTGCTATTCCCTTCTCTGATACGGAGACCCGCAAACGTCTTAAGGAAGTGTTCE	1194	1	1	100	Indel:+1
B14	21f			1194	1	0	0	WT_like
B14	32f	BAGGGGACTTTGAGGTGGTCTTCATTTCTTCTGACGGAGACGATGAATCCTTCAACACATACTTCTCCGAAATGCCCTGGCTTGCTATTCCCTTCTCTGATACGGAGACCCGCAAACGTCTTAAGGAAGTATTCE	BAGGGGACTTTGAGGTGGTCTTCATTTCTTCTGACGGAGACGATGAATCCTTCAACACATACTTCTCCGAAATGCCCTGG-TTGCTATTCCCTTCTCTGATACGGAGACCCGCAAACGTCTTAAGGAAGTATTCE	1194	1	1	100	Indel:-1
B14	32f			1194	1	0	0	WT_like
C2	1.1|1.4	BAGGCGACTTTGAGGTGGTGTTCATTTCTTCTGACAGAGATGATGAATCCTTCAACACATATTTCTCCGAAATGCCCTGGCTTGCTATTCCCTTCTCTGATACGGAGACCCGCAAACGTCTTAAGGAAGTGTTCE	BAGGCGACTTTGAGGTGGTGTTCATTTCTTCTGACAGAGATGATGAATCCTTCAACACATATTTCTCCGAAATGCCCTGG-TTGCTATTCCCTTCTCTGATACGGAGACCCGCAAACGTCTTAAGGAAGTGTTCE	3996	1180	1178	99.83	Indel:-1	1.1
C2	1.1|1.4			3996	1180	2	0.17	WT_like
C2	1.2	BAGGGGACTTTGAGGTGGTCTTCATTTCTTCTGACAGAGATGATGAATCCTTCAACACATATTTCTCCGAAATGCCATGGCTTGCTATTCCCTTCTCTGATACGGAGACCCGCAAACGTCTTAAGGAAGTATTCE	BAGGGGACTTTGAGGTGGTCTTCATTTCTTCTGACAGAGATGATGAATCCTTCAACACATATTTCTCCGAAATGCCATGG-TTGCTATTCCCTTCTCTGATACGGAGACCCGCAAACGTCTTAAGGAAGTATTCE	3996	1	1	100	Indel:-1
C2	1.2			3996	1	0	0	WT_like
C2	1.5|51f	BAGGGGACTTTGAGGTGGTCTTCATTTCTTCTGATAGAGATGATGAATCCTTCAACACATACTTCTCCGAAATGCCCTGGCTTGCTATTCCCTTCTCTGATACGGAGACCCGCAAACGTCTTAAGGAAGTGTTCE	BAGGGGACTTTGAGGTGGTCTTCATTTCTTCTGATAGAGATGATGAATCCTTCAACACATACTTCTCCGAAATGCCCTGG-TTGCTATTCCCTTCTCTGATACGGAGACCCGCAAACGTCTTAAGGAAGTGTTCE	3996	1631	1624	99.57	Indel:-1	1.5
C2	1.5|51f			3996	1631	7	0.43	WT_like
C2	21f			3996	4	0	0
C2	21f	BAGGGGACTTTGAGGTGGTCTTCATTTCTTCTGACAGAGATGATGAATCCTTCAACACATATTTCTCCGAAATGCCATGGCTTGCTATTCCCTTCTCTGATACGGAGACCCGCAAACGTCTTAAGGAAGTGTTCE	BAGGGGACTTTGAGGTGGTCTTCATTTCTTCTGACAGAGATGATGAATCCTTCAACACATATTTCTCCGAAATGCCATGGCTTGCTATTCCCTTCTCTGATACGGAGACCCGCAAACGTCTTAAGGAAGTGTTCE	3996	4	4	100	WT_like
C2	42f	BAGGCGACTTTGAGGTGGTGTTCATTTCTTCTGACAGAGATGATGAATCCTTCAACACATATTTCTCCGAAATGCCCTGGCTTGCTATTCCCTTCTCTGATACGGAGACCCGCAAACGTCTTAAGGAAGTATTCE	BAGGCGACTTTGAGGTGGTGTTCATTTCTTCTGACAGAGATGATGAATCCTTCAACACATATTTCTCCGAAATGCCCTGG-TTGCTATTCCCTTCTCTGATACGGAGACCCGCAAACGTCTTAAGGAAGTATTCE	3996	3	2	66.66	Indel:-1
C2	42f			3996	3	1	33.34	WT_like
C2	71f]73f	BAGGGGACTTTGAGGTGGTCTTCATTTCTTCTGACGGACACGATGAATTCTTCAACACATACTTCTCCGAAATGCCATGGCTTGCTATTCCCTTCTCTGATACGGAGACCCGCAAACGTCTTAAGGAAGTGTTCE	BAGGGGACTTTGAGGTGGTCTTCATTTCTTCTGACGGACACGATGAATTCTTCAACACATACTTCTCCGAAATGCCATGG-TTGCTATTCCCTTCTCTGATACGGAGACCCGCAAACGTCTTAAGGAAGTGTTCE	3996	1153	1139	98.78	Indel:-1	1.7-1.3 fusion
C2	71f]73f			3996	1153	14	1.22	WT_like
C2	72f	BAGGGGACTTTGAGGTGGTCTTCATTTCTTCTGACGGACACGATGAATTCTTCAACACATACTTCTCCGAAATGCCATGG-CTTGCTATTCCCTTCTCTGATACGGAGACCCGCAAACGTCTTAAGGAAGTATTCE	BAGGGGACTTTGAGGTGGTCTTCATTTCTTCTGACGGACACGATGAATTCTTCAACACATACTTCTCCGAAATGCCATGGACTTGCTATTCCCTTCTCTGATACGGAGACCCGCAAACGTCTTAAGGAAGTATTCE	3996	5	4	80	Indel:+1
C2	72f			3996	5	1	20	WT_like
C5	1.1|1.4	BAGGCGACTTTGAGGTGGTGTTCATTTCTTCTGACAGAGATGATGAATCCTTCAACACATATTTCTCCGAAATGCCCTGGCTTGCTATTCCCTTCTCTGATACGGAGACCCGCAAACGTCTTAAGGAAGTGTTCE	BAGGCGACTTTGAGGTGGTGTTCATTTCTTCTGACAGAGATGATGAATCCTTCAACACATATTTCTCCGAAATGCCCTGG-TTGCTATTCCCTTCTCTGATACGGAGACCCGCAAACGTCTTAAGGAAGTGTTCE	1025	1	1	100	Indel:-1
C5	1.1|1.4			1025	1	0	0	WT_like
C5	1.5|51f	BAGGGGACTTTGAGGTGGTCTTCATTTCTTCTGATAGAGATGATGAATCCTTCAACACATACTTCTCCGAAATGCCCTGG-CTTGCTATTCCCTTCTCTGATACGGAGACCCGCAAACGTCTTAAGGAAGTGTTCE	BAGGGGACTTTGAGGTGGTCTTCATTTCTTCTGATAGAGATGATGAATCCTTCAACACATACTTCTCCGAAATGCCCTGGTCTTGCTATTCCCTTCTCTGATACGGAGACCCGCAAACGTCTTAAGGAAGTGTTCE	1025	370	366	98.91	Indel:+1	1.5
C5	1.5|51f			1025	370	4	1.09	WT_like
C5	1.6	BAGGGGACTTTGAGGTGGTCTTCATTTCTTCTGACGGAGACGATGAATCCTTCAACACATACTTCTCCGAAATGCCATGGCTTGCTATTCCCTTCTCTGATACGGAGAGCCGCCAACGTCTTCAGGAATTGTTCE	BAGGGGACTTTGAGGTGGTCTTCATTTCTTCTGACGGAGACGATGAATCCTTCAACACATACTTCTCCGAAATGCCATGG-TTGCTATTCCCTTCTCTGATACGGAGAGCCGCCAACGTCTTCAGGAATTGTTCE	1025	272	272	100	Indel:-1
C5	1.6			1025	272	0	0	WT_like
C5	1.7	BAGGGGACTTTGAGGTGGTCTTCATTTCTTCTGACGGACACGATGAATTCTTCAACACATACTTCTCCGAAATGCCATGGCTTGCTATTCCCTTCTCTGATACGGAGACCCGCCAACGTCTTAAGAAAGTGTTCE	BAGGGGACTTTGAGGTGGTCTTCATTTCTTCTGACGGACACGATGAATTCTTCAACACATACTTCTCCGAAATGCCATGG-TTGCTATTCCCTTCTCTGATACGGAGACCCGCCAACGTCTTAAGAAAGTGTTCE	1025	159	155	97.48	Indel:-1
C5	1.7			1025	159	4	2.52	WT_like
C5	21f	BAGGGGACTTTGAGGTGGTCTTCATTTCTTCTGACAGAGATGATGAATCCTTCAACACATATTTCTCCGAAATGCCATGGCTTGCTATTCCCTTCTCTGATACGGAGACCCGCAAACGTCTTAAGGAAGTGTTCE	BAGGGGACTTTGAGGTGGTCTTCATTTCTTCTGACAGAGATGATGAATCCTTCAACACATATTTCTCCGAAATGCCATGG-TTGCTATTCCCTTCTCTGATACGGAGACCCGCAAACGTCTTAAGGAAGTGTTCE	1025	212	12	5.66	Indel:-1
C5	21f	BAGGGGACTTTGAGGTGGTCTTCATTTCTTCTGACAGAGATGATGAATCCTTCAACACATATTTCTCCGAAATGCCATGGCTTGCTATTCCCTTCTCTGATACGGAGACCCGCAAACGTCTTAAGGAAGTGTTCE	BAGGGGACTTTGAGGTGGTCTTCATTTCTTCTGACAGAGATGATGAATCCTTCAACACATATTTCTCCGAAATGCCATGGCTTGCTATTCCCTTCTCTGATACGGAGACCCGCAAACGTCTTAAGGAAGTGTTCE	1025	212	200	94.34	WT_like
C5	42f	BAGGCGACTTTGAGGTGGTGTTCATTTCTTCTGACAGAGATGATGAATCCTTCAACACATATTTCTCCGAAATGCCCTGGCTTGCTATTCCCTTCTCTGATACGGAGACCCGCAAACGTCTTAAGGAAGTATTCE	BAGGCGACTTTGAGGTGGTGTTCATTTCTTCTGACAGAGATGATGAATCCTTCAACACATATTTCTCCGAAATGCCCTGG-TTGCTATTCCCTTCTCTGATACGGAGACCCGCAAACGTCTTAAGGAAGTATTCE	1025	1	1	100	Indel:-1
C5	42f			1025	1	0	0	WT_like
C5	67f	BAGGGGACTTTGAGGTGGTCTTCATTTCTTCTGACGGAGACGATGAATCCTTCAACACATACTTCTCCGAAATGCCATGGCTTGCTATTCCCTTCTCTGATACGGAGACCCGCCAACGTCTTAAGAAAGTGTTCE	BAGGGGACTTTGAGGTGGTCTTCATTTCTTCTGACGGAGACGATGAATCCTTCAACACATACTTCTCCGAAATGCCATGG-TTGCTATTCCCTTCTCTGATACGGAGACCCGCCAACGTCTTAAGAAAGTGTTCE	1025	2	1	50	Indel:-1
C5	67f			1025	2	1	50	WT_like
C16	1.1|1.4	BAGGCGACTTTGAGGTGGTGTTCATTTCTTCTGACAGAGATGATGAATCCTTCAACACATATTTCTCCGAAATGCCCTGGCTTGCTATTCCCTTCTCTGATACGGAGACCCGCAAACGTCTTAAGGAAGTGTTCE	BAGGCGACTTTGAGGTGGTGTTCATTTCTTCTGACAGAGATGATGAATCCTTCAACACATATTTCTCCGAAATGCCCTGG-TTGCTATTCCCTTCTCTGATACGGAGACCCGCAAACGTCTTAAGGAAGTGTTCE	268	136	135	99.26	Indel:-1	1.1
C16	1.1|1.4			268	136	1	0.74	WT_like
C16	1.7	BAGGGGACTTTGAGGTGGTCTTCATTTCTTCTGACGGACACGATGAATTCTTCAACACATACTTCTCCGAAATGCCATGG-CTTGCTATTCCCTTCTCTGATACGGAGACCCGCCAACGTCTTAAGAAAGTGTTCE	BAGGGGACTTTGAGGTGGTCTTCATTTCTTCTGACGGACACGATGAATTCTTCAACACATACTTCTCCGAAATGCCATGGACTTGCTATTCCCTTCTCTGATACGGAGACCCGCCAACGTCTTAAGAAAGTGTTCE	268	53	53	100	Indel:+1
C16	1.7			268	53	0	0	WT_like
C16	42f	BAGGCGACTTTGAGGTGGTGTTCATTTCTTCTGACAGAGATGATGAATCCTTCAACACATATTTCTCCGAAATGCCCTGGCTTGCTATTCCCTTCTCTGATACGGAGACCCGCAAACGTCTTAAGGAAGTATTCE	BAGGCGACTTTGAGGTGGTGTTCATTTCTTCTGACAGAGATGATGAATCCTTCAACACATATTTCTCCGAAATGCCCTGG--TGCTATTCCCTTCTCTGATACGGAGACCCGCAAACGTCTTAAGGAAGTATTCE	268	76	76	100	Indel:-2
C16	42f			268	76	0	0	WT_like
D2	1.5|51f	BAGGGGACTTTGAGGTGGTCTTCATTTCTTCTGATAGAGATGATGAATCCTTCAACACATACTTCTCCGAAATGCCCTGGCTTGCTATTCCCTTCTCTGATACGGAGACCCGCAAACGTCTTAAGGAAGTGTTCE	BAGGGGACTTTGAGGTGGTCTTCATTTCTTCTGATAGAGATGATGAATCCTTCAACACATACTTCTCCGAAATGCCCTGG-TTGCTATTCCCTTCTCTGATACGGAGACCCGCAAACGTCTTAAGGAAGTGTTCE	18	7	7	100	Indel:-1	low PCR yield
D2	1.5|51f			18	7	0	0	WT_like
D2	21f	BAGGGGACTTTGAGGTGGTCTTCATTTCTTCTGACAGAGATGATGAATCCTTCAACACATATTTCTCCGAAATGCCATGGCTTGCTATTCCCTTCTCTGATACGGAGACCCGCAAACGTCTTAAGGAAGTGTTCE	BAGGGGACTTTGAGGTGGTCTTCATTTCTTCTGACAGAGATGATGAATCCTTCAACACATATTTCTCCGAAATGCCATGG-TTGCTATTCCCTTCTCTGATACGGAGACCCGCAAACGTCTTAAGGAAGTGTTCE	18	11	11	100	Indel:-1
D2	21f			18	11	0	0	WT_like
D6-2	1.1|1.4	BAGGCGACTTTGAGGTGGTGTTCATTTCTTCTGACAGAGATGATGAATCCTTCAACACATATTTCTCCGAAATGCCCTGGCTTGCTATTCCCTTCTCTGATACGGAGACCCGCAAACGTCTTAAGGAAGTGTTCE	BAGGCGACTTTGAGGTGGTGTTCATTTCTTCTGACAGAGATGATGAATCCTTCAACACATATTTCTCCGAAATGCCCTGG-TTGCTATTCCCTTCTCTGATACGGAGACCCGCAAACGTCTTAAGGAAGTGTTCE	1914	836	828	99.04	Indel:-1	1.4
D6-2	1.1|1.4			1914	836	8	0.96	WT_like
D6-2	1.2	BAGGGGACTTTGAGGTGGTCTTCATTTCTTCTGACAGAGATGATGAATCCTTCAACACATATTTCTCCGAAATGCCATGGCTTGCTATTCCCTTCTCTGATACGGAGACCCGCAAACGTCTTAAGGAAGTATTCE	BAGGGGACTTTGAGGTGGTCTTCATTTCTTCTGACAGAGATGATGAATCCTTCAACACATATTTCTCCGAAATGCCATGG-TTGCTATTCCCTTCTCTGATACGGAGACCCGCAAACGTCTTAAGGAAGTATTCE	1914	6	5	83.33	Indel:-1
D6-2	1.2			1914	6	1	16.67	WT_like
D6-2	1.5|51f	BAGGGGACTTTGAGGTGGTCTTCATTTCTTCTGATAGAGATGATGAATCCTTCAACACATACTTCTCCGAAATGCCCTGGCTTGCTATTCCCTTCTCTGATACGGAGACCCGCAAACGTCTTAAGGAAGTGTTCE	BAGGGGACTTTGAGGTGGTCTTCATTTCTTCTGATAGAGATGATGAATCCTTCAACACATACTTCTCCGAAATGCCCTGG-TTGCTATTCCCTTCTCTGATACGGAGACCCGCAAACGTCTTAAGGAAGTGTTCE	1914	718	716	99.72	Indel:-1	1.5
D6-2	1.5|51f			1914	718	2	0.28	WT_like
D6-2	1.6	BAGGGGACTTTGAGGTGGTCTTCATTTCTTCTGACGGAGACGATGAATCCTTCAACACATACTTCTCCGAAATGCCATGGC-TTGCTATTCCCTTCTCTGATACGGAGAGCCGCCAACGTCTTCAGGAATTGTTCE	BAGGGGACTTTGAGGTGGTCTTCATTTCTTCTGACGGAGACGATGAATCCTTCAACACATACTTCTCCGAAATGCCATGGCTTTGCTATTCCCTTCTCTGATACGGAGAGCCGCCAACGTCTTCAGGAATTGTTCE	1914	340	340	100	Indel:+1
D6-2	1.6			1914	340	0	0	WT_like
D6-2	42f	BAGGCGACTTTGAGGTGGTGTTCATTTCTTCTGACAGAGATGATGAATCCTTCAACACATATTTCTCCGAAATGCCCTGGCTTGCTATTCCCTTCTCTGATACGGAGACCCGCAAACGTCTTAAGGAAGTATTCE	BAGGCGACTTTGAGGTGGTGTTCATTTCTTCTGACAGAGATGATGAATCCTTCAACACATATTTCTCCGAAATGCCCTGG-TTGCTATTCCCTTCTCTGATACGGAGACCCGCAAACGTCTTAAGGAAGTATTCE	1914	2	2	100	Indel:-1
D6-2	42f			1914	2	0	0	WT_like
D8	1.1|1.4	BAGGCGACTTTGAGGTGGTGTTCATTTCTTCTGACAGAGATGATGAATCCTTCAACACATATTTCTCCGAAATGCCCTGGCTTGCTATTCCCTTCTCTGATACGGAGACCCGCAAACGTCTTAAGGAAGTGTTCE	BAGGCGACTTTGAGGTGGTGTTCATTTCTTCTGACAGAGATGATGAATCCTTCAACACATATTTCTCCGAAATGCCCTGG-TTGCTATTCCCTTCTCTGATACGGAGACCCGCAAACGTCTTAAGGAAGTGTTCE	2625	1735	1726	99.48	Indel:-1	1.4
D8	1.1|1.4			2625	1735	9	0.52	WT_like
D8	1.2	BAGGGGACTTTGAGGTGGTCTTCATTTCTTCTGACAGAGATGATGAATCCTTCAACACATATTTCTCCGAAATGCCATGGCTTGCTATTCCCTTCTCTGATACGGAGACCCGCAAACGTCTTAAGGAAGTATTCE	BAGGGGACTTTGAGGTGGTCTTCATTTCTTCTGACAGAGATGATGAATCCTTCAACACATATTTCTCCGAAATGCCATGG-TTGCTATTCCCTTCTCTGATACGGAGACCCGCAAACGTCTTAAGGAAGTATTCE	2625	1	1	100	Indel:-1
D8	1.2			2625	1	0	0	WT_like
D8	1.5|51f	BAGGGGACTTTGAGGTGGTCTTCATTTCTTCTGATAGAGATGATGAATCCTTCAACACATACTTCTCCGAAATGCCCTGGCTTGCTATTCCCTTCTCTGATACGGAGACCCGCAAACGTCTTAAGGAAGTGTTCE	BAGGGGACTTTGAGGTGGTCTTCATTTCTTCTGATAGAGATGATGAATCCTTCAACACATACTTCTCCGAAATGCCCTGG-TTGCTATTCCCTTCTCTGATACGGAGACCCGCAAACGTCTTAAGGAAGTGTTCE	2625	23	22	95.65	Indel:-1
D8	1.5|51f			2625	23	1	4.35	WT_like
D8	1.6	BAGGGGACTTTGAGGTGGTCTTCATTTCTTCTGACGGAGACGATGAATCCTTCAACACATACTTCTCCGAAATGCCATGGCTTGCTATTCCCTTCTCTGATACGGAGAGCCGCCAACGTCTTCAGGAATTGTTCE	BAGGGGACTTTGAGGTGGTCTTCATTTCTTCTGACGGAGACGATGAATCCTTCAACACATACTTCTCCGAAATGCCATGG-TTGCTATTCCCTTCTCTGATACGGAGAGCCGCCAACGTCTTCAGGAATTGTTCE	2625	853	850	99.64	Indel:-1
D8	1.6			2625	853	3	0.36	WT_like
D8	1.7	BAGGGGACTTTGAGGTGGTCTTCATTTCTTCTGACGGACACGATGAATTCTTCAACACATACTTCTCCGAAATGCCATGG-CTTGCTATTCCCTTCTCTGATACGGAGACCCGCCAACGTCTTAAGAAAGTGTTCE	BAGGGGACTTTGAGGTGGTCTTCATTTCTTCTGACGGACACGATGAATTCTTCAACACATACTTCTCCGAAATGCCATGGCCTTGCTATTCCCTTCTCTGATACGGAGACCCGCCAACGTCTTAAGAAAGTGTTCE	2625	1	1	100	Indel:+1
D8	1.7			2625	1	0	0	WT_like
D11	1.5|51f	BAGGGGACTTTGAGGTGGTCTTCATTTCTTCTGATAGAGATGATGAATCCTTCAACACATACTTCTCCGAAATGCCCTGGCTTGCTATTCCCTTCTCTGATACGGAGACCCGCAAACGTCTTAAGGAAGTGTTCE	BAGGGGACTTTGAGGTGGTCTTCATTTCTTCTGATAGAGATGATGAATCCTTCAACACATACTTCTCCGAAATGCCCTGG--TGCTATTCCCTTCTCTGATACGGAGACCCGCAAACGTCTTAAGGAAGTGTTCE	1125	831	819	98.55	Indel:-2	1.5-1.1 fusion
D11	1.5|51f			1125	831	12	1.45	WT_like
D11	1.6	BAGGGGACTTTGAGGTGGTCTTCATTTCTTCTGACGGAGACGATGAATCCTTCAACACATACTTCTCCGAAATGCCATGGCTTGCTATTCCCTTCTCTGATACGGAGAGCCGCCAACGTCTTCAGGAATTGTTCE	BAGGGGACTTTGAGGTGGTCTTCATTTCTTCTGACGGAGACGATGAATCCTTCAACACATACTTCTCCGAAATGCCATGG-TTGCTATTCCCTTCTCTGATACGGAGAGCCGCCAACGTCTTCAGGAATTGTTCE	1125	14	14	100	Indel:-1
D11	1.6			1125	14	0	0	WT_like
D11	1.7	BAGGGGACTTTGAGGTGGTCTTCATTTCTTCTGACGGACACGATGAATTCTTCAACACATACTTCTCCGAAATGCCATGGCTTGCTATTCCCTTCTCTGATACGGAGACCCGCCAACGTCTTAAGAAAGTGTTCE	BAGGGGACTTTGAGGTGGTCTTCATTTCTTCTGACGGACACGATGAATTCTTCAACACATACTTCTCCGAAATGCCATGG-TTGCTATTCCCTTCTCTGATACGGAGACCCGCCAACGTCTTAAGAAAGTGTTCE	1125	11	11	100	Indel:-1
D11	1.7			1125	11	0	0	WT_like
D11	21f			1125	12	0	0
D11	21f	BAGGGGACTTTGAGGTGGTCTTCATTTCTTCTGACAGAGATGATGAATCCTTCAACACATATTTCTCCGAAATGCCATGGCTTGCTATTCCCTTCTCTGATACGGAGACCCGCAAACGTCTTAAGGAAGTGTTCE	BAGGGGACTTTGAGGTGGTCTTCATTTCTTCTGACAGAGATGATGAATCCTTCAACACATATTTCTCCGAAATGCCATGGCTTGCTATTCCCTTCTCTGATACGGAGACCCGCAAACGTCTTAAGGAAGTGTTCE	1125	12	12	100	WT_like
D11	57f	BAGGGGACTTTGAGGTGGTCTTCATTTCTTCTGATAGAGATGATGAATCCTTCAACACATACTTCTCCGAAATGCCCTGGCTTGCTATTCCCTTCTCTGATACGGAGACCCGCCAACGTCTTAAGAAAGTGTTCE	BAGGGGACTTTGAGGTGGTCTTCATTTCTTCTGATAGAGATGATGAATCCTTCAACACATACTTCTCCGAAATGCCCTGG-TTGCTATTCCCTTCTCTGATACGGAGACCCGCCAACGTCTTAAGAAAGTGTTCE	1125	254	15	5.9	Indel:-1
D11	57f	BAGGGGACTTTGAGGTGGTCTTCATTTCTTCTGATAGAGATGATGAATCCTTCAACACATACTTCTCCGAAATGCCCTGGCTTGCTATTCCCTTCTCTGATACGGAGACCCGCCAACGTCTTAAGAAAGTGTTCE	BAGGGGACTTTGAGGTGGTCTTCATTTCTTCTGATAGAGATGATGAATCCTTCAACACATACTTCTCCGAAATGCCCTGGCTTGCTATTCCCTTCTCTGATACGGAGACCCGCCAACGTCTTAAGAAAGTGTTCE	1125	254	239	94.1	WT_like
