# Supplementary material for: Multiplex Editing of the Nucleoredoxin1 Tandem Array in Poplar: From Small Indels to Translocations and Complex Inversions
Source: CRISPR J. 2023 Aug 14;6(4):339–49. doi: 10.1089/crispr.2022.0096 (PMC10460964; doi:10.1089/crispr.2022.0096)
Supplement: Supplemental data [file Suppl_DataS4.txt]

>A6 1.7-1.2 fusion, PCR and Sanger sequencing
GGGATTCTATTTCTCTGGTTATTGGTGCGGGCCGTGCCGTAATTTCACTCCGTTGTTGGTAGAAGTCTATGAACAGCTATCATCCAAAGGGGACTTTGAGGTGGTCTTCATTTCTTCTGACGGACACGATGAATTCTTCAACACATACTTCTCCGAAATGCCATGGACTTGCTATTCCCTTCTCTGATACGGAGACCCGCAAACGTCTTAAGGAAGTATTCAAAGTAAGAGGGATCCCTAATCTTGTCATAATTGGCCAA
>A9 1.6-1.2 fusion, PCR and Sanger sequencing
GGGATTCTATTTCTCTGGTTCGTGGTGCGGGCCGTGCCGCAATTTCACTCCGTTGTTGGTAGAAGTCTATGAACAGCTATCATCCAAAGGGGACTTTGAGGTGGTCTTCATTTCTTCTGACGGAGACGATGAATCCTTCAACACATACTTCTCCGAAATGCCCTGGTTGCTATTCCCTTCTCTGATACGGAGACCCGCAAACGTCTTAAGGAAGTATTCAAAGTAAGAGGGATCCCTAATCTTGTCATAATTGGCCAA
>A9 1.4-1pc10.3 fusion, Geneious assembly
TTTTACTTCTCTGGTTCGTGGTGCGGCCCATGCCGTAATTTCACTCCTTTGTTGGTAGAAGTCTATGAACAGCTATCATCCAAAGGCGACTTTGAGGTGGTGTTCATTTCTTCTGACAGAGATGATGAATCCTTCAACACATATTTCTCCGAAATGCCCTGGTTGCTATTCCCTTCTCTGATACGGAGACCCGCAAACGTCTTAAGGAAGTGTTCAAAGTAAGAGGGGTCCCAAATCTTGTCATTTTTGATGCGAATGGCAAGGTTTCCTGCGATGATGGAGTCAGCACTGTCAAGGAACATGGCGTGGATGGGTATCCGTTCAACCTTGATAGACTGAWTTTCCTGAAAGAGCAAGAAGAGAATGCTAAGAAGAATCAAACCATAAGCTCTATCTTGGTTTCAAGCTCACGTGATTATGTGATTTCAAATGATGGAAAAAAGGTAGATGGTTCATTCAATTAGCTAGTTTTGAAATTGAATTGATGATGCCATCATTCACTTTTTGCCTTTTTGGCTATCTGTAATGGCAGATCCCTGTGTTGGACCTTGAAGGAAAATTGGTTGGCTTGTATTTCTCAATCCATGCTCATAGGATGTGCCGTGAATTCACTCCTAAACTAGTTGAATTACACAAGCGGCTCAAGGAAAAAGGAGAGAACTTTGAAGTAGTCCTAATATCTCTAGACTTTGAGGAARAACACTTCAAAGAGAGTTTTGAGACAATGCCTTGGTTGGCATTGCCGTTTAAGGACAAGAGCTGCGAGAAGCTAGCGCGGTATTTTGAACTTAGAACCATTCCTAATCTTGTCATAATTGGCCAAGATGGGAAGACTTTGAACCCAAATGTAGTTGAACTCATCGAAGACCATGGAATTGAAGCCTACCCATTTACACCAGAAAAGCTTGATGAGCTAGCTGCAATTGAAAAGGCAAAACTGGAATCGCAGACGCTTGAATCAGTTTTGGTTAATGGGGAAAATGATTTTGTGATTGACAAAAGTGGCTCCAAGGTAATTTTCTTGTTTTATGCTAACCTTGCATGTTGTGGTTGCATTACTTTCAATAACTTTCTTATCATCACGAATTGAATTCATTAGCAAAGGGTTTTTTTTATCATTGAAGTGGTTTGTTCTTGATTAGGTCCGAGTGTCTGATCTAGTTGGAAAGAACATTCTTCTTTACTTCTCAGCTCAATGATGCCCTCCTTGTCGTGCCTTTTTGCCCAAGCTAATTGAAGCATATCACACAATTAAAGGAAAAGGCAATGCATTTGAGGTGATCTTCATCTCAAGTGACAGCGATCAATCCACCTTTGACGAGTTCTATTCAGAAATGCCTTGGTTAGCCCTTCCATTTGGTGATGAAAGGAAACAAATCCTGAGTCGGAAATTCAAAATTCAAGGCATTCTTGCAGCTGTAGCGATTGGCCCAAGTGGCCGGACCATTACGAAGGAAGCTCGGATGCACCTGACAGCTTACGGGGCAGATGCTTTTCCATTTACCGAGGAGCATCTAAAGCAATTGGAGGAGGAGATTGAGGAAAAGGCAAAGGGGTGGCCAGAGAAAGTGAAACACGAACTTCATACTGAGCATGAGCTGATACGTGCTAAACGCAAAGCATATATTTGCAAGGGCTGTCGTGAAACAGGGTATAGTTGGTCTTTCTATTGCAAACAATGTGACTTTGATCTTCACCCCAAGTGTGCTTTGAAGGACGATGAWGATRCTGGAASTGAAAAGGGAAAGGAAGGAWGGATYTGCGATGGAGATGTGTGCCGCAGAGCTTAAGCAGGCAAGCACTGCTTGTGTCTGGTTTTATTGGCTTTCTGCTGTAGTAAGTATGCAATGGAAGATATTTGTTGCATGTGTGTGAATATAGTGGGGATGTCTCTCCTGTTATCGTTATGTCTCTAAGAAGTGTGAAGCTAAAGGTTCTCATGTCCTGTATTTGGATACGAAAAATAAATAAACACCTCTCTGTGTTTGTGTGAATCCTGTGACCCCTTTGAAACTTGGGAATCCATGGTTGATGGTTGTTCTCAAAGCTCAATCACTTGTTATGAGGTTTTTGTCATTCCTAAACGAAAACGCTATGCATGATTGCATT
>B3 1.4-1.7 fusion, PCR and Sanger sequencing
TGATGTTTTTTTCTGATAATGTTCGAGATTAATTTTTAGGTTAAGGTCAGCAATTTGGTTGGGAAGATTGTGGGGTTCTACTTCTCTGGTTCGTGGTGCGGCCCATGCCGTAATTTCACTCCTTTGTTGGTAGAAGTCTATGAACAGCTATCATCCAAAGGCGACTTTGAGGTGGTGTTCATTTCTTCTGACAGAGATGATGAATCCTTCAACACATATTTCTCCGAAATGCCCTGGCCTTGCTATTCCCTTCTCTGATACGGAGACCCGCCAACGTCTTAAGAAAGTGTTCGAAGTAAGAGGGATCCCTAATCTTGTCATTTTTGATACGAATGGCAAGGTTTCATGCGATGATGGAGTCAGCACTGTCATGGAACATGGCGTGGATGGGTATCCGTTCAACCTTGATAGACTGATTTTCCTGAAAGAGCAAGAAGAGAAAGCTAAGAAGAATCAAACCATAAGCTCTATCTTGGTTTCCAGCTCACGTGATTATGTGATTTCAAATGATGGAAAAAAGGTAGATGGTTATTCAATTAGCTAGTTTTGAAATTGAATTGATGATGCCATAATTCACATTTTTTCTATCTGTAATGGCAGATCCCTTTGT
>B9 1.7-1.5 fusion, Geneious assembly
AACTTAAAAGGAACCTTAGCACCTTAAAAAGTTCGTCTCAATACATAGCATTTGGAATCGGCAATTGTTCTAGCCTTTTGAGTAGTTCATCACTTAACAATGGCCAACGAAGACGTTTCGCACGACCTTTCATCGCTTCTTTCGTCGGAAGAGAGGGACTTTCTCATCCGCAACAATGGTGACCAGGTACTGCTTTTAGCTTATGGATTTCTGTTTTTCTCGTAATTAAGATGGATATCATGTTTAAATTAGACTGCGAACCTTGCTGAAGAACAAGTTTATGACCAATTTCTAGAGCTTTTATGATTAAGAAAATCCTCAATTTTTGTTTACCCTCTTAATTTAAGGGCTAATGTTTTTTCTGATTATGCTCCACGCTAATTTTAGGTTAGGGTCAGCAATTTGGTTGGGAAGATTGTGGGATTCTATTTCTCTGGTTATTGGTGCGGGCCGTGCCGTAATTTCACTCCTTTGTTGGTAGAAGTCTATGAACAGCTATCATCCAAAGGCGACTTTGAGGTGGTGTTCATTTCTTCTGACAGAGATGATGAATCCTTCAACACATATTTCTCCGAAATGCCCTGGCTTGCTATTCCCTTCTCTGATACGGAGACCCGCAAACGTCTTAAGGAAGTGTTCAAAGTAAGAGGGATCCCAAATCTTGTCATTTTTGATGCGAATGGCAAGGTTTCCTGCGATGATGGAGTCAGCACTGTCAAGGAACATGGCGTGGATGGGTATCCGTTCAACCTTGATAGACTGAATTTCCTGAAAGAGCAAGAAGAGAATGCTAAGAAGAATCAAACCATAAGCTCTATCTTGGTTTCAAGCTCACGTGATTATGTGATTTCAAATGATGGAAAAAAGGTAGATGGTTCATTCAATTAGCTAGTTTTGAAATTGAATTGATGATGCCATCATTCACTTTTTGCCTTTTTGGCTATCTGTAATGGCAGATCCCTGTGTTGGACCTTGAAGGAAAATTGGTTGGCTTGTATTTCTCAATCCATGCTCACAGGATGTGCCGTGAATTCACTCCTAAACTAGTTGAATTACAAAAGCGGCTCAAGGAAAAAGGAGAGAACTTTGAAGTAGTCCTAATATCTCTAGACTTTGAGGAAAAACACTTCAAAGAGAGTTTTGAGACAATGCCTTGGTTGGCATTGCCGTTTAAGGACAAGAGCTGCGAGAAGCTAGCGCGGTATTTTGAACTTAGAACCATTCCTAATCTTGTCATAATTGGCCAAGATGGGAAGACTTTGAACCCAAATGTAGTTGAACTCATCGAAGACCATGGAATTGAAGCCTACCCATTTACACCGGAAAAGCTTGAAGAGCTAGCTGCAATTGAAAAGGCAAAACTGGAATCGCAGACGCTTGAGTCAGTTTTGGTTAATGGGGAAAATGATTTTGTGATTGACAAAAGTGGATCCAAGGTAATTTTTTTGTTCTCTGCTAACGTCGCATGTTGTTATTTCATTACTTACAATAACTTGCTTATTATCTCGAATTGAATTCATTAGCAAAGGTATTTTTATCAGTCAAATGGTTTGCTCTTGATTAGGTCCCAGTGTCTGATCTAGTTGGAAAGAACATTCTTCTTTACTTCTCAGCTCAATGATGCCCTCCTTGTCGTGCCTTTTTGCCCAAGCTAATTGAAGCATATCACACAATTAAAGGAAMAGGCAATGCATTTGAGGTGATCTTCATCTCAAGTGACAGCGATCAATCCACCTTTGACGAGTTCTATTCAGAAATGCCTTGGTYAGCCCTTCCATTTGGTGATGAAAGGAAACAAATCCTGAGTCGGAAATTCAAAATTCMAGGCATTCTTGCAGCTGTAGCGATTGGCCCAAGTGGCCGGACCATTACSAAGGAAGCTCGGATGCACCTGACAGCTTACGGGGCAGATGCTTTTCCATTTACCGAGGAGCATCTAAAGCAATTGGAGGAGGAGATTGAGGAAAAGGCAAAGGGGTGGCCAGAGAAAGTGAAACACGAACTTCATACTGAGCATGAGCTGATACGTACTAAACGCAAAACATATATTTGCAATGGCTGTAGGGAAACAGGGTATGGTTGGTCTTTCTATTGCAAAGAATGTGACTTTGATCTTCACCCCAAGTGTGCTTTGAAGGAAGATGATGATGCTGGAACTGAAAAGGGAAAGGAAGGAAGGATCTGCGATGGAGATGTGTGCCGCAGAGCTTAAGCAGGCAAGCACTACTAGTATCTGGTTTTATGGGTTTTCTGCTGTAATAAGTTTGCGATGTAAGGTGTTTGTTGCATGTGTGTGAAGATAGTGGATGTCTTTCCTGTTATGTGTATATGTAATTAAGAGGTGTGTTGCTGAAGGATTTTCATGACCTGTATTTGGATACCAAAAATAAATAACCGGATTGGCCAGGTTTATGTGAATCCTGTGACCCATTTGAAACTTGGGAATCCATGGTTGCTGGTTGTTCTCAAATCTCCATCACTTGTTATGAGGTTTTCGTCATTCCTAAATGAAAATGCTTATCAGTCCTGTCAAAAAACTGGAAGAGGTGCTATGCATGGTTCCATTGTGCCACTCTATTTGTTTCTTTTTGGCTGGATGAAGCAGCAGCTTCACCTCTGGTGCAAATATTCCTGTAATTGTTCTGCAGATTAAAAAAAAGATGGCTGATTGTGACTAAACCTACATTATATAATGAAACCTTTCTAACTCCACCGTAAAAGAAACAAGAATCTCCGATCCAAGCAACTGGATAGTCTCTTTTTTCTCTCTCTCTGCCTTCTCACATTACCTGTTGAGGCTGGTTTCAGAATCAAGAAAGCGGCATTAATCTTAACTCAGAACTAAGCAAGAAAAACTCATCCAATAGAAATGGCAATTCTTCTGTTGCTGATGACTGGTTGACAAATGAAACAACAGCAAGTGGAAACTGGGTTCATTACAGTTATTTGAATGGCGCTAAGGGTGGAACCAAAATCACGAGCAGGCTATTGCTTGTACCAGTCGATGGGAGGCAAAGGACGGGTAGGATTAATGGCGAGGTTCTAGAAATTGGTGAAGCCAACAGCTGTACCAAGAACACTGAGATGATGGTAAGAGCTTATTTGTTATTCTGTTAATGTTTTTTTTTCTTTTAAGTGTTTTTAAATTGAAAATATTTTAAAATAATATTTTTTATTTTTTAAAATTTATTTCT
>C2 1.7-1.3 fusion, Geneious de novo assembly
TGTTTTTGTATTTGAAAAGTGTTTTTGAAATAATTTCAAATTTTTTTTATTTTTTTTCATTTTCTTTAAATTAATATTTTTTTGTTATTCTTAGATTATTTTGATGCAATGATGTCAWAAATAWTTTTTTAAAAATAAMAAAATATATTATTTTAATATATTTCTGAGTGAAAAACACTTTAAAAAGTAACAACTAAAACACTTTTAAACACCTTTAAAGAGAAAGAACAAAATGAAAAAGGAAAAGAAATGAGGATAAAACTAGAATACTAGAAAAAAAGAAAAAGAGAGAAATTAAAAAAAGAAAAAGAATATGTTTTTTCTTTTTCTTTTTCTTTTTAAAATAAAAAAGCAATAGGAGGCGTGTAAAGCACGTGGAAAAGCATTTTTAAGAGGCTTGCTGTGCAAGTAACTTAAAAGGAACCTTAGCACCTTAACCAGTTCGTCTCAATACATAGCATTTGGAATCGGCAATTGTTCTAGCCTTTTGAGTAGTTCATCACTTAACAATGGCCAACGAAGACGTTTCGCACGACCTTTCATCGCTTCTTTCGTCGGAAGAGAGGGACTTTCTCATCCGCAACAATGGTGACCAGGTACTGCTTTTAGCTTATGGATTTCTGTTTTTCTCGTAATTAAGATGGATATCATGTTTAAATTAGACTGCGAACCTTGCTGAAGAACAAGTTTATGACCAATTTCTAGAGCTTTTATGATTAAGAAAATCCTCAATTTTTGTTTACCCTCTTAATTTAAGGGCTAATGTTTTTTCTGATTATGCTCCACGCTAATTTTAGGTTAGGGTCAGCAATTTGGTTGGGAAGATTGTGGGATTCTATTTCTCTGGTTATTGGTGCGGGCCGTGCCGTAATTTCACTCCGTTGTTGGTAGAAGTCTATGAACAGCTATCATCCAAAGGGGACTTTGAGGTGGTCTTCATTTCTTCTGACGGACACGATGAATTCTTCAACACATACTTCTCCGAAATGCCATGGTTGCTATTCCCTTCTCTGATACGGAGACCCGCAAACGTCTTAAGGAAGTGTTCAAAGTAAGAGGGATCCCTACTCTTGTCATTTTTGATACGAATGGCAAGGTTTCATGCGATGATGGAGTCAGCACTGTCATGGAACATGGCGTGGATGGGTATCCGTTCAACCTTGATAGACTGAATTTCCTGAAAGAGCAAGAAGAGAATGCTAAGAAGAATCAAACCATAAGCTCTATCTTGGTTTCCAGCTCACGTGATTATGTGATTTCAAATGATGGAAAAAAGGTAGATGTTTTCATTCAATTAGCTAGTTTTGAAATTGAAATGATGATGCCATCATTCACATTTTTGCTATCTGTAATGGCAGATCCCTGTGTTGGAGCTTGAAGGAAAATTGGTTGGCTTGTATTTTTCAATCCATACGATGTGCTGTGAATTCACTCCAAAACTAGTGGAATTGTATAAGACGCTCAAGGAAAAAAGAGAGAACTTTGAAGTAGTCCTAATATCTCTAGACGACGAGGAAGAAGACTTCAAAGAGAGATTTGAGACAATGCCTTGGTTGGCATTGCCATTTAAGGACAAGAGCTGCGAGAAGCTAGTGCGGTATTTTGAACTTGGAACCATTCCTAATCTTGTCATAATTGGTCAAGATGGGAAGACTTTGAACCCAAATGTAGCTGAACTGATCGAAGAACATGGTATTGAAGCCTACCCATTTACACCGGAAAAGCTTGACGAGCTAGCTGCAATTGAAAAGGCAAAACTGGAATCGCAGACGCTTGAATCAGTTTTGGTAAATGGGGAAAATGATTTTGTGATTGACAAAAGTGGCTCCAAGGTAATTTTCTTGTTTTATGCTAACCTCGCATGTTGTTATTGCATTACTTTCAATAACTTGCTTATTATCTCGAATTGAATTCATTAGCAAAGGTATTTTTATCATTCAAATGGTTTACTCTTGATTAGGTCCCAGTGTCTGATCTAGTTGGAAAGAACATTCTTCTTTACTTCTCAGCTCAATGGTGCCCTCCKTGTCGTGCCTTTTTGCCCAAGCTAATTGAAGCATATCACACAATTAAAGGAAAAGGCAATGCATTTGAGGTGATCTTCATCTCAAGTGACAGCGACCAATCCACCTTTGACGAGTTCTATTCAGAAATGCCTTGGTTAGCCCTTCCATTTGGTGATGAAAGGAATCAAATCCTGAGTCGGAAATTCAAAATTCAAGGCATTCCTGCAGCTGTATCGATTGGGCCAAGTGGCCGGACCATTACGAAGGAAGCTCGGATGCACCTGACAGCTTACGGGGCAGATGCTTTTCCATTTACCGAGGAGCATCTAAAGCAATTGGAGGAGGAGATTGAGGAAAAGGCAAAGGGGTGGCCAGAGAAAGTGAAACACGAACTTCATACTGAGCATGAGCTGATACGTTCTAAACGCAAAACATATATTTGCAATGGCTGTAGGGAAACAGGGTATAGTTGGTCTTTCTATTGCAAACAATGTGACTTTGATCTTCACCCCAAGTGTGCTTTGAAGGAAGATGATGATGCTGGAACTGAAAAGGGAAAGGAAGGAATGATCTGCGATGGAGATGTGTGCCGCAGAGCTTAAGCAGGCAAGCGCTACTGGTATCTGGTTTTATGGGCTTTCTACTATAATAAGTTTGCGATGTAAGGTGTTTGTTGCATGTGTGTGAAGATAGTGGATGTCTTTCCTGTTATCGTTATGTATCTAAGATGTGTGAAGCTGAAGGGTTTTCATGTCCTGTATTTGGATACTAAAAATAAATAAACAGCTCTCTGTGTTTATGCGAATCCTGTGACCCATTTGGAACTTGAGAAAATCCATGGTTGATGGTTGTTCTCAAAGCTCAATCACTTGTTATGAGGTTTTTGTCATTCCTAAACGAAAATGCTGTGCATGATGCCATTGTGCCGCTCTCTTTGTTTCTATTTGGCTGGGTGAAGAAACATCCTCACCTCTGGAGCAAATATTCCTGTTATTGTATTGCTGATTAAATACAAAACTGGGCTGATTGTGACTTAACCAACATTATACAATGAAACCATTGTAACTCCACCGTAAAAGAAACAAGAATTTCCAATCCAAGCAACTGGATAGTCATTTCCCCCCCTCGTTGCCTTCTCACATTACTTGTTGAGACGGATTTCAGAATCAAGAAAGCAGCATTAATTCGAACTCAGAACTAAGAAAGACAAATGAAATCCCAGCAGGTGGAAACTGGGTTCATGGCAGTTATTTGGAGGGTGGAMACCTGCGTTTGTTGATGAACATGTCTGCAATCAATGAAAACCAGAACCACGGGCAGGCTATTGCTTGTATCAGTTCAGGGGACGCAAAGGACAGATAGGATTAGTGGGGAGCTTGGAGAAGTTAGCAAAGCCAACAACTACACCTCGCAGAACAGGAAAAGATTTCCTTAAATTTAATGCTT
>D11 1.6-1.5-1.1 fusion, Geneious assembly
TTAACTTCATCTACTACACAMATGTTCACAGAATTTTCAACCTTCAATTGCATCTCTGACACAAYACAAACAAAACCAAAAACATTTTTGTGAAGGCTATTTAACATGTCCAAAAAATACTAACAACAATGACTTGGATTTGTTGTCTTTACATAATTTATTTTATTGTCTTTACATTGCAGAAAAACTAGCAATTCCTCTACAAATGACTTGGATTTAGATTCCTGTAGCAAGAACATGGAGAGGAATCTGGCAGCTTATTTCTACTTTTGATGTTGTTTATAMCTTAATCTATATTATCATGATTGCTGCCTCTATAATTTTAATATAGTTTGGAAACAACAATGTCCTTTAAGTACTCAGCAATCTGACAGCTTATTTGTATTTTGTTGTTTATAACTTAATCTATATTATCAAACCTTTGATACTATACCTAGATGCAGTTCTTTTTATTATTGCTTAGCAATTATTATTTTTCATGCATATTATGTTTATTCTGGTAAAAAACTATATTTTAATTCATAACCTAAAATCGCCCGCAGCAAAGCGCGGGCAATCAAGCTAGTAAATACTAAATAGCATTTGGAATCTGCAATTGTTCTAGCCTTTTGAGTAGTTCATCACTTAACAATGGCCAACGAAGACGTTTCGCACGATCTTTCATCCCTTCTTTCGTCGGAAGAGAGGGACTTTCTCATCCGCAACAATGGTGACCAGGTACTGCTTTTAGCTTATGGATTTCTCTGGTCTTATGCGATCTACTTCTACTTGTCTTATTAAACTTGCAGGTTTTTCTCGTAATTAGGATGGATATCATGTTTAAATTAGACTGCGAACCTTGCTCAAGAACAAGTTTATGACCAATTTCTAGAGCTTTTATGATTCAGAAAAGCCTCAATTTTTGTTTACCCTCTTGATTTATGGGCTATTTTTTTTTTTTTCTGATTATGCTCGACACTAATTTTAAGGTTACGGTCAGCAATTTGGTTGGGAAGATTGTGGGATTCTATTTCTCTGGTTCGTGGTGCGGGCCGTGCCGCAATTTCACTCCGTTGTTGGTAGAAGTCTATGAACAGCTATCATCCAAAGGGGACTTTGAGGTGGTCTTCATTTCTTCTGATAGAGATGATGAATCCTTCAACACATACTTCTCCGAAATGCCCTGGTGCTATTCCCTTCTCTGATACGGAGACCCGCAAACGTCTTAAGGAAGTGTTCAAAGTAAGAGGGATCCCAAATCTTGTCATTTTTGATGCGAATGGCAAGGTTTCCTGCGATGATGGAGTCAGCACTGTCAAGGAACATGGCGTGGATGGGTATCCGTTCAACCTTGATAGACTGAATTTCCTGAAAGAGCAAGAAGAGAATGCTAAGAAGAATCAAACCATAAGCTCTATCTTGGTTTCAAGCTCACGTGATTATGTGATTTCAAATGATGGAAAAAAGGTAGATGGTTCATTCAATTAGCTAGTTTTGAAATTGAATTGATGATGCCATCATTCACTTTTTGCCTTTTTGGCTATCTGTAATGGCAGATCCCTKTGTTGGACCTTGAAGGRAAATTGGTTGGCTTGTATTTCTCAATCCATGCTCAYASGATGTGCCGTGAATTCACTCCTAAACTAGTTGAATTAYAAAAGCSGCTCAAGGAAARAGGAGAGAACTTTGAAGTAGTCCTAATATCTCTAGACTTTGAGGAAAAACACTTCAAAGAGAGTTTTGAGACAATGCCTTGGTTGGCATTGCCTTATAAGGACAAGAGCTGCGAGAAGCTAGYGCGGTATKTTGAACTTAGAACCATTCC
>D11 1.5-1.7 fusion, Geneious assembly (lower case region confirmed by PCR-Sanger sequencing)
TGTTCTTCAAGGAAATTCAGTCTATCAAGGTTGAATGGATACCCATCCACACCATGTTCAATGACAGTACTGTCTACTACATTATCGCATGAAACCTTTGTTGGTGGAAGAAACCACTGATGGTGGTTTTGGAACACTCAGAGAAWATAAAGATTTTATTAAAAAGATAAAAATAAAAAATATATTTAATAACAAACTCACAAAAAAATTTATCAAACCATGGATAAAACTAGAATAAAAACAAAAAAAGGAGATTAATAAAAAAAACATGTTTAAAAAAGAAGAAGCAAGAGGAGATTTATAGAAGCAGGTGATCATGCGAATGCCACTTCATCGGGCCTACGTCATAATGTCTTCGTCATCACCCGTCACCAGCCAAGCCTTCAAGTCGTCGTTGTCTGATTAGAATAATAATTTCCTAGGTCGGTCGTGCAGGTAATTTAAAGGAGCCTTAGCCTGGAAGTTCTATCACATAGCAACTGGGATTGGCAATTGTTCTAGCCTTTTGAGTAGTTCATCACATAGCTAGCTATGGCCACCGAAGACGTTTCTCTCGACCTTTCGACGCTTCTTTCTTCAGCAGAGAGGGACTTTCTCATCCGCAACAATGGTGATCAGGTACTGCTTCTCTGATCTTATTCAAGTCTTCTTCTTGTCTTATTATAAGTTGACGTCTTTTAATTATTATATGAACTTGTAGGTTTTTCTCGTAATTAAGATGAGTATCATGTTTAAATTAGACTGTTAGCCTTGCTTAAGAACAAATTTATGACCAATTTCTGAAGCTTTTTATGATTAAGAAAAAGCTCCCTTTTTTTTGTTGCTTCTCTCACTGGCAAGAGAAAGAAACCATGAATAAAATTTTGATTCGTTAAGGGCTGATGTTTTTTTTCTGATAATATTCGAGATTAATTTTTaggttaaggtcagcaatttggttgggaagattgtggggttctacttctctggttcttggtgcggcccatgccgtaatttcactcctttgtttgtagaagtctatgaacagctatcatccaaaggggactttgaggtggtcttcatttcttctgatagagatgatgaatccttcaacacatacttctccgaaatgccctggcttgctattcccttctctgatacggagacccgccaacgtcttaagaaagtgttcgaagtaagagggatccctaatcttgtcatttttgatacgaatggcaaggtttcatgcgatgatggagtcagcactgtcatggaacatggcgtggatgggtatccgttcaaccttgatagactgattttcctgaaagagcaagaagagaaagctaagaagaatcaaaccataagctctatcttggtttccagctcacgtgattatgtgatttcaaatgatggaaaaaaggtagatggttattcaattagctagttttgaaattGAATTGATGATGCCATAATTCACATTTTTTCTATCTGTAATGGCAGATCCCTTTGTTGGACCTTGAAGGGAAATTGGTTGGCTTGTATTTTTCAATCCATACGATGTGCTGTGAATTCACTCCAAAATTAGTGGAATTGTATAAGACGCTCAAGGAAAGAAGAGAGAACTTTGAAGTAGTCCTAATATCTCTAGACGACGAAGAAGAAGACTTCAAAGAGAGTTTTGAGACAATGCCTTGGTTGGCATTGCCTTATAAGGACAAGAGCTGCGAGAAGCTAGTGCGGTATTTTGAACTTAGAACCATTCCTAATCTTGTCATGATTGGCCAAGATGGGAAGACTTTGAACCCAAATGTAGCTGAACTGATCGAAGAACATGGTATTGAAGCCTACCCATTTACACCGGAAAAGCTTGACGAGCTAGCTGCAATTGAAAAGGCAAAACTGGAATCGCAGACGCTTGAGTCAGTTTTGGTTAATGGGGAAAATGATTTTGTGATTGACAAAAGTGGCTCCAAGGTAATTGTTTTTGTTCTATGCTAACCTCGCATGTTGTTACCGCATTACTTTCAATAACTTTCTTATGATCACG
>D11 1.7-1.6 fusion, Geneious assembly (lower case region confirmed by PCR-Sanger sequencing) 
AATTAGTATTTTTTTGTTATTTTTAGATTATTTTGATGCAGTGATGTCAAAAATAATGTTTTAAAAATAATAAAATATATTATTTTAATATATTTCTGAGTGAAAAACACTTTAAAAAGTAAAACCTAAAACACTTTTAAACACCTTTAAWGAGAAAGAACAAAATGAAAAAGGAAAAGAAATGAGGATAAAACTAGAATACTAGAAAAAAAGAMAAAGAGAGAAATTAAAAAAAGAAAAAGAATATGTTTTTTCTTTTTCTTTTTCTTTTTAAAATAAAAAAGCAATAGGAGGCGTGTAAAGCACGTGGAAAAGCATTTTTAAGAGGCTTGCTGTGCAAGTAACTTAAAAGGAACCTTAGCACCTTAACCAGTTCGTCTCAATACATAGCATTTGGAATCGGCAATTGTTCTAGCCTTTTGAGTAGTTCATCACTTAACAATGGCCAACGAAGACGTTTCGCACGACCTTTCATCGCTTCTTTCGTCGGAAGAGAGGGACTTTCTCATCCGCAACAATGGTGACCAGGTACTGCTTTTAGCTTATGGATTTCTGTTTTTCTCGTAATTAAGATGGATATCATGTTTAAATTAGACTGCGAACCTTGCTGAAGAACAAGTTTATGACCAATTTCTAGAGCTTTTATGATTAAGAAAATCCTCAATTTTTGTTTACCCTCTTAATTTAAGGGCTAATGTTTTTTCTGATTATGCTccacgctaattttaggttagggtcagcaatttggttgggaagattgtgggattctatttctctggttattggtgcgggccgtgccgtaatttcactccgttgttggtagaagtctatgaacagctatcatccaaaggggactttgaggtggtcttcatttcttctgacggacacgatgaattcttcaacacatacttctccgaaatgccatggcttttccatttaccgaggaacatctaaagcaattggaggaggagcttgaggaaaaggcaaaggggtggcCAGAGAAAGTGAAACACGAACTTCATACTGAGCATGAGCTGATACGTACTAAACGCAGTGCATATGGTTGCGATGGCTGTGGGGAAACGGGATATCGGTGGTCTTTCTATTGCAATCAATGTGACTTTGATCTTCACCCCAAGTGTGCTTTGAAGGAAGATGAAGATGCTGGAACTGAAAAGGGAAAGGAAGGATGGGTCTGCGATGGAGATGTGTGCCGCAGAGCTTAAGCAGGCAAGCGCTGCTTGTGTCTGGTTTTATTGGCTTTCTGCTGTTGTAAGTATATGCAATGGAAGATGTTTGTTGCATGTGTGTGAATATAGTGGGGATGTCTCTCCTGTTATCGTTATGTATCTAAGATGTGTGAAGCTGAAGGGTTTTCATGTCCTGTATTTGGATACGAAAAATAAATAAACAGCTCTCTGTGTTTATGCGAATCCTGTGACCCATTTGGAACTTGGGAATCCATGGTTGATGGTTGTTCTCAAAGCTCAATCACTTGTTATGAGGTTTTTGTCATTCCTAAACGAAAATGCTGTGCATGATGCCATTGTGCCGCTCTCTTTGTTTCTATTTGGCTGGGTGAAGAAACAGCCTCACCTCTGGAGCAAACTGGGCTGATTGTGACTTAACCAACATTATACAATGAAACCATTGTAACTCCACCGTAAAAKAAACAAGAATTTCCAATCCAAGCAACTGGATAGTCATTTTCCCMCCTCTWTGCCTTCTCACAGTACTTGTTGAGACGGATTTCAGAATCAAGAAAGCAGCAGTAATTCGAACTCAGAACTAAGGCAGACATATGAAATCCCAGCAAGTCGAAACCGGGTTCATGGCAGTTATT
